# Supplementary material for: Crystal structure studies and Hirshfeld surface analysis of 4-(di­methyl­aza­nium­yl)-2-hy­droxy­anilinium dichloride monohydrate at 90 K
Source: Acta Crystallogr E Crystallogr Commun. 2023 Aug 23;79(Pt 9):827–30. doi: 10.1107/S2056989023007223 (PMC10483561; doi:10.1107/S2056989023007223)
Supplement: Supplementary file 1 [file e-79-00827-sup1.cif]

##############################################################################
#                                                                            #
# This CIF contains the data in a paper accepted for publication in          #
# Acta Crystallographica Section E. It conforms to the requirements of       #
# Notes for Authors for Acta Crystallographica Section E, and has been       #
# peer reviewed under the auspices of the IUCr Commission on Journals.       #
#                                                                            #
# Full details of the Crystallographic Information File format               #
# are given in the paper "The Crystallographic Information File (CIF):       #
# a New Standard Archive File for Crystallography" by S. R. Hall, F. H.      #
# Allen and I. D. Brown [Acta Cryst. (1991), A47, 655-685].                  #
#                                                                            #
# The current version of the core CIF dictionary is obtainable from          #
# ftp://ftp.iucr.org/pub/cif_core.dic.                                       #
#                                                                            #
# Software is freely available for graphical display of the structure(s)     #
# in this CIF. For information consult the CIF software page                 #
# http://www.iucr.org/resources/cif/software.                                #
#                                                                            #
# This file may be used for bona fide research purposes within the           #
# scientific community so long as proper attribution is given to the journal # 
# article from which it was obtained.                                        #
#                                                                            #
##############################################################################
data_I
_audit_creation_method     'SHELXL-2019/2 and CIFFIX'
_chemical_name_systematic
;
4-(Dimethylazaniumyl)-2-hydroxyanilinium dichloride monohydrate
;
_chemical_name_common     ?
_chemical_formula_moiety     'C8 H14 N2 O 2+, 2(Cl -), H2 O'
_chemical_formula_sum     'C8 H16 Cl2 N2 O2'
_chemical_formula_iupac     'C8 H14 N2 O 2+, 2Cl -, H2 O'
_chemical_formula_weight     243.13
_chemical_melting_point     ?
_space_group_crystal_system     monoclinic
_space_group_name_H-M_alt     'P 21/n'
_space_group_name_Hall     '-P 2yn'
loop_
    _space_group_symop_operation_xyz
    'x, y, z'
    '-x+1/2, y+1/2, -z+1/2'
    '-x, -y, -z'
    'x-1/2, -y-1/2, z-1/2'
_cell_length_a     9.6493(7)
_cell_length_b     13.0873(8)
_cell_length_c     10.4634(7)
_cell_angle_alpha     90
_cell_angle_beta     117.188(2)
_cell_angle_gamma     90
_cell_volume     1175.36(14)
_cell_formula_units_Z     4
_cell_measurement_reflns_used     9459
_cell_measurement_theta_min     2.38
_cell_measurement_theta_max     27.48
_cell_measurement_temperature     90.0(2)
_exptl_crystal_description     'irregular block'
_exptl_crystal_colour     colourless
_exptl_crystal_size_max     0.320
_exptl_crystal_size_mid     0.300
_exptl_crystal_size_min     0.220
_exptl_crystal_density_diffrn     1.374
_exptl_crystal_density_meas     ?
_exptl_crystal_density_method     ?
_exptl_crystal_F_000     512
_exptl_absorpt_coefficient_mu     0.532
_exptl_absorpt_correction_type     multi-scan
_exptl_absorpt_process_details
;
(<i>SADABS</i>; Krause <i>et al.</i>,  2015)
;
_exptl_absorpt_correction_T_min     0.888
_exptl_absorpt_correction_T_max     0.971
_exptl_special_details
;
The crystal was mounted using polyisobutene oil on the tip of a fine glass
fibre, which was fastened in a copper mounting pin with electrical solder.
It was placed directly into the cold gas stream of a liquid-nitrogen based
cryostat (Hope, 1994; Parkin & Hope, 1998).
Diffraction data were collected with the crystal at 90K, which is standard
practice in this laboratory for the majority of flash-cooled crystals.
;
_diffrn_ambient_temperature     90.0(2)
_diffrn_source     'microsource'
_diffrn_radiation_type     MoK\a
_diffrn_radiation_wavelength     0.71073
_diffrn_measurement_device_type     'Bruker D8 Venture dual source'
_diffrn_measurement_method     '\f and \w scans'
_diffrn_detector_area_resol_mean     7.41
_diffrn_reflns_number     36719
_diffrn_reflns_av_R_equivalents     0.0319
_diffrn_reflns_av_unetI/netI     0.0139
_diffrn_reflns_theta_min     2.382
_diffrn_reflns_theta_max     27.512
_diffrn_reflns_theta_full     25.242
_diffrn_measured_fraction_theta_max     0.995
_diffrn_measured_fraction_theta_full     0.994
_diffrn_reflns_limit_h_min     -12
_diffrn_reflns_limit_h_max     12
_diffrn_reflns_limit_k_min     -16
_diffrn_reflns_limit_k_max     17
_diffrn_reflns_limit_l_min     -13
_diffrn_reflns_limit_l_max     13
_refine_special_details
;
Refinement progress was checked using <i>Platon</i> (Spek, 2020) and by
an <i>R</i>-tensor (Parkin, 2000). The final model was further checked
with the IUCr utility <i>checkCIF</i>.
;
_reflns_number_total     2693
_reflns_number_gt     2505
_reflns_threshold_expression     'I > 2\s(I)'
_refine_ls_structure_factor_coef     Fsqd
_refine_ls_matrix_type     full
_refine_ls_R_factor_all     0.0233
_refine_ls_R_factor_gt     0.0210
_refine_ls_wR_factor_gt     0.0616
_refine_ls_wR_factor_ref     0.0632
_refine_ls_goodness_of_fit_ref     1.126
_refine_ls_restrained_S_all     1.126
_refine_ls_number_reflns     2693
_refine_ls_number_parameters     158
_refine_ls_number_restraints     0
_refine_ls_hydrogen_treatment     mixed
_refine_ls_weighting_scheme     calc
_refine_ls_weighting_details
              'w=1/[\s^2^(Fo^2^)+(0.0340P)^2^+0.2669P] where P=(Fo^2^+2Fc^2^)/3'
_atom_sites_solution_hydrogens     mixed
_atom_sites_solution_primary     direct
_atom_sites_solution_secondary     difmap
_refine_ls_shift/su_max     0.001
_refine_ls_shift/su_mean     0.000
_refine_diff_density_max     0.340
_refine_diff_density_min     -0.218
_refine_ls_extinction_method
;
SHELXL-2019/2 (Sheldrick 2015b)
;
_refine_ls_extinction_coef     0.008(2)
_refine_ls_extinction_expression
                                  'Fc^*^=kFc[1+0.001xFc^2^\l^3^/sin(2\q)]^-1/4^'
loop_
    _atom_type_symbol
    _atom_type_description
    _atom_type_scat_dispersion_real
    _atom_type_scat_dispersion_imag
    _atom_type_scat_source
    'C' 'C' 0.0033 0.0016
                         'International Tables Vol C Tables 4.2.6.8 and 6.1.1.4'
    'H' 'H' 0.0000 0.0000
                         'International Tables Vol C Tables 4.2.6.8 and 6.1.1.4'
    'Cl' 'Cl' 0.1484 0.1585
                         'International Tables Vol C Tables 4.2.6.8 and 6.1.1.4'
    'N' 'N' 0.0061 0.0033
                         'International Tables Vol C Tables 4.2.6.8 and 6.1.1.4'
    'O' 'O' 0.0106 0.0060
                         'International Tables Vol C Tables 4.2.6.8 and 6.1.1.4'
_computing_data_collection
;
<i>APEX3</i> (Bruker, 2016)
;
_computing_cell_refinement
;
<i>APEX3</i> (Bruker, 2016)
;
_computing_data_reduction
;
<i>APEX3</i> (Bruker, 2016)
;
_computing_structure_solution
;
<i>SHELXT</i> (Sheldrick, 2015a)
;
_computing_structure_refinement
;
<i>SHELXL2019/2</i> (Sheldrick, 2015b)
;
_computing_molecular_graphics
;
<i>XP</i> in <i>SHELXTL</i> (Sheldrick, 2008)
;
_computing_publication_material
;
<i>SHELX</i> (Sheldrick, 2008) and <i>publCIF</i> (Westrip,
2010)
;
loop_
    _atom_site_type_symbol
    _atom_site_label
    _atom_site_fract_x
    _atom_site_fract_y
    _atom_site_fract_z
    _atom_site_U_iso_or_equiv
    _atom_site_adp_type
    _atom_site_calc_flag
    _atom_site_occupancy
    _atom_site_disorder_assembly
    _atom_site_disorder_group
    N N1 0.75930(11) 0.61398(6) 0.87704(9) 0.01338(18) Uani d 1 . .
    H H1N1 0.7194(15) 0.6712(11) 0.8938(14) 0.022(3) Uiso d 1 . .
    H H2N1 0.7151(15) 0.5598(11) 0.8907(13) 0.023(3) Uiso d 1 . .
    H H3N1 0.858(2) 0.6134(10) 0.9459(17) 0.028(4) Uiso d 1 . .
    C C1 0.74643(11) 0.61590(6) 0.73284(10) 0.01215(19) Uani d 1 . .
    O O1 0.47817(9) 0.62201(5) 0.65346(8) 0.01714(17) Uani d 1 . .
    H H1O 0.392(2) 0.6321(11) 0.5805(18) 0.037(4) Uiso d 1 . .
    Cl Cl1 0.15713(2) 0.66738(2) 0.42367(2) 0.01449(9) Uani d 1 . .
    C C2 0.59693(11) 0.62072(7) 0.61890(11) 0.0128(2) Uani d 1 . .
    N N2 0.68764(10) 0.62236(6) 0.30958(9) 0.01355(18) Uani d 1 . .
    H H2N 0.5849(17) 0.6154(9) 0.2501(15) 0.021(3) Uiso d 1 . .
    Cl Cl2 0.35654(3) 0.59763(2) 0.06980(2) 0.01665(9) Uani d 1 . .
    C C3 0.57844(11) 0.62244(7) 0.47882(11) 0.0132(2) Uani d 1 . .
    H H3 0.477593 0.625003 0.399057 0.016 Uiso calc 1 . .
    C C4 0.71073(12) 0.62031(7) 0.45870(11) 0.0123(2) Uani d 1 . .
    C C5 0.85995(11) 0.61711(7) 0.57131(11) 0.0137(2) Uani d 1 . .
    H H5 0.948406 0.616984 0.554007 0.016 Uiso calc 1 . .
    C C6 0.87688(11) 0.61406(7) 0.71058(11) 0.0136(2) Uani d 1 . .
    H H6 0.977827 0.610731 0.790114 0.016 Uiso calc 1 . .
    C C7 0.73470(12) 0.72278(8) 0.27212(11) 0.0172(2) Uani d 1 . .
    H H7A 0.699595 0.725867 0.168286 0.026 Uiso calc 1 . .
    H H7B 0.848358 0.729470 0.323059 0.026 Uiso calc 1 . .
    H H7C 0.686888 0.778611 0.300525 0.026 Uiso calc 1 . .
    C C8 0.76558(12) 0.53561(8) 0.27443(11) 0.0184(2) Uani d 1 . .
    H H8A 0.725765 0.531196 0.170044 0.028 Uiso calc 1 . .
    H H8B 0.743641 0.471597 0.310319 0.028 Uiso calc 1 . .
    H H8C 0.878337 0.547275 0.319913 0.028 Uiso calc 1 . .
    O O1W 1.05118(10) 0.61432(6) 1.09862(9) 0.0249(2) Uani d 1 . .
    H H1W1 1.075(2) 0.6295(12) 1.180(2) 0.041(5) Uiso d 1 . .
    H H2W1 1.137(2) 0.6187(10) 1.0942(18) 0.035(4) Uiso d 1 . .
loop_
    _atom_site_aniso_label
    _atom_site_aniso_U_11
    _atom_site_aniso_U_22
    _atom_site_aniso_U_33
    _atom_site_aniso_U_12
    _atom_site_aniso_U_13
    _atom_site_aniso_U_23
    N1 0.0133(4) 0.0154(4) 0.0105(4) 0.0000(3) 0.0046(4) 0.0005(3)
    C1 0.0142(5) 0.0115(4) 0.0107(4) -0.0004(3) 0.0056(4) 0.0000(3)
    O1 0.0104(4) 0.0288(4) 0.0127(4) 0.0019(3) 0.0057(3) 0.0013(3)
    Cl1 0.01198(13) 0.01708(14) 0.01299(13) -0.00068(8) 0.00449(10) 0.00011(8)
    C2 0.0121(5) 0.0132(4) 0.0136(5) 0.0002(3) 0.0063(4) 0.0000(3)
    N2 0.0119(4) 0.0173(4) 0.0112(4) -0.0011(3) 0.0050(3) -0.0009(3)
    Cl2 0.01496(14) 0.01780(14) 0.01421(14) -0.00158(8) 0.00409(10) 0.00050(8)
    C3 0.0113(4) 0.0146(5) 0.0121(5) 0.0002(3) 0.0038(4) -0.0006(3)
    C4 0.0149(5) 0.0116(4) 0.0108(4) -0.0004(3) 0.0061(4) -0.0003(3)
    C5 0.0113(5) 0.0157(5) 0.0145(5) -0.0002(3) 0.0062(4) 0.0003(3)
    C6 0.0108(5) 0.0147(5) 0.0128(5) -0.0002(3) 0.0031(4) 0.0002(3)
    C7 0.0190(5) 0.0174(5) 0.0157(5) 0.0015(4) 0.0084(4) 0.0044(4)
    C8 0.0227(5) 0.0180(5) 0.0192(5) -0.0004(4) 0.0135(4) -0.0039(4)
    O1W 0.0160(4) 0.0415(5) 0.0139(4) -0.0006(3) 0.0039(3) -0.0056(3)
_geom_special_details
;
 All esds (except the esd in the dihedral angle between two l.s. planes)
 are estimated using the full covariance matrix.  The cell esds are taken
 into account individually in the estimation of esds in distances, angles
 and torsion angles; correlations between esds in cell parameters are only
 used when they are defined by crystal symmetry.  An approximate (isotropic)
 treatment of cell esds is used for estimating esds involving l.s. planes.
;
loop_
    _geom_bond_atom_site_label_1
    _geom_bond_atom_site_label_2
    _geom_bond_site_symmetry_2
    _geom_bond_distance
    _geom_bond_publ_flag
    N1 C1 . 1.4565(12) ?
    N1 H1N1 . 0.895(14) ?
    N1 H2N1 . 0.873(14) ?
    N1 H3N1 . 0.893(17) ?
    C1 C6 . 1.3810(14) ?
    C1 C2 . 1.3909(14) ?
    O1 C2 . 1.3502(12) ?
    O1 H1O . 0.843(18) ?
    C2 C3 . 1.3934(14) ?
    N2 C4 . 1.4721(12) ?
    N2 C8 . 1.4976(12) ?
    N2 C7 . 1.4998(12) ?
    N2 H2N . 0.903(15) ?
    C3 C4 . 1.3857(14) ?
    C3 H3 . 0.9500 ?
    C4 C5 . 1.3831(14) ?
    C5 C6 . 1.3908(14) ?
    C5 H5 . 0.9500 ?
    C6 H6 . 0.9500 ?
    C7 H7A . 0.9800 ?
    C7 H7B . 0.9800 ?
    C7 H7C . 0.9800 ?
    C8 H8A . 0.9800 ?
    C8 H8B . 0.9800 ?
    C8 H8C . 0.9800 ?
    O1W H1W1 . 0.802(19) ?
    O1W H2W1 . 0.857(18) ?
loop_
    _geom_angle_atom_site_label_1
    _geom_angle_atom_site_label_2
    _geom_angle_atom_site_label_3
    _geom_angle_site_symmetry_1
    _geom_angle_site_symmetry_3
    _geom_angle
    _geom_angle_publ_flag
    C1 N1 H1N1 . . 110.3(8) ?
    C1 N1 H2N1 . . 111.5(8) ?
    H1N1 N1 H2N1 . . 111.2(13) ?
    C1 N1 H3N1 . . 113.0(10)
                           ?
    H1N1 N1 H3N1 . . 104.1(12) ?
    H2N1 N1 H3N1 . . 106.3(12) ?
    C6 C1 C2 . . 121.64(9) ?
    C6 C1 N1 . . 121.44(9) ?
    C2 C1 N1 . . 116.93(9) ?
    C2 O1 H1O . . 111.4(11) ?
    O1 C2 C1 . . 116.47(9) ?
    O1 C2 C3 . . 124.41(9) ?
    C1 C2 C3 . . 119.11(9) ?
    C4 N2 C8 . . 113.37(8) ?
    C4 N2 C7 . . 112.07(7) ?
    C8 N2 C7 . . 110.74(8) ?
    C4 N2 H2N . . 108.4(9) ?
    C8 N2 H2N . . 105.7(8) ?
    C7 N2 H2N . . 106.1(8) ?
    C4 C3 C2 . . 118.39(9) ?
    C4 C3 H3 . . 120.8 ?
    C2 C3 H3 . . 120.8 ?
    C5 C4 C3 . . 122.95(9) ?
    C5 C4 N2 . . 119.86(9) ?
    C3 C4 N2 . . 117.19(9) ?
    C4 C5 C6 . . 118.14(9) ?
    C4 C5 H5 . . 120.9 ?
    C6 C5 H5 . . 120.9 ?
    C1 C6 C5 . . 119.76(9) ?
    C1 C6 H6 . . 120.1 ?
    C5 C6 H6 . . 120.1 ?
    N2 C7 H7A . . 109.5 ?
    N2 C7 H7B . . 109.5 ?
    H7A C7 H7B . . 109.5 ?
    N2 C7 H7C . . 109.5 ?
    H7A C7 H7C . . 109.5 ?
    H7B C7 H7C . . 109.5 ?
    N2 C8 H8A . . 109.5 ?
    N2 C8 H8B . . 109.5 ?
    H8A C8 H8B . . 109.5 ?
    N2 C8 H8C . . 109.5 ?
    H8A C8 H8C . . 109.5 ?
    H8B C8 H8C . . 109.5 ?
    H1W1 O1W H2W1 . . 103.4(16) ?
loop_
    _geom_torsion_atom_site_label_1
    _geom_torsion_atom_site_label_2
    _geom_torsion_atom_site_label_3
    _geom_torsion_atom_site_label_4
    _geom_torsion_site_symmetry_1
    _geom_torsion_site_symmetry_2
    _geom_torsion_site_symmetry_3
    _geom_torsion_site_symmetry_4
    _geom_torsion
    _geom_torsion_publ_flag
    C6 C1 C2 O1 . . . . 179.93(8) ?
    N1 C1 C2 O1 . . . . -0.70(12) ?
    C6 C1 C2 C3 . . . . 0.81(13) ?
    N1 C1 C2 C3 . . . . -179.82(8) ?
    O1 C2 C3 C4 . . . . -179.70(8) ?
    C1 C2 C3 C4 . . . . -0.65(13) ?
    C2 C3 C4 C5 . . . . -0.34(13) ?
    C2 C3 C4 N2 . . . . -179.91(8) ?
    C8 N2 C4 C5 . . . . 55.10(11) ?
    C7 N2 C4 C5 . . . . -71.16(11) ?
    C8 N2 C4 C3 . . . . -125.32(9) ?
    C7 N2 C4 C3 . . . . 108.41(9) ?
    C3 C4 C5 C6 . . . . 1.17(13) ?
    N2 C4 C5 C6 . . . . -179.27(8) ?
    C2 C1 C6 C5 . . . . 0.03(13) ?
    N1 C1 C6 C5 . . . . -179.31(8) ?
    C4 C5 C6 C1 . . . . -0.99(13) ?
loop_
    _geom_hbond_atom_site_label_D
    _geom_hbond_atom_site_label_H
    _geom_hbond_atom_site_label_A
    _geom_hbond_site_symmetry_A
    _geom_hbond_distance_DH
    _geom_hbond_distance_HA
    _geom_hbond_distance_DA
    _geom_hbond_angle_DHA
    _geom_hbond_publ_flag
    N1 H2N1 Cl2 3_666 0.873(14) 2.270(14) 3.1299(9) 168.5(12) yes
    N1 H1N1 Cl1 4_676 0.895(14) 2.257(14) 3.1364(9) 167.4(12) yes
    N1 H3N1 O1W . 0.893(17) 1.819(17) 2.7093(12) 174.4(14) yes
    O1 H1O Cl1 . 0.843(18) 2.156(18) 2.9873(8) 168.9(15) yes
    N2 H2N Cl2 . 0.903(15) 2.161(15) 3.0467(9) 166.7(12) yes
    C5 H5 Cl1 1_655 0.95 2.98 3.8846(10) 160 yes
    C7 H7A Cl1 4_675 0.98 2.78 3.6641(10) 151 yes
    C7 H7B Cl1 1_655 0.98 2.79 3.7079(11) 156 yes
    C8 H8A Cl2 3_665 0.98 2.82 3.6774(10) 147 yes
    C8 H8B O1 3_666 0.98 2.64 3.4610(13) 142 yes
    C8 H8C Cl1 1_655 0.98 2.87 3.7809(11) 156 yes
    O1W H2W1 Cl2 1_656 0.857(18) 2.259(18) 3.1036(9) 168.7(13) yes
    O1W H1W1 Cl1 1_656 0.802(19) 2.348(19) 3.1493(9) 176.4(16) yes
_shelx_space_group_comment
;
The symmetry employed for this shelxl refinement is uniquely defined
by the following loop, which should always be used as a source of
symmetry information in preference to the above space-group names.
They are only intended as comments.
;
_shelx_estimated_absorpt_T_min     0.848
_shelx_estimated_absorpt_T_max     0.892
_shelx_hkl_file
;
  -1   0   0 0.19122 0.32081   2
  -1   0   0 1.60686 0.47998   3
  -1   0   0 0.76368 0.31528   4
  -1   0   0 0.31437 0.30852   6
  -1   0   0 -0.0827 0.19246   6
  -1   0   0 0.66044 0.38344   2
   1   0   0 0.46005 0.28559   3
   1   0   0 0.34145 0.25179   4
   1   0   0 0.73812 0.27751   6
   1   0   0 0.63685 0.42541   2
   1   0   0 0.35807 0.30790   2
   1   0   0 2.10852 0.50554   6
  -3   0   0 1.54481 0.90598   6
  -3   0   0 0.15647 0.57334   3
  -3   0   0 2.99129 1.05361   4
  -3   0   0 -0.8195 0.63657   2
  -3   0   0 0.49673 0.93323   2
  -3   0   0 -0.3543 0.51784   6
   3   0   0 0.32065 0.64022   6
   3   0   0 -0.0726 0.48166   6
   3   0   0 -0.1677 0.85126   2
   3   0   0 -0.3992 0.70340   2
   3   0   0 1.05531 1.01416   3
  -4   0   0 488.291 17.3317   2
  -4   0   0 504.886 16.4123   6
  -4   0   0 504.622 15.9477   6
  -4   0   0 502.410 17.2581   3
  -4   0   0 519.647 17.0595   2
  -4   0   0 492.736 16.1462   4
   4   0   0 512.663 14.8964   6
   4   0   0 507.363 17.8653   3
   4   0   0 529.960 16.1903   4
   4   0   0 499.131 17.3037   2
   4   0   0 490.314 15.7922   6
   4   0   0 499.923 16.7206   2
  -5   0   0 -1.4555 1.24376   2
  -5   0   0 0.91303 1.18287   4
  -5   0   0 0.41142 1.97485   2
  -5   0   0 1.94418 1.54015   3
  -5   0   0 -0.4657 1.07697   6
  -5   0   0 0.99289 1.43251   6
   5   0   0 0.69271 0.86028   6
   5   0   0 0.01903 1.10858   4
   5   0   0 0.91877 1.61772   2
   5   0   0 2.48272 1.60879   2
   5   0   0 -2.5651 1.26789   3
  -6   0   0 333.693 14.1654   2
  -6   0   0 324.330 14.9728   2
  -6   0   0 299.607 12.9810   4
  -6   0   0 313.849 13.4822   6
  -6   0   0 304.536 12.8911   6
  -6   0   0 321.705 14.4409   3
   6   0   0 322.481 13.7965   2
   6   0   0 321.246 11.1945   6
   6   0   0 331.421 12.4187   6
   6   0   0 289.248 14.2673   2
   6   0   0 298.574 14.8986   3
  -7   0   0 -0.3317 2.08076   3
  -7   0   0 -2.3924 1.98809   4
  -7   0   0 -0.7171 3.01050   2
  -7   0   0 0.31245 2.25968   2
   7   0   0 -0.9554 2.36218   2
   7   0   0 1.26469 2.72654   2
   7   0   0 -0.2312 1.28263   6
   7   0   0 2.76630 2.16829   3
   7   0   0 -3.1796 1.74236   6
  -8   0   0 545.951 23.9574   2
  -8   0   0 521.932 25.1547   3
   8   0   0 549.339 18.7253   6
   8   0   0 557.361 21.7992   2
  -9   0   0 -1.6520 3.32713   2
  -9   0   0 4.02120 3.40893   6
  -9   0   0 -9.7746 4.96660   2
  -9   0   0 0.98041 3.20472   3
   9   0   0 0.44355 3.38529   2
   9   0   0 -1.2330 2.80059   6
   9   0   0 -0.5557 2.38022   6
 -10   0   0 1345.38 45.3477   3
 -10   0   0 1254.00 47.5493   2
 -10   0   0 1311.50 43.9992   2
 -10   0   0 1359.77 44.1067   6
  10   0   0 1300.97 43.3528   2
 -11   0   0 -1.4208 2.59246   3
 -11   0   0 2.69280 4.63461   6
 -11   0   0 0.16424 4.40965   5
 -11   0   0 -3.6173 3.96522   2
  11   0   0 -0.8484 5.22935   2
 -11   1   0 58.9977 9.53519   2
 -11   1   0 37.3827 6.75418   3
 -11   1   0 42.4595 8.47001   5
  10  -1   0 446.138 20.2925   2
 -10   1   0 452.559 21.9310   5
 -10   1   0 437.003 20.9271   6
 -10   1   0 435.628 21.7905   3
 -10   1   0 426.811 24.2041   2
 -10   1   0 430.641 20.5049   2
   9  -1   0 70.4649 7.73291   2
   9  -1   0 59.4341 3.36642   6
  -9   1   0 53.1174 8.73627   2
  -9   1   0 52.8870 6.94830   6
  -9   1   0 61.2411 7.82801   2
  -9   1   0 62.4327 7.77257   3
   8  -1   0 42.8938 3.34453   6
   8  -1   0 47.8422 6.48316   2
  -8   1   0 54.4388 6.02243   6
  -8   1   0 34.1378 6.41662   2
  -8   1   0 44.4095 5.99473   3
  -8   1   0 35.1951 5.89683   6
  -8   1   0 41.6620 7.03976   2
   7  -1   0 1.38148 1.94408   3
   7  -1   0 4.05886 1.44076   6
   7  -1   0 -1.0199 2.34269   2
   7  -1   0 4.46080 2.56118   2
  -7   1   0 1.69155 2.29962   4
  -7   1   0 0.76888 2.32219   2
  -7   1   0 -0.2757 2.01105   6
  -7   1   0 1.44415 2.63612   2
  -7   1   0 -0.3273 1.61946   3
   6  -1   0 488.740 15.8750   6
   6  -1   0 525.687 15.0758   6
   6  -1   0 514.937 18.2768   2
   6  -1   0 475.493 19.2281   2
   6  -1   0 504.686 20.5607   3
  -6   1   0 481.905 17.8280   4
  -6   1   0 518.327 19.6608   3
  -6   1   0 499.744 17.5447   6
  -6   1   0 488.747 19.6447   2
  -6   1   0 529.443 18.7324   2
  -6   1   0 520.280 18.3045   6
   5  -1   0 47.3751 5.13494   3
   5  -1   0 41.1651 3.95674   2
   5  -1   0 32.0910 2.97802   6
   5  -1   0 39.2919 2.62351   6
   5  -1   0 36.7814 4.34332   2
  -5   1   0 35.4191 3.61722   4
  -5   1   0 38.3323 4.26964   6
  -5   1   0 31.6162 3.27739   6
  -5   1   0 36.9502 4.41452   2
  -5   1   0 45.7264 4.24322   2
  -5   1   0 40.6399 4.39270   3
   4  -1   0 264.333 9.15994   6
   4  -1   0 260.643 11.5082   3
   4  -1   0 258.098 8.37450   6
   4  -1   0 265.552 10.7974   2
   4  -1   0 277.765 10.3054   2
  -4   1   0 276.930 11.0126   2
  -4   1   0 286.745 11.4278   3
  -4   1   0 265.637 10.0533   6
  -4   1   0 263.584 9.46372   6
  -4   1   0 285.333 10.3587   4
  -4   1   0 270.732 10.4075   2
   3  -1   0 32.0557 1.86167   6
   3  -1   0 35.8785 2.75034   2
   3  -1   0 38.8915 3.49274   3
   3  -1   0 38.5928 3.00522   2
   3  -1   0 34.8948 2.22402   6
  -3   1   0 34.0312 2.77216   2
  -3   1   0 32.4781 2.58947   4
  -3   1   0 33.5168 2.85317   2
  -3   1   0 35.9114 2.35113   6
  -3   1   0 34.1783 3.02665   3
  -3   1   0 36.6850 2.75589   6
   2  -1   0 1013.92 27.3044   2
   2  -1   0 1043.22 28.2551   3
  -2   1   0 1050.75 27.2202   2
  -2   1   0 1099.20 28.2192   3
  -2   1   0 1056.41 27.2401   4
   1  -1   0 414.456 11.3588   3
   1  -1   0 405.908 10.6802   2
  -1   1   0 405.175 11.2584   3
  -1   1   0 416.392 10.2732   6
  -1   1   0 410.920 11.1931   5
  -1   1   0 405.987 10.1784   6
  -1  -1   0 432.283 11.9607   2
  -1  -1   0 407.780 11.1974   3
  -1  -1   0 402.298 11.3781   6
  -1  -1   0 410.322 11.3101   6
  -1  -1   0 413.856 11.8301   2
  -1  -1   0 403.919 11.2359   4
   1   1   0 408.021 11.2682   3
   1   1   0 397.167 11.8034   2
   1   1   0 419.388 11.2706   4
   1   1   0 403.833 11.4046   6
   1   1   0 412.328 11.3081   6
   1   1   0 393.898 11.7523   2
  -2  -1   0 1075.09 28.8260   2
  -2  -1   0 1037.45 28.0296   3
  -2  -1   0 1043.04 27.6930   6
   2   1   0 1123.76 28.8018   2
   2   1   0 1029.32 28.6407   2
   2   1   0 1015.45 28.1664   3
  -3  -1   0 38.4612 3.45578   2
  -3  -1   0 30.3431 2.57928   4
  -3  -1   0 37.0030 3.12326   3
  -3  -1   0 36.6614 3.49544   2
  -3  -1   0 35.9548 3.07687   6
  -3  -1   0 39.9954 3.06055   6
   3   1   0 39.8969 3.53504   2
   3   1   0 37.4757 2.75521   6
   3   1   0 38.8720 3.40773   3
   3   1   0 39.6315 3.14447   6
   3   1   0 36.4136 3.36904   2
   3   1   0 37.3230 2.83185   4
  -4  -1   0 280.562 11.5012   2
  -4  -1   0 270.531 10.8135   6
  -4  -1   0 239.857 11.3422   2
  -4  -1   0 268.458 10.4645   6
  -4  -1   0 275.762 10.4341   4
  -4  -1   0 280.439 11.3154   3
   4   1   0 301.144 12.1442   6
   4   1   0 255.363 11.4913   2
   4   1   0 264.757 9.70730   6
   4   1   0 281.762 11.4291   2
   4   1   0 274.636 10.2424   4
   4   1   0 262.297 11.5215   3
  -5  -1   0 39.7269 3.96545   4
  -5  -1   0 34.0762 3.93826   6
  -5  -1   0 33.5871 3.80965   6
  -5  -1   0 41.3495 4.36366   3
  -5  -1   0 39.0466 4.43016   2
  -5  -1   0 39.4120 4.75247   2
   5   1   0 35.8211 4.57900   3
   5   1   0 37.4501 3.33921   6
   5   1   0 39.4062 3.84465   6
   5   1   0 36.8286 4.64993   2
   5   1   0 50.6473 4.24795   4
   5   1   0 47.3050 4.69718   2
  -6  -1   0 489.246 18.2859   6
  -6  -1   0 501.659 18.7409   6
  -6  -1   0 494.544 20.7461   2
  -6  -1   0 525.000 19.6408   3
  -6  -1   0 516.915 19.5781   2
  -6  -1   0 476.524 18.0195   4
   6   1   0 498.143 17.7959   4
   6   1   0 467.916 19.9649   3
   6   1   0 504.680 20.3054   2
   6   1   0 492.409 17.7464   6
   6   1   0 541.998 19.6560   2
  -7  -1   0 2.50494 1.88055   3
  -7  -1   0 -0.1066 2.09712   6
  -7  -1   0 1.06795 2.96283   2
  -7  -1   0 0.87443 2.69236   6
  -7  -1   0 -1.4401 2.28935   2
  -7  -1   0 3.19804 2.54200   4
   7   1   0 1.63161 1.90132   6
   7   1   0 4.82222 3.32672   2
   7   1   0 -2.3941 1.72943   4
   7   1   0 -0.2149 2.54015   6
   7   1   0 3.33572 2.78231   2
   7   1   0 1.63211 2.77335   3
  -8  -1   0 42.3053 6.69361   3
  -8  -1   0 44.6616 7.39776   2
  -8  -1   0 38.9464 7.03449   2
   8   1   0 60.2182 7.59827   6
   8   1   0 55.1935 12.0476   2
   8   1   0 30.7381 4.70531   6
  -9  -1   0 55.6391 7.62184   2
  -9  -1   0 60.1994 7.61452   3
  -9  -1   0 52.9965 7.26207   6
  -9  -1   0 75.9375 9.88179   2
   9   1   0 55.4788 5.44767   6
   9   1   0 65.2115 8.04251   2
 -10  -1   0 493.939 22.2200   6
 -10  -1   0 414.841 24.7928   2
 -10  -1   0 466.038 22.5472   3
  10   1   0 438.810 17.7068   6
  10   1   0 470.949 22.7872   2
 -11  -1   0 30.3569 6.15804   3
 -11  -1   0 31.8397 7.39663   2
 -11  -1   0 40.4345 7.75895   6
  11   1   0 42.3014 8.05090   2
 -11   2   0 190.843 13.8969   2
 -11   2   0 188.553 13.9503   3
  10  -2   0 5.14097 5.05253   2
 -10   2   0 5.35436 4.26347   3
 -10   2   0 3.19160 3.79860   2
 -10   2   0 11.8200 4.83003   5
 -10   2   0 5.53136 4.11610   6
 -10   2   0 9.89095 5.64860   2
   9  -2   0 852.382 29.0482   2
  -9   2   0 812.165 29.6087   6
  -9   2   0 813.955 32.3702   2
  -9   2   0 888.328 30.1994   2
  -9   2   0 835.993 31.6752   3
   8  -2   0 41.2129 5.41608   2
  -8   2   0 48.1558 7.58509   2
  -8   2   0 44.8553 6.31092   5
  -8   2   0 44.9644 5.58956   6
  -8   2   0 36.7225 6.04367   2
  -8   2   0 39.8969 5.54163   6
  -8   2   0 49.8503 6.73692   3
   7  -2   0 2049.07 53.7597   2
   7  -2   0 1811.21 57.7659   3
   7  -2   0 1822.50 55.2374   2
  -7   2   0 2032.10 56.5015   3
  -7   2   0 2008.56 54.3168   2
  -7   2   0 1828.40 52.6709   6
  -7   2   0 1882.44 53.8119   4
  -7   2   0 1943.52 56.1550   2
   6  -2   0 120.023 4.42463   6
   6  -2   0 127.474 8.18194   2
   6  -2   0 118.300 7.25184   2
   6  -2   0 115.959 8.69271   3
   6  -2   0 124.124 4.29119   6
  -6   2   0 115.944 7.28010   6
  -6   2   0 106.598 6.99766   4
  -6   2   0 116.976 6.72841   6
  -6   2   0 101.605 8.40308   2
  -6   2   0 123.564 8.19319   3
  -6   2   0 138.350 7.81563   2
   5  -2   0 2157.92 54.1843   6
   5  -2   0 2165.70 58.8582   2
   5  -2   0 2224.21 53.9503   6
   5  -2   0 2121.59 60.7671   3
   5  -2   0 2263.36 57.8414   2
  -5   2   0 2254.55 58.1206   2
  -5   2   0 2193.51 57.7358   6
  -5   2   0 2149.56 56.7796   6
  -5   2   0 2139.90 57.8592   4
  -5   2   0 2331.22 60.3124   3
  -5   2   0 2242.06 59.3631   2
   4  -2   0 24.6923 1.43133   6
   4  -2   0 23.2693 3.11651   3
   4  -2   0 23.3121 2.71598   2
   4  -2   0 24.9199 1.38520   6
   4  -2   0 23.7937 2.71460   2
  -4   2   0 28.3074 3.29606   3
  -4   2   0 24.9933 2.97879   2
  -4   2   0 21.2302 2.33611   6
  -4   2   0 22.1372 2.58281   4
  -4   2   0 20.2070 2.03567   6
  -4   2   0 25.3446 2.78368   2
   3  -2   0 3504.04 90.1641   1
  -3   2   0 3410.48 88.8157   1
   2  -2   0 25.1711 2.19822   3
   2  -2   0 20.9987 1.62016   2
  -2   2   0 20.8097 2.01547   3
  -2   2   0 21.8804 1.24908   6
  -2   2   0 22.7385 2.12018   5
  -2   2   0 24.1409 1.74189   2
  -2   2   0 23.2402 1.68781   2
  -2   2   0 22.6876 1.38680   6
   1  -2   0 2290.35 56.3946   1
  -1   2   0 2260.66 56.5113   1
   0  -2   0 75.4901 2.65475   5
   0  -2   0 74.5998 2.47170   6
   0  -2   0 70.1539 2.30063   6
   0  -2   0 71.9783 3.62811   2
   0  -2   0 76.9828 3.15954   2
   0  -2   0 77.5819 3.30234   4
   0   2   0 69.4454 2.48382   6
   0   2   0 73.4184 3.24736   4
   0   2   0 72.3349 3.11321   2
   0   2   0 71.6602 2.64389   5
   0   2   0 71.4687 3.09199   2
   0   2   0 71.2734 2.63052   6
  -1  -2   0 2184.99 60.5842   1
   1   2   0 2345.11 61.2842   1
  -2  -2   0 22.7267 2.55164   2
  -2  -2   0 25.3718 2.55352   2
  -2  -2   0 20.0183 2.14668   6
  -2  -2   0 23.5015 2.09201   3
  -2  -2   0 19.0551 1.99042   4
  -2  -2   0 24.3770 2.30380   6
  -2  -2   0 23.5263 2.12202   5
   2   2   0 23.1209 2.06075   6
   2   2   0 23.3077 2.55251   2
   2   2   0 24.1389 2.21661   3
   2   2   0 23.1625 2.59598   2
   2   2   0 21.9448 2.26635   6
   2   2   0 25.0261 2.17522   4
  -3  -2   0 3561.45 97.4079   1
   3   2   0 3542.30 98.4994   1
  -4  -2   0 20.1341 2.92444   6
  -4  -2   0 25.2976 3.09213   3
  -4  -2   0 22.8440 2.93666   6
  -4  -2   0 24.1062 2.83784   4
  -4  -2   0 20.4154 3.32787   2
  -4  -2   0 25.1331 3.48126   2
   4   2   0 20.0398 2.63648   4
   4   2   0 22.9116 3.48305   2
   4   2   0 27.7899 3.26402   3
   4   2   0 19.6663 3.20471   2
   4   2   0 19.6070 2.93492   6
   4   2   0 22.9249 2.75794   6
  -5  -2   0 2133.41 61.7363   2
  -5  -2   0 2240.19 59.5644   6
  -5  -2   0 2131.49 58.5827   4
  -5  -2   0 2169.37 59.5400   3
  -5  -2   0 2274.82 60.8218   2
  -5  -2   0 2147.19 58.9695   6
   5   2   0 2420.47 60.1825   6
   5   2   0 2082.68 61.0682   2
   5   2   0 2140.91 58.9495   6
   5   2   0 2140.06 60.5995   3
   5   2   0 2262.36 58.3406   4
   5   2   0 2213.76 60.4756   2
  -6  -2   0 117.509 9.14089   2
  -6  -2   0 131.927 8.38357   3
  -6  -2   0 130.005 8.91800   2
  -6  -2   0 119.117 7.76883   4
  -6  -2   0 113.386 7.79914   6
  -6  -2   0 105.962 7.82276   6
   6   2   0 124.261 8.71029   2
   6   2   0 127.591 8.00032   6
   6   2   0 132.706 7.75445   4
   6   2   0 124.754 7.22393   6
   6   2   0 115.389 9.06666   2
   6   2   0 128.947 9.30235   3
  -7  -2   0 1922.03 58.9207   2
  -7  -2   0 1969.45 57.0947   2
  -7  -2   0 1817.34 55.3254   6
  -7  -2   0 1915.96 55.2394   4
  -7  -2   0 1999.05 56.6096   3
   7   2   0 2115.48 64.1006   2
   7   2   0 1914.82 54.6620   6
   7   2   0 2011.75 54.5874   4
   7   2   0 1991.89 52.7349   6
   7   2   0 1775.33 57.5852   3
  -8  -2   0 39.5668 7.48931   2
  -8  -2   0 46.2614 6.84315   2
  -8  -2   0 50.7870 7.61906   3
   8   2   0 41.1578 6.59548   2
   8   2   0 41.1376 5.10648   6
   8   2   0 51.1243 6.02234   4
  -9  -2   0 836.024 31.5489   3
  -9  -2   0 835.258 30.9382   6
  -9  -2   0 819.531 34.6772   2
  -9  -2   0 877.082 32.3554   2
   9   2   0 786.791 28.1040   6
   9   2   0 861.714 31.8491   2
 -10  -2   0 4.67447 3.98505   3
 -10  -2   0 12.2465 7.21417   2
 -10  -2   0 3.57755 4.06868   2
 -10  -2   0 6.36460 4.41811   6
  10   2   0 13.3446 5.74678   2
  10   2   0 -2.2365 5.19605   6
  10   2   0 6.92765 3.39290   6
 -11  -2   0 199.689 15.0534   2
 -11  -2   0 186.885 14.0057   3
 -11  -2   0 217.516 14.9104   6
  11   2   0 176.327 9.91479   6
 -10   3   0 585.289 25.7009   3
 -10   3   0 571.404 25.5039   5
 -10   3   0 596.542 23.8449   6
 -10   3   0 556.673 26.2612   2
  -9   3   0 499.543 22.8170   2
  -9   3   0 509.936 22.5792   3
  -9   3   0 482.845 22.1588   5
  -9   3   0 515.299 20.8067   6
  -9   3   0 481.504 20.0925   2
   8  -3   0 627.583 21.8567   2
  -8   3   0 622.019 22.4954   6
  -8   3   0 590.016 21.8935   6
  -8   3   0 589.542 23.9362   5
  -8   3   0 623.401 24.6976   3
  -8   3   0 622.020 22.3871   2
  -8   3   0 598.738 24.2856   2
   7  -3   0 671.551 21.9700   2
   7  -3   0 592.890 23.4151   2
   7  -3   0 652.737 28.8416   3
  -7   3   0 621.285 22.4940   4
  -7   3   0 690.284 24.9134   3
  -7   3   0 675.420 22.5401   2
  -7   3   0 647.021 24.1096   5
  -7   3   0 670.637 24.4519   2
  -7   3   0 621.585 21.3925   6
   6  -3   0 927.336 29.0984   2
   6  -3   0 899.046 31.6243   3
   6  -3   0 928.189 27.5047   2
  -6   3   0 927.110 27.0380   6
  -6   3   0 935.708 30.2999   3
  -6   3   0 908.223 27.7989   2
  -6   3   0 924.380 29.7737   5
  -6   3   0 888.958 28.2641   4
  -6   3   0 957.228 29.6978   2
   5  -3   0 53.0083 5.58689   3
   5  -3   0 53.7059 4.61566   2
   5  -3   0 59.0440 4.32500   2
  -5   3   0 52.2236 4.98919   3
  -5   3   0 53.0350 4.46200   4
  -5   3   0 58.5719 4.75375   2
  -5   3   0 57.9422 4.46294   2
  -5   3   0 50.2255 4.97149   5
  -5   3   0 56.1575 4.13815   6
   4  -3   0 553.937 19.4688   2
   4  -3   0 617.513 18.8806   2
   4  -3   0 619.749 20.9222   3
  -4   3   0 637.081 20.0942   5
  -4   3   0 639.072 17.5205   6
  -4   3   0 631.654 20.3173   3
  -4   3   0 621.193 19.0124   2
  -4   3   0 635.502 18.2094   6
  -4   3   0 636.240 18.6766   2
   3  -3   0 751.322 22.3942   3
   3  -3   0 715.829 20.2943   2
  -3   3   0 759.883 20.5617   2
  -3   3   0 736.813 21.8244   3
  -3   3   0 718.156 20.0267   2
  -3   3   0 734.017 19.6491   6
  -3   3   0 730.334 19.2040   6
  -3   3   0 737.134 21.6608   5
   2  -3   0 1131.48 30.5986   3
   2  -3   0 1168.96 30.6588   5
  -2   3   0 1147.34 30.4606   5
  -2   3   0 1132.55 29.7630   2
  -2   3   0 1158.37 28.1780   6
  -2   3   0 1135.92 28.1208   6
  -2   3   0 1150.81 30.3143   3
  -2   3   0 1140.88 28.9654   2
   1  -3   0 10.7666 1.08911   3
   1  -3   0 9.42961 0.92914   2
   1  -3   0 8.38297 1.31605   5
  -1   3   0 9.62170 0.56811   6
  -1   3   0 8.66218 0.50586   6
  -1   3   0 14.1520 1.52480   5
  -1   3   0 8.08101 0.91920   3
   0  -3   0 0.61365 0.53419   4
   0  -3   0 1.53097 0.81465   2
   0  -3   0 0.58595 0.34559   6
   0  -3   0 -0.2113 0.51417   2
   0  -3   0 0.80566 0.48355   5
   0   3   0 0.64356 0.64421   2
   0   3   0 0.69986 0.78235   4
   0   3   0 1.45089 0.66333   6
   0   3   0 1.56272 0.71664   2
   0   3   0 0.91812 0.54514   5
  -1  -3   0 11.8343 1.79442   2
  -1  -3   0 6.76702 1.26030   6
  -1  -3   0 9.63076 1.19246   5
  -1  -3   0 11.7184 1.02800   3
  -1  -3   0 8.34129 1.52388   4
  -1  -3   0 12.0981 1.84526   2
  -1  -3   0 9.90494 1.37821   6
   1   3   0 10.1350 1.69911   2
   1   3   0 10.8111 1.53564   6
   1   3   0 10.8170 1.47296   4
   1   3   0 9.81702 1.54096   6
   1   3   0 9.06504 1.81058   2
   1   3   0 9.51128 1.00120   3
   1   3   0 8.78342 1.23612   5
  -2  -3   0 1143.38 31.2224   6
  -2  -3   0 1177.66 31.4588   4
  -2  -3   0 1191.37 32.5748   2
  -2  -3   0 1128.42 32.5687   2
  -2  -3   0 1142.28 30.2973   3
  -2  -3   0 1162.94 31.3089   6
  -2  -3   0 1128.68 30.6865   5
   2   3   0 1139.96 31.2106   6
   2   3   0 1151.98 32.6463   2
   2   3   0 1157.15 32.4995   2
   2   3   0 1193.06 31.7078   6
   2   3   0 1155.86 31.2151   4
   2   3   0 1123.24 30.5999   3
  -3  -3   0 730.973 24.0267   2
  -3  -3   0 713.471 22.0378   5
  -3  -3   0 720.235 23.5993   2
  -3  -3   0 771.349 24.3372   6
  -3  -3   0 713.418 23.5864   4
  -3  -3   0 751.231 22.6872   6
  -3  -3   0 756.584 22.0598   3
   3   3   0 768.780 24.2689   2
   3   3   0 759.274 22.3524   6
   3   3   0 785.516 24.6857   6
   3   3   0 730.514 22.4207   3
   3   3   0 801.047 24.2204   2
   3   3   0 754.262 22.1690   4
  -4  -3   0 634.895 20.7839   6
  -4  -3   0 631.201 20.3636   3
  -4  -3   0 629.546 20.6917   6
  -4  -3   0 637.400 21.9837   2
  -4  -3   0 643.569 20.4993   4
   4   3   0 681.742 21.8653   4
   4   3   0 614.690 21.7840   2
   4   3   0 595.837 22.0944   2
   4   3   0 625.533 20.9157   6
   4   3   0 670.406 21.9323   6
   4   3   0 610.139 20.9410   3
  -5  -3   0 61.1087 5.99182   2
  -5  -3   0 68.5109 6.57021   2
  -5  -3   0 57.5180 5.08869   3
  -5  -3   0 59.2883 5.40523   6
  -5  -3   0 57.0551 5.10633   4
  -5  -3   0 60.1133 5.31822   6
   5   3   0 48.5952 5.32458   3
   5   3   0 59.2355 4.84495   6
   5   3   0 47.5192 4.98563   6
   5   3   0 58.2458 6.09815   2
   5   3   0 45.6478 5.36192   2
   5   3   0 50.2602 4.58631   4
  -6  -3   0 908.593 29.7277   4
  -6  -3   0 946.152 33.0808   2
  -6  -3   0 943.944 30.4769   6
  -6  -3   0 915.886 30.1016   3
  -6  -3   0 914.528 31.4012   2
   6   3   0 947.363 29.1973   4
   6   3   0 960.102 28.6102   6
   6   3   0 950.422 38.9640   2
   6   3   0 993.949 35.5450   2
   6   3   0 860.308 29.6060   6
   6   3   0 887.573 31.3546   3
  -7  -3   0 599.619 23.5743   4
  -7  -3   0 633.026 27.0004   2
  -7  -3   0 684.510 25.9291   2
  -7  -3   0 654.123 24.5301   3
   7   3   0 608.173 25.4981   3
   7   3   0 644.775 22.0450   6
   7   3   0 743.132 27.6110   6
   7   3   0 683.474 25.8166   2
   7   3   0 678.851 23.3506   4
  -8  -3   0 589.402 27.1141   2
  -8  -3   0 609.095 25.2595   2
  -8  -3   0 581.646 26.6342   3
   8   3   0 614.417 25.1217   2
   8   3   0 634.543 23.0101   4
   8   3   0 554.886 22.7987   6
   8   3   0 600.796 21.0431   6
  -9  -3   0 500.797 22.3491   6
  -9  -3   0 499.807 22.2498   3
  -9  -3   0 527.398 23.9170   2
  -9  -3   0 456.037 29.6327   2
   9   3   0 512.333 21.2591   4
   9   3   0 501.336 19.0442   6
   9   3   0 502.492 23.3075   2
 -10  -3   0 578.871 35.3155   2
 -10  -3   0 624.082 26.6832   3
 -10  -3   0 596.985 26.3902   6
 -10  -3   0 630.289 28.3798   2
  10   3   0 643.831 27.8688   2
 -10   4   0 294.829 17.3481   3
 -10   4   0 290.129 15.2703   6
   9  -4   0 -0.3291 2.57302   2
  -9   4   0 -0.4275 3.02503   6
  -9   4   0 0.26885 2.66480   2
  -9   4   0 -2.8255 2.76556   3
  -9   4   0 -0.1530 4.08581   2
  -9   4   0 -3.3165 3.29442   5
   8  -4   0 99.3798 7.44289   2
  -8   4   0 105.859 8.69332   3
  -8   4   0 90.5121 7.34245   6
  -8   4   0 95.9297 8.60859   2
  -8   4   0 93.4000 7.55958   2
  -8   4   0 97.0444 8.83386   5
  -8   4   0 89.1757 7.62963   6
   7  -4   0 21.1625 3.83921   2
   7  -4   0 18.8211 4.33661   2
  -7   4   0 25.9409 3.86510   2
  -7   4   0 19.8831 3.59116   6
  -7   4   0 28.6387 4.48693   3
  -7   4   0 19.3305 4.40320   2
  -7   4   0 25.9201 4.48965   4
  -7   4   0 23.1243 3.60302   6
  -7   4   0 30.3497 5.47600   5
   6  -4   0 290.148 16.2617   3
   6  -4   0 304.316 11.3715   2
   6  -4   0 282.375 13.7022   2
  -6   4   0 268.455 13.0592   3
  -6   4   0 260.263 12.3211   2
  -6   4   0 286.919 11.5909   2
  -6   4   0 291.636 13.4471   5
  -6   4   0 272.887 10.6639   6
  -6   4   0 280.626 12.3225   4
   5  -4   0 55.3454 4.47189   2
   5  -4   0 58.9376 5.51963   3
  -5   4   0 61.1828 4.39524   2
  -5   4   0 61.0341 4.63809   2
  -5   4   0 65.5177 5.29414   3
  -5   4   0 60.9247 3.77498   6
  -5   4   0 63.2387 5.51548   5
   4  -4   0 965.557 29.9692   3
   4  -4   0 996.318 27.4302   2
  -4   4   0 953.408 28.2279   2
  -4   4   0 1005.49 29.1845   5
  -4   4   0 1011.91 26.6990   6
  -4   4   0 980.871 27.5446   2
  -4   4   0 989.130 26.0318   6
  -4   4   0 999.314 29.2363   3
   3  -4   0 108.587 4.38786   2
   3  -4   0 99.8303 5.72933   3
   3  -4   0 95.7552 4.98465   2
  -3   4   0 97.0083 3.77011   6
  -3   4   0 93.3301 4.49155   2
  -3   4   0 89.0781 5.40204   5
  -3   4   0 97.3115 4.29089   2
  -3   4   0 100.692 5.40668   3
  -3   4   0 94.4947 3.85292   6
   2  -4   0 24.6078 1.77788   2
   2  -4   0 29.9429 2.71023   5
   2  -4   0 27.9529 2.00376   2
   2  -4   0 29.2003 2.52021   3
  -2   4   0 29.3787 2.32329   3
  -2   4   0 30.2473 2.00424   2
  -2   4   0 32.2750 2.84919   5
  -2   4   0 27.5586 1.43337   6
  -2   4   0 28.2741 1.95598   2
   1  -4   0 825.609 21.8001   3
   1  -4   0 847.460 22.7666   5
   1  -4   0 853.638 22.0484   2
  -1   4   0 830.500 20.9539   6
  -1   4   0 835.919 21.4663   3
  -1   4   0 851.080 22.6704   2
  -1   4   0 848.198 22.5925   5
  -1   4   0 821.900 21.2848   6
  -1   4   0 851.763 23.9777   4
  -1   4   0 855.202 23.3148   2
  -1  -4   0 843.293 23.0515   6
  -1  -4   0 851.451 24.3441   4
  -1  -4   0 850.239 23.0320   6
  -1  -4   0 834.971 21.3442   3
  -1  -4   0 855.568 22.7073   5
  -1  -4   0 843.748 24.6140   2
  -1  -4   0 852.240 24.7583   2
   1   4   0 870.309 24.8585   2
   1   4   0 839.692 21.7004   3
   1   4   0 852.488 24.8295   2
   1   4   0 835.264 22.9534   5
   1   4   0 832.126 23.5930   6
   1   4   0 855.095 24.2565   4
   1   4   0 837.160 23.5092   6
  -2  -4   0 28.9414 2.99356   4
  -2  -4   0 29.2478 2.22690   3
  -2  -4   0 26.6733 3.28340   2
  -2  -4   0 31.1706 2.90578   6
  -2  -4   0 24.3195 2.41763   5
  -2  -4   0 32.7559 3.53679   2
  -2  -4   0 24.8904 2.71402   6
   2   4   0 34.4369 3.65746   2
   2   4   0 28.1869 2.37958   3
   2   4   0 30.5716 2.70337   5
   2   4   0 30.8401 3.42716   2
   2   4   0 30.2313 2.99020   4
   2   4   0 28.0095 3.00312   6
   2   4   0 28.3618 2.94410   6
  -3  -4   0 99.7561 5.88622   6
  -3  -4   0 98.9398 5.24954   3
  -3  -4   0 99.9236 5.98880   4
  -3  -4   0 95.9628 6.59283   2
  -3  -4   0 92.3661 5.74688   6
  -3  -4   0 102.760 8.17792   2
  -3  -4   0 97.5303 5.52615   5
   3   4   0 96.0117 6.13021   6
   3   4   0 99.1829 6.76731   2
   3   4   0 98.7222 6.86981   2
   3   4   0 100.814 5.98759   6
   3   4   0 91.5118 5.63907   4
   3   4   0 99.4475 5.63206   3
  -4  -4   0 986.465 32.2133   2
  -4  -4   0 969.197 34.0308   2
  -4  -4   0 991.346 29.5126   5
  -4  -4   0 984.335 30.1053   6
  -4  -4   0 1027.19 29.2863   3
  -4  -4   0 1004.05 30.0095   4
  -4  -4   0 1010.74 30.1908   6
   4   4   0 1022.71 29.7328   6
   4   4   0 939.477 31.8054   2
   4   4   0 967.236 30.3187   6
   4   4   0 1000.73 29.5037   4
   4   4   0 974.269 29.9736   3
   4   4   0 1049.62 32.0308   2
  -5  -4   0 60.5685 5.64757   6
  -5  -4   0 63.0372 6.39185   2
  -5  -4   0 62.1165 6.57010   2
  -5  -4   0 59.9169 5.00162   3
  -5  -4   0 56.7242 5.30683   5
  -5  -4   0 53.3748 5.38051   6
  -5  -4   0 59.4109 5.43772   4
   5   4   0 62.1619 6.62751   2
   5   4   0 50.5213 5.37905   3
   5   4   0 63.1030 6.37747   2
   5   4   0 59.8565 5.70004   6
   5   4   0 65.4884 5.37346   4
   5   4   0 56.0668 5.21328   6
  -6  -4   0 273.132 15.7345   2
  -6  -4   0 292.529 13.4132   3
  -6  -4   0 282.308 13.6537   5
  -6  -4   0 281.385 14.7719   2
  -6  -4   0 287.474 13.9799   6
  -6  -4   0 278.185 13.7227   6
   6   4   0 299.398 12.9966   6
   6   4   0 290.129 14.5490   3
   6   4   0 270.118 15.1582   6
   6   4   0 317.064 15.4628   2
   6   4   0 302.612 13.2496   4
  -7  -4   0 19.9871 4.38463   4
  -7  -4   0 22.6636 5.31405   2
  -7  -4   0 14.4917 3.59083   3
  -7  -4   0 23.7333 4.80951   5
  -7  -4   0 41.7040 7.12091   2
   7   4   0 25.9765 5.21383   3
   7   4   0 24.7592 4.66341   4
   7   4   0 25.4572 5.41058   6
   7   4   0 20.9242 4.27235   6
   7   4   0 27.3262 5.66769   2
  -8  -4   0 86.7281 9.24734   2
  -8  -4   0 101.797 8.56925   3
  -8  -4   0 112.336 9.41539   6
   8   4   0 87.4239 9.68457   2
   8   4   0 105.081 8.31620   6
  -9  -4   0 -1.3768 3.06168   3
  -9  -4   0 4.07185 3.09334   6
  -9  -4   0 10.3317 6.08264   2
  -9  -4   0 10.1182 4.79388   2
   9   4   0 3.43687 3.99225   2
   9   4   0 3.86681 3.03631   6
 -10  -4   0 346.698 18.5141   3
 -10  -4   0 302.334 17.9699   6
 -10  -4   0 323.190 19.4048   2
  10   4   0 292.556 16.3796   4
  10   4   0 305.886 19.0604   2
  10   4   0 300.794 16.3718   6
 -10   5   0 216.173 12.8377   6
 -10   5   0 211.426 12.6222   2
 -10   5   0 187.523 14.8735   2
 -10   5   0 219.008 14.2718   3
   9  -5   0 65.4416 8.48137   2
  -9   5   0 90.0557 9.67372   5
  -9   5   0 89.9205 7.47987   2
  -9   5   0 80.8568 8.71944   3
  -9   5   0 64.4244 8.08718   2
  -8   5   0 51.2883 5.55789   6
  -8   5   0 46.4031 5.25700   6
  -8   5   0 51.5137 7.30074   5
  -8   5   0 53.4154 5.90332   2
  -8   5   0 58.4226 7.23076   3
  -8   5   0 62.9589 7.39121   2
  -7   5   0 420.915 15.8767   6
  -7   5   0 411.188 17.5978   4
  -7   5   0 467.974 19.3198   5
  -7   5   0 452.396 19.1317   3
  -7   5   0 470.887 16.6192   2
  -7   5   0 470.878 18.4870   2
  -7   5   0 461.589 16.8049   6
  -6   5   0 2.79392 2.01606   2
  -6   5   0 -1.3912 2.20653   5
  -6   5   0 0.81621 1.30247   6
  -6   5   0 0.78194 1.67786   2
  -6   5   0 1.06096 1.54293   6
   5  -5   0 74.8187 4.41731   2
   5  -5   0 64.9763 4.64578   2
   5  -5   0 69.7601 6.07413   3
  -5   5   0 78.2592 6.26448   5
  -5   5   0 76.0086 4.76105   2
  -5   5   0 73.0686 4.38857   6
  -5   5   0 78.5052 5.84664   3
  -5   5   0 74.4216 4.12077   6
  -5   5   0 65.5559 5.85459   2
   4  -5   0 354.399 14.1677   3
   4  -5   0 339.347 11.5656   2
   4  -5   0 356.178 11.3587   2
  -4   5   0 340.598 11.7875   2
  -4   5   0 353.336 11.4227   2
  -4   5   0 342.108 10.7152   6
  -4   5   0 373.235 13.7522   5
  -4   5   0 342.162 10.9509   6
  -4   5   0 371.476 13.6947   3
   3  -5   0 1898.02 49.7353   3
   3  -5   0 1909.73 47.3143   2
   3  -5   0 1838.99 46.9757   2
  -3   5   0 1852.64 47.1739   2
  -3   5   0 1849.40 47.0898   2
  -3   5   0 1861.02 49.5296   5
  -3   5   0 1870.91 48.8064   3
  -3   5   0 1834.40 46.2941   6
  -3   5   0 1859.19 46.1764   6
   2  -5   0 2007.74 51.5852   3
   2  -5   0 2010.49 50.0957   2
   2  -5   0 2063.48 51.0515   2
  -2   5   0 1988.78 51.8126   5
   1  -5   0 1647.46 42.0221   5
   1  -5   0 1618.05 41.4002   2
   1  -5   0 1633.08 40.5333   3
  -1   5   0 1615.95 40.1533   6
  -1   5   0 1628.86 40.0371   3
  -1   5   0 1654.53 43.9138   4
  -1   5   0 1651.30 42.3730   2
  -1   5   0 1622.91 41.8074   2
  -1   5   0 1620.03 41.7744   5
  -1   5   0 1581.34 40.7568   6
   0  -5   0 3.81014 1.44705   4
   0  -5   0 4.80892 1.17470   5
   0  -5   0 0.54449 0.98058   2
   0  -5   0 0.89520 0.95478   2
   0  -5   0 1.85254 0.54767   6
   0   5   0 2.26451 1.23748   2
   0   5   0 2.23746 0.95261   5
   0   5   0 1.68532 0.93702   6
   0   5   0 2.60754 1.54098   4
   0   5   0 0.81317 0.98828   6
   0   5   0 0.61988 1.10450   2
  -1  -5   0 1592.40 46.2091   2
  -1  -5   0 1628.71 45.8875   4
  -1  -5   0 1625.15 41.8435   6
  -1  -5   0 1634.12 41.7780   5
  -1  -5   0 1656.52 39.7942   3
  -1  -5   0 1674.94 44.4201   2
   1   5   0 1598.82 44.3865   2
   1   5   0 1635.03 44.0406   4
   1   5   0 1610.97 42.8961   6
   1   5   0 1633.73 43.1139   6
   1   5   0 1634.53 42.2887   5
   1   5   0 1633.07 44.4492   2
  -2  -5   0 2058.93 52.8499   5
  -2  -5   0 2054.00 55.9551   2
  -2  -5   0 2022.87 54.6214   4
  -2  -5   0 2076.61 55.7099   2
  -2  -5   0 2034.14 54.8876   6
   2   5   0 2054.13 54.5006   4
   2   5   0 2061.26 55.9902   2
   2   5   0 2050.08 53.2635   5
   2   5   0 2065.83 55.7462   2
   2   5   0 2061.69 54.6274   6
  -3  -5   0 1952.88 51.1736   6
  -3  -5   0 1888.91 51.4550   4
  -3  -5   0 1914.26 50.1844   5
  -3  -5   0 1859.47 53.2201   2
  -3  -5   0 1938.79 49.1053   3
  -3  -5   0 1840.87 50.8475   6
  -3  -5   0 1942.03 53.0072   2
   3   5   0 1858.35 49.8390   3
   3   5   0 1825.67 51.3729   6
   3   5   0 1840.35 53.1315   4
   3   5   0 1873.76 53.6080   2
   3   5   0 1872.26 51.1690   6
   3   5   0 1903.05 52.9867   2
  -4  -5   0 339.546 15.9636   2
  -4  -5   0 379.021 14.5708   6
  -4  -5   0 333.812 13.5174   5
  -4  -5   0 350.426 14.4343   4
  -4  -5   0 367.298 13.2775   3
  -4  -5   0 352.397 14.3744   6
   4   5   0 341.367 15.9065   2
   4   5   0 350.273 13.9223   4
   4   5   0 340.768 14.6161   6
   4   5   0 373.420 14.4358   6
   4   5   0 373.495 16.0500   2
   4   5   0 342.567 13.7960   3
  -5  -5   0 69.9244 6.20912   4
  -5  -5   0 70.0588 6.37247   6
  -5  -5   0 75.7423 6.39311   6
  -5  -5   0 71.1090 7.38110   2
  -5  -5   0 73.8072 7.21956   2
  -5  -5   0 71.2746 5.49067   3
  -5  -5   0 80.1173 6.20496   5
   5   5   0 81.7920 7.45560   2
   5   5   0 80.8289 6.88974   6
   5   5   0 81.3036 6.51147   6
   5   5   0 69.5766 6.18796   3
   5   5   0 74.9894 7.55065   2
   5   5   0 79.4383 6.18736   4
  -6  -5   0 0.69172 2.79876   2
  -6  -5   0 1.42533 3.11151   2
  -6  -5   0 3.16254 2.62560   6
  -6  -5   0 -1.2202 2.25788   4
   6   5   0 2.57141 2.80189   2
   6   5   0 0.60247 2.36963   3
   6   5   0 1.08270 1.96617   4
   6   5   0 2.77888 2.38229   6
   6   5   0 1.38119 3.10664   2
   6   5   0 -0.7071 2.59937   6
  -7  -5   0 457.472 21.3081   2
  -7  -5   0 445.770 18.8105   3
   7   5   0 419.205 20.3927   3
   7   5   0 456.125 18.5037   6
   7   5   0 488.277 19.1564   4
   7   5   0 466.692 21.3337   2
  -8  -5   0 52.9014 6.57989   3
  -8  -5   0 63.1607 8.48753   2
  -8  -5   0 72.1462 10.1661   2
  -8  -5   0 46.5432 6.23811   6
   8   5   0 57.6154 8.19234   2
   8   5   0 50.2554 6.18956   6
   8   5   0 41.4954 6.21255   4
  -9  -5   0 100.611 8.99828   3
  -9  -5   0 87.1431 9.49116   6
  -9  -5   0 85.2707 10.2140   2
   9   5   0 77.3600 7.91186   6
   9   5   0 96.4004 10.8557   2
   9   5   0 90.1130 8.85892   4
 -10  -5   0 225.844 17.2659   6
 -10  -5   0 215.039 16.0958   2
 -10  -5   0 204.354 13.7032   3
  10   5   0 157.338 12.3104   4
  10   5   0 206.037 12.6384   6
 -10   6   0 3.27928 3.67490   2
 -10   6   0 2.45456 4.47403   3
 -10   6   0 -0.2108 5.31572   5
 -10   6   0 -3.1638 3.85196   6
   9  -6   0 254.009 12.3184   2
  -9   6   0 280.259 15.6784   2
  -9   6   0 276.146 13.1413   2
  -9   6   0 272.678 15.7710   3
  -9   6   0 281.439 16.3718   5
   8  -6   0 224.091 10.5161   2
  -8   6   0 219.933 13.2681   3
  -8   6   0 208.726 10.7687   2
  -8   6   0 218.729 11.0180   6
  -8   6   0 227.591 12.8285   2
  -8   6   0 223.324 13.8096   5
   7  -6   0 298.720 11.5872   2
  -7   6   0 270.691 11.4159   6
  -7   6   0 243.391 14.7717   2
  -7   6   0 286.082 11.8235   2
  -7   6   0 280.488 14.2240   3
  -7   6   0 288.685 11.9407   6
   6  -6   0 219.560 10.0737   2
   6  -6   0 227.816 9.41383   2
  -6   6   0 222.207 12.1144   5
  -6   6   0 226.537 9.59909   6
  -6   6   0 260.770 12.6925   2
  -6   6   0 232.547 11.8751   3
  -6   6   0 231.809 9.69084   2
  -6   6   0 230.406 9.20918   6
   5  -6   0 12.9816 2.36175   2
   5  -6   0 18.2508 3.22993   3
   5  -6   0 14.0195 2.38008   2
  -5   6   0 13.0339 2.02958   6
  -5   6   0 11.3914 2.64800   3
  -5   6   0 16.9824 2.52108   2
  -5   6   0 19.3845 2.76471   2
  -5   6   0 18.2021 2.40333   6
  -5   6   0 18.5583 3.81719   5
   4  -6   0 0.46726 0.96396   2
   4  -6   0 2.54934 1.18218   2
   4  -6   0 2.31962 1.54881   3
  -4   6   0 4.50513 1.37700   2
  -4   6   0 4.23404 1.72176   3
  -4   6   0 1.81880 2.10634   5
  -4   6   0 2.43534 0.98412   6
  -4   6   0 2.24528 1.31583   2
  -4   6   0 2.03242 1.02359   6
   3  -6   0 68.9472 5.02429   5
   3  -6   0 62.1228 3.37877   2
   3  -6   0 65.2918 3.82261   2
   3  -6   0 64.2878 4.60620   3
  -3   6   0 66.5901 3.33283   6
  -3   6   0 59.8034 4.06435   3
  -3   6   0 57.0968 4.68342   5
  -3   6   0 63.2472 4.39057   2
  -3   6   0 65.1241 3.03922   6
  -3   6   0 69.6113 3.67078   2
   2  -6   0 0.76749 0.94934   2
   2  -6   0 1.33942 0.79262   2
   2  -6   0 4.93119 1.28090   3
  -2   6   0 2.15288 1.57309   5
  -2   6   0 2.00103 0.87420   2
  -2   6   0 0.13592 0.63518   3
  -2   6   0 1.02731 0.75661   6
  -2   6   0 0.54638 0.93750   2
  -2   6   0 -0.9155 1.23734   4
  -2   6   0 3.07560 0.78136   6
   1  -6   0 769.548 22.2473   5
   1  -6   0 779.536 21.9043   2
  -1   6   0 779.414 21.4744   6
  -1   6   0 777.227 22.3093   2
  -1   6   0 795.089 23.0315   2
  -1   6   0 773.342 24.2921   4
  -1   6   0 792.544 19.7876   3
  -1   6   0 801.020 22.1898   5
  -1   6   0 790.124 20.7048   6
   0  -6   0 979.291 27.9987   2
   0  -6   0 969.234 26.3571   5
   0  -6   0 1004.54 28.4199   2
   0  -6   0 992.427 24.4351   6
   0  -6   0 991.363 24.2725   6
   0  -6   0 992.891 28.9379   4
   0   6   0 956.402 28.1309   2
   0   6   0 944.798 26.6164   5
   0   6   0 980.172 26.5935   6
   0   6   0 983.002 29.1383   4
   0   6   0 975.176 28.4800   2
   0   6   0 948.664 26.9465   6
  -1  -6   0 799.499 24.8699   2
  -1  -6   0 787.137 22.1177   5
  -1  -6   0 802.925 24.7848   4
  -1  -6   0 793.340 21.9715   6
  -1  -6   0 786.268 24.8302   2
  -1  -6   0 791.048 19.5940   3
   1   6   0 769.471 24.8898   2
   1   6   0 780.075 22.7738   5
   1   6   0 803.741 24.8095   4
   1   6   0 793.794 23.5112   6
   1   6   0 777.838 23.6151   6
   1   6   0 852.732 25.4466   2
  -2  -6   0 0.00772 1.02351   6
  -2  -6   0 0.23160 0.94106   5
  -2  -6   0 0.90897 0.56335   3
  -2  -6   0 1.77988 1.51265   4
  -2  -6   0 2.68541 1.31180   6
  -2  -6   0 2.09989 1.74130   2
  -2  -6   0 -1.5643 1.12035   2
   2   6   0 0.96099 1.16111   5
   2   6   0 -0.2026 1.48004   2
   2   6   0 0.87276 1.36128   4
   2   6   0 -1.4664 1.15913   6
   2   6   0 1.43859 1.82886   2
   2   6   0 3.78409 1.03917   3
   2   6   0 1.56196 1.52338   6
  -3  -6   0 58.7540 3.84700   3
  -3  -6   0 72.0488 4.90012   5
  -3  -6   0 71.0696 5.26768   6
  -3  -6   0 69.8288 5.37423   6
  -3  -6   0 62.5127 5.47142   4
  -3  -6   0 61.8180 6.09704   2
  -3  -6   0 68.4524 6.18891   2
   3   6   0 62.3793 5.42454   6
   3   6   0 64.7157 4.91847   5
   3   6   0 58.1331 4.30746   3
   3   6   0 57.2509 5.07384   4
   3   6   0 61.2731 6.09910   2
   3   6   0 53.1790 4.97158   6
  -4  -6   0 3.15695 1.87808   4
  -4  -6   0 4.80363 2.36005   6
  -4  -6   0 13.8507 3.20423   6
  -4  -6   0 6.94099 2.99666   2
  -4  -6   0 4.24636 2.63409   2
  -4  -6   0 1.72779 1.39341   3
   4   6   0 3.13269 2.11369   4
   4   6   0 3.55621 1.76223   3
   4   6   0 6.60361 2.59501   6
   4   6   0 2.33800 2.74314   2
   4   6   0 2.31765 2.20855   6
   4   6   0 10.5864 3.76854   2
  -5  -6   0 22.8995 4.78603   4
  -5  -6   0 15.4640 4.82753   2
  -5  -6   0 19.0907 3.85777   6
  -5  -6   0 16.6282 3.48221   5
  -5  -6   0 23.0445 5.06886   2
  -5  -6   0 27.5186 5.55993   6
  -5  -6   0 13.3352 2.88998   3
   5   6   0 24.5097 5.13255   2
   5   6   0 12.8322 3.31290   4
   5   6   0 10.9283 2.92818   3
   5   6   0 12.6265 3.87313   2
   5   6   0 13.0210 3.62984   6
   5   6   0 16.2436 3.66384   6
  -6  -6   0 238.276 14.2365   2
  -6  -6   0 211.584 12.5491   4
  -6  -6   0 218.649 11.3192   3
  -6  -6   0 220.728 12.1188   5
   6   6   0 204.337 13.9456   6
   6   6   0 242.506 12.3434   4
   6   6   0 224.325 11.8188   6
   6   6   0 236.035 14.2463   2
   6   6   0 206.314 12.3079   3
   6   6   0 250.427 15.4142   2
  -7  -6   0 263.539 17.8155   2
  -7  -6   0 299.944 14.4441   3
  -7  -6   0 297.074 17.0102   2
   7   6   0 292.954 18.2725   3
   7   6   0 284.613 14.3705   4
   7   6   0 306.058 17.0438   2
   7   6   0 308.022 14.7048   6
  -8  -6   0 206.137 12.6876   3
  -8  -6   0 238.846 15.8635   2
  -8  -6   0 250.030 14.5519   6
   8   6   0 189.940 12.3782   4
   8   6   0 214.614 12.6257   6
   8   6   0 214.553 15.2281   2
  -9  -6   0 283.968 18.3878   2
  -9  -6   0 287.449 17.0090   6
  -9  -6   0 280.356 15.6806   3
   9   6   0 276.694 15.7074   4
   9   6   0 301.735 15.2309   6
 -10  -6   0 2.40548 4.35615   6
 -10  -6   0 -5.2605 3.39212   3
 -10  -6   0 1.45967 5.36723   2
  10   6   0 -2.7817 5.11517   2
  10   6   0 0.69319 3.61442   6
  10   6   0 2.71046 3.90289   4
 -10   7   0 93.7540 10.7269   5
 -10   7   0 106.085 10.8285   3
 -10   7   0 93.8300 7.87777   2
 -10   7   0 97.1141 8.66659   6
   9  -7   0 61.0972 6.62059   2
  -9   7   0 65.0113 7.64177   6
  -9   7   0 49.1014 12.7921   2
  -9   7   0 88.9541 9.32439   5
  -9   7   0 58.6293 6.05860   2
  -9   7   0 60.5968 8.26786   3
  -8   7   0 1998.56 58.1203   3
  -8   7   0 1869.89 55.7762   2
  -8   7   0 1929.18 53.9845   6
  -8   7   0 2009.66 58.4514   5
   7  -7   0 387.317 14.0904   2
  -7   7   0 389.069 14.6977   6
  -7   7   0 419.586 18.1597   5
  -7   7   0 380.090 15.7681   2
  -7   7   0 378.009 17.0459   3
  -7   7   0 368.651 14.0318   6
  -7   7   0 376.787 14.2370   2
   6  -7   0 1492.73 41.8647   2
   6  -7   0 1525.87 50.1569   3
  -6   7   0 1507.18 41.3208   6
  -6   7   0 1584.47 45.0370   3
  -6   7   0 1511.08 42.5909   2
  -6   7   0 1560.05 45.4403   5
  -6   7   0 1476.88 40.6867   6
  -6   7   0 1580.73 41.5504   2
   5  -7   0 17.3846 2.32373   2
   5  -7   0 15.0288 3.43911   3
   5  -7   0 12.4926 2.21077   2
  -5   7   0 20.0962 2.46245   6
  -5   7   0 11.4930 2.11992   6
  -5   7   0 13.6295 2.58090   2
  -5   7   0 13.9852 2.99015   3
  -5   7   0 17.4170 3.93403   5
  -5   7   0 12.1218 2.33674   2
   4  -7   0 839.561 23.4012   2
   4  -7   0 858.698 24.0184   2
   4  -7   0 852.017 26.8335   3
  -4   7   0 829.527 23.1476   6
  -4   7   0 851.205 26.4607   5
  -4   7   0 815.107 23.7203   2
  -4   7   0 841.311 22.8665   6
  -4   7   0 845.754 27.2844   3
  -4   7   0 857.914 24.1209   2
   3  -7   0 623.914 18.1932   2
   3  -7   0 590.672 19.1805   3
   3  -7   0 604.392 20.0525   5
   3  -7   0 599.095 17.0497   2
  -3   7   0 597.809 21.1223   4
  -3   7   0 592.307 17.1079   6
  -3   7   0 619.031 18.2487   3
  -3   7   0 584.988 17.2718   2
  -3   7   0 610.096 19.5337   5
  -3   7   0 591.497 16.4359   6
   2  -7   0 1636.10 44.6406   5
   2  -7   0 1665.41 42.4055   2
   2  -7   0 1679.15 43.9523   2
   2  -7   0 1667.41 43.0488   3
  -2   7   0 1649.21 46.7940   4
  -2   7   0 1617.00 42.5119   6
  -2   7   0 1684.21 42.0832   3
  -2   7   0 1644.32 41.6326   6
  -2   7   0 1675.66 42.9646   2
  -2   7   0 1683.80 44.4254   2
   1  -7   0 9.20319 2.12178   5
   1  -7   0 11.7409 1.98802   2
  -1   7   0 10.9595 1.67563   6
  -1   7   0 11.7508 2.65590   2
  -1   7   0 13.8182 2.96792   4
  -1   7   0 11.5337 2.04030   5
  -1   7   0 12.2991 1.97401   2
  -1   7   0 10.7717 0.87188   3
  -1   7   0 10.5308 1.79705   6
   0  -7   0 2.18176 0.42760   6
   0  -7   0 1.10717 1.43032   2
   0  -7   0 1.54743 1.56411   2
   0  -7   0 5.70779 2.03691   4
   0   7   0 0.55831 1.44135   4
   0   7   0 2.82459 1.75578   2
   0   7   0 2.26392 1.19780   6
   0   7   0 1.56242 1.15796   5
   0   7   0 3.19905 1.78725   2
  -1  -7   0 13.6031 2.88493   4
  -1  -7   0 9.21606 2.58677   2
  -1  -7   0 11.5048 1.98693   6
  -1  -7   0 11.4117 2.75795   2
  -1  -7   0 10.4925 1.80770   6
   1   7   0 7.27571 2.39523   2
   1   7   0 16.3008 3.16003   4
   1   7   0 9.15415 2.29176   6
   1   7   0 10.7006 2.74777   2
   1   7   0 9.59816 2.20709   5
   1   7   0 10.4283 2.37381   6
  -2  -7   0 1637.80 46.9142   4
  -2  -7   0 1685.74 41.3969   3
  -2  -7   0 1694.41 43.9564   5
  -2  -7   0 1659.86 44.3085   6
  -2  -7   0 1673.94 47.6383   2
  -2  -7   0 1598.20 47.5969   2
   2   7   0 1681.52 45.9803   6
   2   7   0 1568.85 45.8508   6
   2   7   0 1675.37 46.7845   4
   2   7   0 1607.52 47.7912   2
   2   7   0 1663.64 44.7967   5
   2   7   0 1647.10 47.6589   2
  -3  -7   0 616.719 20.6565   6
  -3  -7   0 628.913 23.0490   2
  -3  -7   0 612.404 18.0063   3
  -3  -7   0 566.354 22.9479   2
  -3  -7   0 624.254 22.1262   4
  -3  -7   0 618.453 19.7091   5
   3   7   0 603.169 23.4677   2
   3   7   0 594.710 21.2786   6
   3   7   0 645.526 21.8880   4
   3   7   0 613.556 21.7974   6
   3   7   0 599.953 22.9265   2
   3   7   0 625.295 19.2200   3
  -4  -7   0 851.619 28.6433   4
  -4  -7   0 819.524 26.3381   5
  -4  -7   0 823.835 27.5811   6
  -4  -7   0 893.597 30.4328   2
  -4  -7   0 821.290 30.4347   2
  -4  -7   0 849.520 25.0960   3
   4   7   0 854.319 28.1462   6
   4   7   0 893.127 30.5970   2
   4   7   0 840.482 26.4834   3
   4   7   0 832.943 28.6287   6
   4   7   0 814.348 30.4027   2
   4   7   0 881.541 28.2499   4
  -5  -7   0 15.3073 2.84590   3
  -5  -7   0 11.3430 3.63992   4
  -5  -7   0 15.1139 4.52800   2
  -5  -7   0 16.4763 4.04171   6
  -5  -7   0 18.2130 3.57703   5
   5   7   0 14.1118 4.47735   2
   5   7   0 12.2603 3.30181   6
   5   7   0 18.6605 3.86225   3
   5   7   0 17.1523 4.05127   4
   5   7   0 24.2006 5.02050   2
   5   7   0 18.8281 4.11527   6
  -6  -7   0 1536.04 49.5213   2
  -6  -7   0 1549.71 44.5140   3
  -6  -7   0 1498.18 45.6221   5
  -6  -7   0 1494.61 50.9221   2
   6   7   0 1481.66 50.6692   2
   6   7   0 1609.33 46.5513   4
   6   7   0 1576.44 46.5581   6
   6   7   0 1567.52 49.8849   2
   6   7   0 1498.28 46.6279   3
  -7  -7   0 391.069 16.8029   3
  -7  -7   0 362.332 19.7014   2
  -7  -7   0 386.539 18.1852   6
   7   7   0 403.929 20.5055   2
   7   7   0 382.273 17.8407   6
   7   7   0 344.046 19.2057   4
   7   7   0 360.030 20.6892   3
  -8  -7   0 1981.57 60.6434   6
  -8  -7   0 1985.86 58.7771   3
  -8  -7   0 2086.67 64.2350   2
   8   7   0 1937.16 59.2665   4
   8   7   0 2088.11 69.8464   2
   8   7   0 2009.46 59.2276   6
  -9  -7   0 78.3042 8.38259   3
  -9  -7   0 71.9507 9.24068   6
  -9  -7   0 59.7009 9.78508   2
   9   7   0 62.6901 10.0389   2
   9   7   0 70.5597 8.47259   6
   9   7   0 87.8792 9.08106   4
 -10  -7   0 96.8519 10.1923   3
 -10  -7   0 117.116 11.5477   6
  10   7   0 113.044 13.1871   2
  10   7   0 98.2747 9.72007   6
  -9   8   0 15.8390 4.78242   3
  -9   8   0 16.7955 5.03150   2
  -9   8   0 23.6280 4.19080   2
  -9   8   0 13.8212 5.25903   5
  -9   8   0 18.2144 3.85306   6
   8  -8   0 25.4945 4.32852   2
  -8   8   0 34.9282 5.77252   6
  -8   8   0 43.1904 5.34080   6
  -8   8   0 30.0965 5.65671   3
  -8   8   0 36.8140 4.68684   2
  -8   8   0 35.3483 6.52987   5
  -8   8   0 37.0939 6.30126   2
   7  -8   0 2.55202 2.15856   2
  -7   8   0 1.94800 1.83190   2
  -7   8   0 3.09766 3.67639   5
  -7   8   0 2.09042 2.59267   3
  -7   8   0 1.72003 2.18413   6
  -7   8   0 -0.9503 1.88319   6
  -7   8   0 0.33021 2.68993   2
   6  -8   0 282.926 11.1185   2
   6  -8   0 281.893 14.9632   3
   6  -8   0 283.913 10.9272   2
  -6   8   0 287.468 14.2002   5
  -6   8   0 276.403 11.0469   2
  -6   8   0 283.952 13.2614   3
  -6   8   0 280.479 10.9204   6
  -6   8   0 277.951 10.6654   6
  -6   8   0 282.542 11.7588   2
   5  -8   0 -0.3972 1.96048   3
   5  -8   0 4.89274 1.71350   2
   5  -8   0 1.73268 1.46305   2
  -5   8   0 -0.4435 1.15057   6
  -5   8   0 -0.2611 1.56821   3
  -5   8   0 0.45890 1.54330   2
  -5   8   0 3.08483 1.71452   2
  -5   8   0 4.99802 2.80080   5
  -5   8   0 2.92532 1.49301   6
   4  -8   0 118.557 7.34436   3
   4  -8   0 110.659 5.27601   2
   4  -8   0 118.046 5.96629   2
  -4   8   0 113.430 7.43141   5
  -4   8   0 115.344 7.39151   3
  -4   8   0 121.405 5.34274   6
  -4   8   0 114.768 5.52101   6
  -4   8   0 110.296 5.57887   2
   3  -8   0 165.394 7.44118   2
   3  -8   0 170.482 7.95776   3
   3  -8   0 168.288 8.87821   5
   3  -8   0 166.682 6.55726   2
  -3   8   0 175.448 7.17546   3
  -3   8   0 166.101 6.86465   2
  -3   8   0 171.428 7.82561   2
  -3   8   0 157.067 8.30801   5
  -3   8   0 160.636 6.84755   6
  -3   8   0 170.131 6.34060   6
  -3   8   0 156.466 9.44467   4
   2  -8   0 7.86607 1.98268   2
   2  -8   0 3.61857 1.37465   2
   2  -8   0 4.41354 2.13150   5
  -2   8   0 2.15226 1.38256   6
  -2   8   0 5.65874 1.30167   6
  -2   8   0 4.57038 1.01754   3
  -2   8   0 3.36975 1.44170   2
  -2   8   0 6.36936 2.18257   5
  -2   8   0 3.70443 1.68173   2
  -2   8   0 3.82855 2.21183   4
   1  -8   0 232.807 9.58468   5
   1  -8   0 226.596 9.25830   2
  -1   8   0 240.047 9.85184   2
  -1   8   0 237.195 10.5541   2
  -1   8   0 236.785 11.5978   4
  -1   8   0 234.270 9.39051   6
  -1   8   0 233.982 8.67302   6
   0  -8   0 6047.61 158.268   1
   0   8   0 5825.31 156.537   1
  -1  -8   0 240.545 11.6689   2
  -1  -8   0 235.466 11.5524   2
  -1  -8   0 228.004 8.08036   6
  -1  -8   0 239.228 8.42980   6
  -1  -8   0 220.807 11.3210   4
  -1  -8   0 231.023 9.09342   5
   1   8   0 238.297 10.7517   6
   1   8   0 223.391 9.84011   5
   1   8   0 224.183 11.5228   4
   1   8   0 254.735 10.8208   6
   1   8   0 242.891 11.8613   2
   1   8   0 243.170 11.9508   2
  -2  -8   0 5.15464 2.51274   2
  -2  -8   0 6.57174 2.06066   6
  -2  -8   0 7.46981 2.75879   2
  -2  -8   0 4.01277 2.02647   4
  -2  -8   0 3.36891 1.56272   6
  -2  -8   0 3.99658 1.62987   5
  -2  -8   0 4.34726 0.89863   3
   2   8   0 4.52397 2.21560   6
   2   8   0 1.83156 1.76247   6
   2   8   0 5.81101 2.65003   2
   2   8   0 5.39644 2.50027   2
   2   8   0 5.02843 2.47614   4
  -3  -8   0 183.227 9.20007   6
  -3  -8   0 160.712 10.4453   2
  -3  -8   0 160.750 10.0786   4
  -3  -8   0 176.339 6.88566   3
  -3  -8   0 177.114 8.43156   5
  -3  -8   0 173.934 11.3052   2
  -3  -8   0 161.584 8.63505   6
   3   8   0 187.575 10.2256   4
   3   8   0 180.379 11.6163   2
   3   8   0 180.243 10.1206   6
   3   8   0 177.670 9.11875   5
   3   8   0 157.447 9.80518   6
   3   8   0 184.290 11.3300   2
   3   8   0 162.609 7.64003   3
  -4  -8   0 117.758 9.89953   2
  -4  -8   0 124.456 8.27554   6
  -4  -8   0 110.538 8.33872   4
  -4  -8   0 122.318 6.35575   3
  -4  -8   0 117.597 7.18344   5
  -4  -8   0 104.410 9.32771   2
   4   8   0 104.465 8.11179   4
   4   8   0 112.530 8.85892   6
   4   8   0 116.020 8.57131   6
   4   8   0 111.373 6.92670   3
   4   8   0 107.869 9.67872   2
   4   8   0 117.560 9.57473   2
  -5  -8   0 0.96835 1.61471   3
  -5  -8   0 2.00230 3.63210   2
  -5  -8   0 3.60511 2.31784   5
  -5  -8   0 -0.7297 2.66535   6
  -5  -8   0 2.02445 3.11656   2
  -5  -8   0 1.58007 2.52646   4
  -5  -8   0 2.40319 2.36709   6
   5   8   0 -0.2181 1.86516   3
   5   8   0 3.98705 3.91258   2
   5   8   0 3.29591 2.89488   6
   5   8   0 7.02998 2.66175   4
   5   8   0 3.01410 3.25556   2
  -6  -8   0 286.839 14.1977   5
  -6  -8   0 302.567 17.2618   2
  -6  -8   0 291.235 14.8210   6
  -6  -8   0 299.005 13.2197   3
   6   8   0 293.376 15.0288   4
   6   8   0 311.828 17.7730   2
   6   8   0 281.554 18.0604   2
   6   8   0 291.914 14.8015   3
  -7  -8   0 1.52196 1.57147   3
  -7  -8   0 1.86194 3.82041   2
  -7  -8   0 1.27175 2.53661   6
   7   8   0 0.13897 2.92197   6
   7   8   0 1.34359 3.85668   2
   7   8   0 -4.9427 2.50847   4
   7   8   0 1.43902 3.49246   3
  -8  -8   0 35.2401 5.72334   3
  -8  -8   0 41.1092 7.65033   6
  -8  -8   0 36.1754 7.66432   2
   8   8   0 33.4563 6.43655   4
   8   8   0 34.1432 7.96046   2
   8   8   0 37.1979 6.92048   6
  -9  -8   0 14.9957 6.33440   2
  -9  -8   0 10.6603 5.09288   6
  -9  -8   0 18.4829 4.69046   3
   9   8   0 10.7165 4.85878   6
   9   8   0 10.1575 5.96773   2
   9   8   0 17.8006 5.17585   4
  -9   9   0 86.2516 9.00446   3
  -9   9   0 93.6844 8.60471   2
  -9   9   0 91.1638 7.89464   6
   8  -9   0 6.38110 3.56545   2
  -8   9   0 -0.1343 3.30071   2
  -8   9   0 5.85951 4.55445   5
  -8   9   0 9.32916 3.04347   6
  -8   9   0 3.82184 3.51036   3
  -8   9   0 -0.6569 2.30578   2
  -8   9   0 -0.5662 2.92548   6
  -7   9   0 175.967 9.00565   6
  -7   9   0 199.892 10.0563   2
  -7   9   0 192.893 8.96793   6
  -7   9   0 190.459 12.4156   5
  -7   9   0 178.383 10.6345   3
  -7   9   0 184.505 9.36854   2
   6  -9   0 57.5336 4.62487   2
   6  -9   0 54.9745 6.72640   3
   6  -9   0 55.9141 4.60020   2
  -6   9   0 56.8036 5.20820   2
  -6   9   0 56.9756 5.82912   3
  -6   9   0 55.2464 7.08973   5
  -6   9   0 55.6893 4.49819   6
  -6   9   0 59.5108 5.08385   2
  -6   9   0 65.3123 4.88557   6
   5  -9   0 155.983 9.87915   3
   5  -9   0 176.605 7.83230   2
  -5   9   0 180.667 9.10368   3
  -5   9   0 175.944 10.3481   5
  -5   9   0 171.128 7.90695   2
   4  -9   0 31.0042 3.92746   3
   4  -9   0 32.2477 2.97934   2
   4  -9   0 32.6934 3.42323   2
  -4   9   0 32.3728 2.93056   6
  -4   9   0 31.5783 4.99156   4
  -4   9   0 35.0785 4.00759   3
  -4   9   0 29.5243 4.66866   5
  -4   9   0 34.2167 3.13780   2
  -4   9   0 40.0855 3.80605   2
  -4   9   0 30.6565 3.10565   6
   3  -9   0 1454.99 42.1328   5
   3  -9   0 1507.17 40.2021   2
   3  -9   0 1444.46 38.3089   2
  -3   9   0 1503.36 40.8801   2
  -3   9   0 1501.95 41.4408   5
  -3   9   0 1488.04 38.9346   2
  -3   9   0 1418.71 39.2707   6
  -3   9   0 1459.76 44.6155   4
  -3   9   0 1471.11 38.1252   6
  -3   9   0 1458.67 38.5378   3
   2  -9   0 478.737 17.0547   5
   2  -9   0 489.183 16.6386   2
   2  -9   0 471.356 14.9050   2
  -2   9   0 480.173 17.0758   2
  -2   9   0 469.216 15.7588   6
  -2   9   0 481.116 15.6392   2
  -2   9   0 512.901 16.8832   5
  -2   9   0 472.818 13.2638   3
  -2   9   0 474.590 14.6133   6
  -2   9   0 482.247 19.4308   4
   1  -9   0 887.814 25.8593   2
   1  -9   0 861.996 25.9737   5
  -1   9   0 884.634 25.2231   6
  -1   9   0 842.628 26.3360   2
  -1   9   0 875.550 26.0258   5
  -1   9   0 851.812 27.3644   2
  -1   9   0 894.123 29.6022   4
   0  -9   0 1.63827 1.86372   2
   0  -9   0 2.02800 1.69198   2
   0  -9   0 -1.0939 1.66889   5
   0  -9   0 0.23789 2.23452   4
   0   9   0 1.93960 2.08034   2
   0   9   0 3.24549 2.13485   2
   0   9   0 2.74630 1.71333   6
   0   9   0 0.96381 1.62008   6
   0   9   0 4.81740 2.70007   4
   0   9   0 -0.9921 1.38450   5
  -1  -9   0 893.588 29.3898   2
  -1  -9   0 843.994 25.5786   5
  -1  -9   0 914.029 29.4117   2
  -1  -9   0 921.790 24.1344   6
  -1  -9   0 877.672 24.3506   6
  -1  -9   0 893.968 29.7042   4
   1   9   0 909.384 29.7862   2
   1   9   0 853.024 27.9471   6
   1   9   0 892.340 27.0012   5
   1   9   0 911.428 28.0819   6
   1   9   0 897.710 29.8621   4
   1   9   0 858.800 29.2610   2
  -2  -9   0 502.619 20.2001   2
  -2  -9   0 488.523 15.9606   6
  -2  -9   0 498.976 16.1977   6
  -2  -9   0 481.400 12.5937   3
  -2  -9   0 467.341 16.0124   5
   2   9   0 457.852 19.8134   2
   2   9   0 493.135 20.1472   2
   2   9   0 490.323 19.6821   4
   2   9   0 491.514 17.5187   5
   2   9   0 472.909 18.6662   6
   2   9   0 477.405 18.4268   6
  -3  -9   0 1552.94 41.9835   6
  -3  -9   0 1472.65 45.9845   2
  -3  -9   0 1460.82 41.6796   6
  -3  -9   0 1485.78 38.0781   3
  -3  -9   0 1474.39 46.5961   2
  -3  -9   0 1453.32 45.1131   4
  -3  -9   0 1467.96 41.0592   5
   3   9   0 1429.25 46.4739   2
   3   9   0 1456.19 46.1496   2
   3   9   0 1452.66 42.3328   5
   3   9   0 1514.40 44.8981   4
   3   9   0 1474.91 44.1431   6
  -4  -9   0 27.5784 5.91791   2
  -4  -9   0 43.0845 6.46932   2
  -4  -9   0 32.7271 4.19340   5
  -4  -9   0 32.5657 5.38247   4
  -4  -9   0 34.4189 4.76162   6
  -4  -9   0 36.7238 3.22045   3
   4   9   0 35.8754 6.95809   2
   4   9   0 42.3863 6.60800   2
   4   9   0 30.0923 5.65927   6
   4   9   0 36.3930 5.48807   6
   4   9   0 32.7902 5.16848   4
  -5  -9   0 181.829 8.80260   3
  -5  -9   0 181.244 10.2438   5
  -5  -9   0 218.866 13.9066   2
  -5  -9   0 185.474 10.9273   6
   5   9   0 184.789 13.2311   2
   5   9   0 178.947 11.3238   4
   5   9   0 172.740 10.0115   3
   5   9   0 165.104 13.7409   2
   5   9   0 178.936 11.6613   6
  -6  -9   0 67.0763 8.55843   6
  -6  -9   0 56.8171 5.47631   3
  -6  -9   0 51.1539 8.35406   2
   6   9   0 73.7874 7.47751   6
   6   9   0 56.0853 10.0804   2
   6   9   0 51.0994 6.68485   3
   6   9   0 72.9236 7.87947   4
  -7  -9   0 183.443 10.7033   3
  -7  -9   0 208.867 13.2994   6
   7   9   0 212.943 15.3168   2
   7   9   0 187.457 12.9668   6
   7   9   0 186.547 12.5744   4
  -8  -9   0 4.16033 4.26669   6
  -8  -9   0 0.15848 1.95428   3
  -8  -9   0 1.35433 4.72486   2
   8   9   0 0.85216 4.83826   2
   8   9   0 5.63854 4.29208   4
   8   9   0 9.64329 4.40589   6
  -9  -9   0 92.0606 12.3501   2
  -9  -9   0 130.843 13.7151   6
  -9  -9   0 102.061 9.25701   3
   9   9   0 93.6729 10.3909   6
   9   9   0 105.670 10.7348   4
   9   9   0 115.953 13.3201   2
  -9  10   0 55.5058 9.16225   5
  -9  10   0 36.5578 6.81388   2
  -9  10   0 38.3348 6.07383   6
   8 -10   0 156.574 7.99440   2
  -8  10   0 175.734 12.7791   5
  -8  10   0 172.451 9.62102   6
  -8  10   0 179.879 9.49081   2
  -8  10   0 174.725 10.4116   2
  -8  10   0 159.591 11.1730   3
  -8  10   0 161.378 9.60185   6
   7 -10   0 131.602 6.69750   2
  -7  10   0 122.910 7.25934   6
  -7  10   0 122.076 8.00403   2
  -7  10   0 145.516 9.53620   3
  -7  10   0 131.791 7.64220   6
  -7  10   0 150.713 11.0906   5
   6 -10   0 5.12111 2.24782   2
   6 -10   0 0.78100 3.06397   3
  -6  10   0 0.17881 1.99665   2
  -6  10   0 2.03635 3.49085   5
  -6  10   0 1.77599 1.89014   6
  -6  10   0 -0.5165 1.58184   6
  -6  10   0 2.90130 2.44994   3
  -6  10   0 -1.9183 3.14427   4
   5 -10   0 260.791 12.9465   3
   5 -10   0 244.352 9.21276   2
   5 -10   0 270.613 10.1967   2
  -5  10   0 257.776 10.3319   6
  -5  10   0 255.364 9.90628   6
  -5  10   0 273.998 11.2191   2
  -5  10   0 253.941 10.2391   2
  -5  10   0 258.373 16.6947   4
  -5  10   0 262.341 11.3909   3
  -5  10   0 276.710 13.6897   5
   4 -10   0 141.570 6.90506   2
  -4  10   0 125.331 9.69951   4
  -4  10   0 128.350 7.35508   2
  -4  10   0 125.650 6.26281   2
  -4  10   0 130.488 6.56499   3
  -4  10   0 118.703 6.64058   6
  -4  10   0 126.571 8.32815   5
   3 -10   0 81.8736 4.56237   2
   3 -10   0 83.1562 5.42838   2
   3 -10   0 71.8045 7.21300   5
  -3  10   0 80.3723 7.40330   4
  -3  10   0 85.4835 4.72046   6
  -3  10   0 84.4953 4.40592   3
  -3  10   0 85.0698 6.07737   2
  -3  10   0 84.9064 4.99962   2
  -3  10   0 90.3422 6.52709   5
   2 -10   0 4.96771 2.68204   5
   2 -10   0 7.44676 2.26461   2
   2 -10   0 3.63567 1.59172   2
  -2  10   0 6.09326 1.00083   3
  -2  10   0 6.90295 2.50930   6
  -2  10   0 1.55710 1.89946   5
  -2  10   0 7.05426 1.94158   6
  -2  10   0 3.95602 2.32043   4
  -2  10   0 3.81807 2.33184   2
  -2  10   0 5.04282 1.79180   2
   1 -10   0 4125.03 103.793   2
   1 -10   0 3925.45 101.508   5
  -1  10   0 3797.43 101.582   6
  -1  10   0 4083.29 101.918   5
  -1  10   0 3960.02 100.857   6
  -1  10   0 4098.72 106.584   4
  -1  10   0 3962.69 102.123   2
  -1  10   0 4094.33 103.808   2
   0 -10   0 1272.14 39.2820   4
   0 -10   0 1294.14 38.2178   2
   0 -10   0 1228.84 35.2812   5
   0 -10   0 1197.70 39.0904   2
   0  10   0 1227.87 37.6691   2
   0  10   0 1272.14 36.2847   5
   0  10   0 1287.79 38.7510   2
   0  10   0 1251.76 39.9382   4
   0  10   0 1288.27 36.6762   6
   0  10   0 1237.39 36.9983   6
  -1 -10   0 4060.77 97.2702   6
  -1 -10   0 4049.49 105.004   2
  -1 -10   0 3908.71 105.332   4
  -1 -10   0 3991.71 104.746   2
  -1 -10   0 3919.23 100.298   5
  -1 -10   0 4043.33 97.0242   6
   1  10   0 4002.69 105.466   2
   1  10   0 4042.28 102.081   5
   1  10   0 4091.86 103.437   6
   1  10   0 3900.20 105.641   4
   1  10   0 3924.05 105.015   2
   1  10   0 3922.26 103.497   6
  -2 -10   0 5.86821 3.18518   2
  -2 -10   0 8.98750 3.45532   4
  -2 -10   0 7.23581 3.09695   2
  -2 -10   0 5.68300 1.75289   6
  -2 -10   0 5.82962 1.99965   5
  -2 -10   0 3.60462 1.65144   6
   2  10   0 -0.9874 3.33082   2
   2  10   0 3.94554 2.82803   4
   2  10   0 8.72952 2.42996   5
   2  10   0 2.09917 2.80295   2
   2  10   0 3.68586 3.14980   6
   2  10   0 9.49923 3.25062   6
  -3 -10   0 96.5185 6.39852   6
  -3 -10   0 83.9172 3.88775   3
  -3 -10   0 98.3863 6.44582   5
  -3 -10   0 82.7391 7.98967   2
  -3 -10   0 71.8516 6.22322   6
   3  10   0 67.6946 7.14238   6
   3  10   0 94.4085 8.81918   2
   3  10   0 91.5936 9.11334   2
   3  10   0 68.5900 7.54609   6
   3  10   0 81.4585 6.66900   5
   3  10   0 93.4518 7.83923   4
  -4 -10   0 123.758 7.94858   5
  -4 -10   0 131.252 6.24460   3
  -4 -10   0 132.352 10.8680   2
  -4 -10   0 131.810 8.56071   6
  -4 -10   0 122.006 8.67016   6
   4  10   0 141.658 10.2369   4
   4  10   0 137.319 11.1224   2
   4  10   0 132.658 11.5288   2
   4  10   0 131.755 9.81986   6
  -5 -10   0 274.868 11.1424   3
  -5 -10   0 244.059 12.7504   5
  -5 -10   0 282.098 16.8086   2
  -5 -10   0 285.464 13.9287   6
   5  10   0 261.051 14.9072   6
   5  10   0 280.980 15.2218   4
   5  10   0 307.713 20.4293   2
  -6 -10   0 -1.7599 1.53774   3
  -6 -10   0 2.19253 3.65324   6
  -6 -10   0 -2.0340 3.98694   2
   6  10   0 4.64039 3.58007   4
   6  10   0 6.28562 4.06598   6
   6  10   0 0.04474 4.16648   2
  -7 -10   0 140.911 11.3454   6
  -7 -10   0 128.610 8.89609   3
  -7 -10   0 157.644 13.7123   2
   7  10   0 133.120 11.6326   6
   7  10   0 139.402 13.2651   2
   7  10   0 145.359 11.4483   4
  -8 -10   0 164.250 10.6715   3
  -8 -10   0 173.042 15.4445   2
  -8 -10   0 172.939 13.1164   6
   8  10   0 180.790 13.7048   6
   8  10   0 167.537 12.8425   4
   8  10   0 173.972 15.5034   2
  -9 -10   0 64.9675 11.1026   2
  -9 -10   0 49.8984 6.13218   3
  -9 -10   0 29.5845 6.92438   6
   9  10   0 56.7735 8.85714   4
   9  10   0 37.0827 8.90307   2
   9  10   0 29.2629 7.05278   6
  -8  11   0 732.313 30.9964   4
  -8  11   0 724.592 29.1014   5
  -8  11   0 695.490 23.9928   6
  -7  11   0 137.739 8.08027   6
  -7  11   0 132.514 7.84886   2
  -7  11   0 160.533 12.7411   4
  -7  11   0 129.430 10.9015   5
  -7  11   0 148.406 8.44097   2
  -7  11   0 148.761 8.26719   6
  -7  11   0 135.269 9.27504   3
   6 -11   0 442.175 13.5802   2
  -6  11   0 425.289 15.5273   6
  -6  11   0 472.780 19.6741   5
  -6  11   0 435.702 15.3951   2
  -6  11   0 420.372 21.0744   4
  -6  11   0 446.015 16.9886   3
  -6  11   0 443.981 15.4164   6
   5 -11   0 76.0397 4.39169   2
  -5  11   0 77.9668 5.26742   2
  -5  11   0 76.9184 5.68532   6
  -5  11   0 75.6565 5.53447   3
  -5  11   0 76.3804 6.12428   2
  -5  11   0 93.4836 7.93459   5
  -5  11   0 89.2449 9.05909   4
  -5  11   0 74.4347 5.16988   6
   4 -11   0 372.880 13.3795   2
   4 -11   0 365.743 12.1910   2
  -4  11   0 396.388 16.1026   5
  -4  11   0 378.388 12.9900   3
  -4  11   0 374.372 13.9933   6
  -4  11   0 378.888 14.7071   2
  -4  11   0 368.292 13.0103   2
  -4  11   0 401.002 13.1569   6
   3 -11   0 20.3954 3.52390   2
   3 -11   0 22.3277 2.96606   2
   3 -11   0 35.3925 4.85692   5
  -3  11   0 26.0466 4.07727   2
  -3  11   0 31.1179 5.87211   4
  -3  11   0 23.3657 3.78272   6
  -3  11   0 31.1743 3.36316   6
  -3  11   0 28.4683 3.26528   2
  -3  11   0 25.7258 2.35037   3
  -3  11   0 26.1819 4.36821   5
   2 -11   0 447.668 15.1068   2
   2 -11   0 465.105 17.0213   2
  -2  11   0 436.619 16.5152   6
  -2  11   0 480.596 17.2651   5
  -2  11   0 460.206 20.4851   4
  -2  11   0 446.872 15.9015   2
  -2  11   0 467.030 15.8208   6
  -2  11   0 463.163 17.8347   2
   1 -11   0 11.2926 2.82829   2
   1 -11   0 14.3633 3.52134   5
  -1  11   0 18.9443 4.73008   4
  -1  11   0 11.7627 3.55419   2
  -1  11   0 10.0645 2.72476   5
  -1  11   0 6.78832 2.95809   6
  -1  11   0 11.0042 3.16229   2
  -1  11   0 12.7394 2.99755   6
   0 -11   0 1.17941 1.76519   5
   0 -11   0 3.14256 2.69175   2
   0  11   0 6.24446 2.63060   6
   0  11   0 3.01476 3.09161   4
   0  11   0 3.39905 3.04051   2
   0  11   0 0.25204 2.26279   6
   0  11   0 0.62406 1.89818   5
   0  11   0 0.20895 2.80406   2
  -1 -11   0 14.6217 3.03961   5
  -1 -11   0 6.15187 3.12129   2
   1  11   0 13.8100 3.94045   6
   1  11   0 14.4465 3.76463   6
   1  11   0 13.2792 4.19175   2
   1  11   0 13.9449 3.33552   5
   1  11   0 11.6939 3.97214   2
   1  11   0 10.5608 3.78398   4
  -2 -11   0 473.327 20.4554   2
  -2 -11   0 443.234 16.2379   5
  -2 -11   0 477.117 14.9174   6
  -2 -11   0 491.996 15.3108   6
   2  11   0 429.182 17.7260   5
   2  11   0 453.229 20.8038   2
   2  11   0 473.925 19.4508   6
   2  11   0 488.895 21.2045   2
   2  11   0 490.694 20.9718   4
   2  11   0 459.705 19.7533   6
  -3 -11   0 27.0426 3.75362   5
  -3 -11   0 28.3797 3.91475   6
  -3 -11   0 31.5896 6.01118   2
  -3 -11   0 24.6852 1.75723   3
  -3 -11   0 23.4343 4.28873   6
   3  11   0 29.5490 5.71633   4
   3  11   0 29.3507 5.49952   6
   3  11   0 33.7173 6.60219   2
   3  11   0 23.5508 4.60095   5
   3  11   0 27.9436 5.94609   2
  -4 -11   0 403.887 16.0701   6
  -4 -11   0 400.566 12.7091   3
  -4 -11   0 406.371 20.2832   2
  -4 -11   0 359.597 15.4264   5
  -4 -11   0 408.587 16.4987   6
   4  11   0 413.646 18.9888   6
   4  11   0 368.602 19.8570   2
   4  11   0 369.956 20.8092   2
   4  11   0 399.660 18.9865   4
  -5 -11   0 82.0304 9.89028   2
  -5 -11   0 91.8352 7.85494   6
  -5 -11   0 77.0658 5.34357   3
   5  11   0 85.0101 9.10425   6
   5  11   0 72.8904 10.8205   2
   5  11   0 76.4082 9.70842   2
   5  11   0 91.8403 9.00114   4
  -6 -11   0 473.191 17.2430   3
  -6 -11   0 483.714 24.5419   2
  -6 -11   0 484.432 20.5710   6
   6  11   0 467.210 21.9531   4
   6  11   0 481.190 24.5534   2
   6  11   0 464.122 22.1154   6
  -7 -11   0 135.331 8.69207   3
  -7 -11   0 120.049 13.1412   2
  -7 -11   0 139.890 11.1766   6
   7  11   0 111.489 12.8896   2
   7  11   0 141.881 11.8628   4
   7  11   0 138.361 12.4384   6
  -8 -11   0 810.968 30.9544   6
  -8 -11   0 763.773 27.1315   3
  -8 -11   0 722.052 33.9311   2
   8  11   0 779.409 35.0913   2
  -7  12   0 106.193 9.73307   5
  -7  12   0 67.4003 6.93991   2
  -7  12   0 86.2887 10.2487   4
  -7  12   0 86.3607 7.49270   3
  -7  12   0 78.3984 6.46055   2
  -7  12   0 78.8526 6.30769   6
  -6  12   0 905.919 26.7299   6
  -6  12   0 883.815 27.0478   2
  -6  12   0 894.631 26.1932   2
  -6  12   0 842.930 26.8783   6
  -6  12   0 887.580 27.9027   3
  -6  12   0 859.305 34.2547   4
  -6  12   0 903.741 31.1297   5
   5 -12   0 169.917 6.95147   2
  -5  12   0 169.330 8.15326   2
  -5  12   0 173.226 8.30340   6
  -5  12   0 187.347 10.9658   2
  -5  12   0 176.597 8.44702   3
  -5  12   0 158.061 8.69026   6
  -5  12   0 191.634 13.6821   4
  -5  12   0 173.976 10.9016   5
  -4  12   0 727.276 21.2796   3
  -4  12   0 742.421 24.2485   2
  -4  12   0 801.413 30.0984   4
  -4  12   0 742.009 22.4083   6
  -4  12   0 700.370 23.4417   6
  -4  12   0 725.756 22.0292   2
   3 -12   0 104.164 6.78560   2
  -3  12   0 108.898 6.23513   2
  -3  12   0 96.1944 3.92743   3
  -3  12   0 95.8029 6.80838   6
  -3  12   0 97.5255 6.08606   6
  -3  12   0 102.550 9.84429   4
  -3  12   0 102.116 7.66253   5
  -3  12   0 97.8505 7.43340   2
   2 -12   0 0.68108 2.36736   5
  -2  12   0 -2.6841 2.34067   6
  -2  12   0 -1.5667 2.13354   2
  -2  12   0 -0.3480 1.81554   6
  -2  12   0 0.41680 2.10963   5
  -2  12   0 -0.2125 1.83488   2
   1 -12   0 3.94332 2.58162   5
  -1  12   0 6.47771 2.53440   2
  -1  12   0 5.65680 3.81937   4
  -1  12   0 8.43566 3.33198   2
  -1  12   0 6.42881 2.88878   6
  -1  12   0 4.16203 2.55312   5
  -1  12   0 5.09369 2.68531   6
   0 -12   0 480.921 19.8779   2
   0  12   0 463.925 24.0611   4
   0  12   0 495.182 20.7118   2
   0  12   0 464.376 19.6133   2
   0  12   0 469.430 19.2775   6
   0  12   0 490.771 18.9899   6
   0  12   0 500.945 18.6986   5
  -1 -12   0 10.3792 3.40400   5
  -1 -12   0 5.74338 3.12574   2
   1  12   0 3.34354 3.68565   2
   1  12   0 5.49089 3.47722   6
   1  12   0 7.74002 3.27565   6
   1  12   0 10.2808 3.40810   5
   1  12   0 13.1731 4.98899   2
  -2 -12   0 0.94567 3.17254   2
  -2 -12   0 0.28445 1.62819   6
   2  12   0 0.07191 2.06556   5
   2  12   0 5.68363 3.75269   4
   2  12   0 -3.5714 2.47412   6
   2  12   0 -0.2863 8.04080   2
   2  12   0 4.22889 3.46071   2
  -3 -12   0 103.613 6.73254   6
  -3 -12   0 102.323 6.46676   6
  -3 -12   0 88.6643 6.67391   5
   3  12   0 101.218 10.7805   2
   3  12   0 106.353 10.4055   2
   3  12   0 111.711 9.98010   4
   3  12   0 109.374 8.65108   5
   3  12   0 102.971 9.43331   6
  -4 -12   0 735.893 24.9142   6
  -4 -12   0 727.049 24.9428   5
  -4 -12   0 740.439 25.2291   6
  -4 -12   0 764.775 30.9063   2
  -4 -12   0 749.456 20.6642   3
   4  12   0 776.465 31.8568   2
   4  12   0 748.437 31.9790   2
   4  12   0 774.372 29.4455   6
   4  12   0 783.793 29.9233   4
  -5 -12   0 186.546 10.9730   6
  -5 -12   0 175.766 14.1827   2
   5  12   0 194.485 16.3461   2
   5  12   0 183.756 13.2151   4
   5  12   0 173.554 14.3666   2
   5  12   0 177.741 13.2425   6
  -6 -12   0 972.420 38.1076   2
  -6 -12   0 956.718 32.3500   6
  -6 -12   0 909.689 28.1547   3
   6  12   0 966.700 38.4236   2
   6  12   0 888.816 34.7232   4
   6  12   0 927.656 35.3595   6
  -7 -12   0 87.3743 11.7453   2
  -7 -12   0 87.7864 7.11632   3
  -7 -12   0 107.557 9.79438   6
   7  12   0 87.2294 11.8859   2
   7  12   0 105.136 10.8339   4
  -7  13   0 1.44231 2.44730   2
  -7  13   0 -2.1260 2.37874   2
  -7  13   0 0.17586 2.65138   3
  -7  13   0 -0.7263 5.33641   5
  -7  13   0 -0.9881 2.52629   6
  -6  13   0 8.48354 2.84446   2
  -6  13   0 15.1803 5.63324   4
  -6  13   0 5.87142 2.27639   3
  -6  13   0 13.3404 4.65494   5
  -6  13   0 13.2996 3.17012   6
  -5  13   0 25.1447 3.69856   2
  -5  13   0 32.1937 3.72570   3
  -5  13   0 34.8665 4.85718   2
  -5  13   0 32.0508 5.94104   5
  -5  13   0 31.9275 4.15702   6
  -5  13   0 27.8788 4.70584   6
  -5  13   0 35.5887 7.25346   4
  -4  13   0 -0.2732 2.05428   6
  -4  13   0 -0.6553 1.87942   2
  -4  13   0 -1.0888 2.45770   2
  -4  13   0 -0.8040 1.23889   3
  -4  13   0 1.22937 3.70710   4
  -4  13   0 1.46943 2.73554   5
  -4  13   0 0.70214 1.58641   6
   3 -13   0 38.4593 5.16655   2
  -3  13   0 39.5778 5.41939   5
  -3  13   0 49.8073 5.89515   2
  -3  13   0 24.3116 6.30160   4
  -3  13   0 47.8547 4.38181   2
  -3  13   0 33.2136 4.48193   6
  -3  13   0 37.2900 5.32730   6
   2 -13   0 66.3581 6.60187   2
  -2  13   0 61.3614 6.21546   6
  -2  13   0 82.2616 7.33748   2
  -2  13   0 65.6656 8.43789   4
  -2  13   0 76.4398 6.71687   5
  -2  13   0 68.6516 5.81981   2
  -2  13   0 62.2662 5.66488   6
   1 -13   0 60.9497 6.21708   5
  -1  13   0 61.1884 6.58630   6
  -1  13   0 82.1079 8.50988   6
  -1  13   0 78.3180 6.74754   5
  -1  13   0 71.8525 7.18747   2
  -1  13   0 70.8392 8.58387   4
  -1  13   0 70.9118 6.84379   2
   0 -13   0 1.33946 2.25013   5
   0 -13   0 1.82120 2.70294   2
   0  13   0 4.73975 3.90059   4
   0  13   0 1.75924 3.98987   6
   0  13   0 -1.2080 2.90636   6
   0  13   0 2.30296 2.89516   5
   0  13   0 1.58384 2.80415   2
   0  13   0 1.79097 3.00015   2
  -1 -13   0 79.1477 6.27340   5
  -1 -13   0 61.2351 7.34624   2
   1  13   0 66.9406 7.82685   2
   1  13   0 68.6702 8.51999   4
   1  13   0 74.9108 7.54328   6
   1  13   0 74.8953 9.17644   2
   1  13   0 65.9759 6.51107   5
  -2 -13   0 70.1104 3.29677   6
  -2 -13   0 73.1076 8.87540   2
  -2 -13   0 71.3052 3.49087   6
  -2 -13   0 69.6818 5.97737   5
   2  13   0 70.6323 8.51444   2
   2  13   0 64.4544 8.39706   4
   2  13   0 66.2848 6.64634   5
   2  13   0 74.7553 8.01995   6
   2  13   0 59.2953 8.76243   2
  -3 -13   0 36.9820 6.99049   2
  -3 -13   0 35.8325 4.45440   6
  -3 -13   0 34.3903 5.03091   5
   3  13   0 38.5933 5.70788   5
   3  13   0 37.9700 6.13287   4
   3  13   0 42.3455 7.41543   2
   3  13   0 44.4615 8.30717   2
   3  13   0 52.2044 7.48759   6
  -4 -13   0 -0.2419 4.10078   2
  -4 -13   0 -2.9921 3.36461   6
  -4 -13   0 3.21715 2.52103   6
   4  13   0 -2.6515 3.52666   2
   4  13   0 -2.4905 3.28330   6
   4  13   0 -0.0736 3.20194   4
   4  13   0 -7.8491 5.30716   2
  -5 -13   0 24.8056 7.28283   2
  -5 -13   0 37.5395 5.53585   6
  -5 -13   0 32.7014 3.11385   3
   5  13   0 39.7154 7.57683   6
   5  13   0 34.5104 7.58552   2
   5  13   0 26.8295 7.85829   2
   5  13   0 38.5371 7.20904   4
  -6 -13   0 9.69897 2.75630   3
  -6 -13   0 8.53748 4.96211   6
  -6 -13   0 10.7717 6.46150   2
   6  13   0 13.4236 6.58690   2
   6  13   0 9.75627 5.18219   6
   6  13   0 -2.5007 4.20700   4
  -7 -13   0 2.15777 3.97161   6
  -7 -13   0 -1.9489 2.21446   3
  -7 -13   0 11.8688 6.97162   2
   7  13   0 -3.5864 3.30255   6
   7  13   0 1.50386 5.89360   2
   7  13   0 -4.0864 4.25445   4
  -6  14   0 45.9719 5.42835   6
  -6  14   0 34.6627 6.23747   5
  -6  14   0 36.5016 4.75833   3
  -6  14   0 42.3356 4.46510   2
  -6  14   0 38.0867 4.30499   2
  -5  14   0 587.053 27.7791   4
  -5  14   0 604.518 20.4254   6
  -5  14   0 595.610 23.8093   5
  -5  14   0 565.514 19.7901   2
   4 -14   0 149.067 7.12695   2
  -4  14   0 137.141 7.44280   2
  -4  14   0 146.486 4.90483   3
  -4  14   0 148.190 9.16312   2
  -4  14   0 149.544 8.87058   6
  -4  14   0 162.465 10.6455   5
  -4  14   0 171.014 13.6578   4
   3 -14   0 66.4297 6.92591   2
  -3  14   0 70.2253 6.70976   2
  -3  14   0 56.4721 5.38984   2
  -3  14   0 63.1381 6.30214   6
  -3  14   0 63.1329 8.81425   4
  -3  14   0 65.0553 7.36830   5
   2 -14   0 151.042 9.82695   2
  -2  14   0 173.493 13.4266   4
  -2  14   0 149.889 10.1385   6
  -2  14   0 155.284 10.7101   2
  -2  14   0 155.622 9.08767   2
  -2  14   0 166.129 10.1814   6
  -1  14   0 1462.64 44.3606   2
  -1  14   0 1470.43 50.0509   4
  -1  14   0 1427.55 45.6048   6
  -1  14   0 1488.99 45.1193   6
  -1  14   0 1555.21 45.4327   5
  -1  14   0 1557.43 46.9178   2
   0 -14   0 1908.02 55.5289   2
   0  14   0 1738.58 54.3707   2
   0  14   0 1949.39 54.3798   5
   0  14   0 1784.66 54.9703   6
   0  14   0 1927.18 59.5618   4
   0  14   0 1842.31 56.3013   2
  -1 -14   0 1531.15 48.2484   2
   1  14   0 1495.23 45.6191   5
   1  14   0 1437.74 47.8487   2
   1  14   0 1510.11 50.4360   4
   1  14   0 1527.84 47.6170   6
   1  14   0 1541.22 49.4568   2
  -2 -14   0 173.101 13.6956   2
   2  14   0 138.490 12.9470   2
   2  14   0 159.463 10.6725   5
   2  14   0 159.825 11.7992   6
   2  14   0 160.683 12.9638   4
   2  14   0 149.629 12.3996   2
  -3 -14   0 60.9409 4.76915   6
  -3 -14   0 66.8305 9.02912   2
  -3 -14   0 61.1148 4.84371   6
   3  14   0 75.9882 7.68682   5
   3  14   0 59.2255 8.56809   4
   3  14   0 71.7794 9.41048   2
   3  14   0 76.2093 9.22402   6
   3  14   0 62.8265 10.1531   2
  -4 -14   0 163.293 13.7781   2
  -4 -14   0 157.862 8.97420   6
  -4 -14   0 148.833 10.1459   6
   4  14   0 142.723 18.8054   2
   4  14   0 145.317 14.0495   2
   4  14   0 152.866 12.7231   6
   4  14   0 141.317 12.2140   4
  -5 -14   0 617.216 29.3195   2
  -5 -14   0 607.221 22.2136   6
   5  14   0 619.741 27.6069   6
   5  14   0 582.405 27.2318   4
   5  14   0 599.948 29.3372   2
  -6 -14   0 26.4138 5.97725   6
  -6 -14   0 45.5736 11.0834   2
   6  14   0 53.0135 9.09789   4
   6  14   0 46.3636 8.63517   6
   6  14   0 41.3131 9.57601   2
  -5  15   0 48.0462 4.85512   2
  -5  15   0 42.0451 7.19597   5
  -5  15   0 51.2829 5.25792   2
  -5  15   0 54.1778 9.54204   4
  -4  15   0 3.03679 3.43163   6
  -4  15   0 -0.5990 2.06423   2
  -4  15   0 1.37448 2.89883   6
  -4  15   0 9.31844 4.82117   4
  -4  15   0 1.61726 2.80405   2
   3 -15   0 4.07580 3.94056   2
  -3  15   0 11.4842 4.23536   5
  -3  15   0 10.1102 3.04867   2
  -3  15   0 2.31759 3.77375   2
  -3  15   0 14.5628 4.27532   6
  -3  15   0 7.08691 5.37959   6
  -3  15   0 3.39152 5.20494   4
   2 -15   0 47.9031 6.08992   2
  -2  15   0 32.7567 6.27399   2
  -2  15   0 43.0092 5.46419   2
  -2  15   0 49.5965 7.05539   5
  -2  15   0 48.5320 7.42136   6
  -2  15   0 35.7099 7.79216   4
   1 -15   0 36.5780 6.37709   2
  -1  15   0 37.4251 5.55661   2
  -1  15   0 48.4799 6.34894   5
  -1  15   0 51.1890 7.67440   4
  -1  15   0 36.9747 7.06070   2
  -1  15   0 41.5204 6.78241   6
   0 -15   0 -6.9268 3.94778   2
   0  15   0 3.32976 4.53777   2
   0  15   0 1.01820 4.13484   4
   0  15   0 1.10613 3.24395   6
   0  15   0 -6.5872 3.57133   2
  -1 -15   0 40.6682 7.49149   2
   1  15   0 36.5403 7.12378   2
   1  15   0 54.7538 7.67885   6
   1  15   0 46.2872 7.32607   5
   1  15   0 38.2850 7.71134   4
   1  15   0 24.1332 6.03256   2
  -2 -15   0 47.5789 8.86892   2
   2  15   0 52.0811 9.15573   2
   2  15   0 35.6881 7.55734   4
   2  15   0 42.7793 7.47195   6
  -3 -15   0 18.1572 7.00289   2
   3  15   0 18.6929 6.80917   2
   3  15   0 19.5708 5.43700   5
   3  15   0 16.3175 5.94080   4
   3  15   0 16.5983 5.88208   6
   3  15   0 13.4683 5.94027   2
  -4 -15   0 -8.6927 4.93316   2
  -4 -15   0 6.10856 3.33880   6
   4  15   0 3.71869 7.63114   2
   4  15   0 -3.7027 3.88289   6
  -5 -15   0 41.9362 9.33259   2
   5  15   0 50.8423 8.07285   4
   5  15   0 59.7916 10.7195   2
   5  15   0 44.0811 8.31497   6
  -3  16   0 111.404 9.42736   5
  -3  16   0 114.630 8.95891   2
  -3  16   0 96.0286 6.97555   2
  -3  16   0 114.528 9.10780   6
  -3  16   0 83.7997 13.1451   4
  -2  16   0 61.4399 7.46495   5
  -2  16   0 56.6489 7.23038   6
  -2  16   0 57.4100 7.69576   2
  -2  16   0 51.6849 6.24981   2
   1 -16   0 -3.9565 4.55894   2
  -1  16   0 0.54158 3.42938   4
  -1  16   0 9.35722 4.65967   2
  -1  16   0 -3.5773 3.38022   5
  -1  16   0 -1.0509 3.74130   2
  -1  16   0 0.72610 3.56755   6
   0 -16   0 3.09970 4.48286   2
   0  16   0 1.03728 4.51580   2
   0  16   0 1.21985 4.42217   4
   0  16   0 -2.0474 3.03785   5
   0  16   0 2.05186 4.53808   6
   0  16   0 2.92545 3.97615   2
  -1 -16   0 6.36909 4.53800   2
   1  16   0 -1.0573 3.54173   6
   1  16   0 -4.5665 4.92578   2
   1  16   0 -8.1907 3.58052   2
   1  16   0 -3.5588 2.98027   5
   1  16   0 1.58470 5.22657   4
  -2 -16   0 52.5313 10.0561   2
   2  16   0 53.9605 7.40305   5
   2  16   0 73.0447 11.8449   4
   2  16   0 74.0288 9.48998   6
  -3 -16   0 74.9743 12.3443   2
   3  16   0 121.826 13.4292   2
   3  16   0 98.0421 9.56522   5
   3  16   0 75.9744 10.7239   4
   0  17   0 4.05461 4.74607   5
   0  17   0 -9.5933 4.37087   4
   4  16  -1 177.673 16.2955   6
  -4 -16   1 159.486 14.2082   2
   3  16  -1 527.581 24.5258   6
   3  16  -1 482.210 24.7794   2
   3  16  -1 461.026 24.5022   4
   2  16  -1 154.113 12.5218   6
   2  16  -1 140.178 14.3957   2
   2  16  -1 170.109 13.1076   5
   1  16  -1 300.258 16.8511   2
   1  16  -1 335.045 17.7265   2
   1  16  -1 319.777 20.2968   4
   1  16  -1 331.055 18.6336   5
   1  16  -1 340.265 18.2278   6
   0  16  -1 4.65121 4.38913   5
   0  16  -1 12.6559 5.27362   4
   0  16  -1 4.26430 4.47480   2
   0  16  -1 12.9916 4.10968   6
   0  16  -1 2.85233 3.97415   2
   0 -16   1 -1.5235 6.63147   2
  -1  16  -1 207.819 16.0341   4
  -1  16  -1 216.342 11.6369   2
  -1  16  -1 240.404 13.6216   2
  -1  16  -1 242.218 13.6192   6
  -1  16  -1 230.286 13.4071   5
  -2  16  -1 213.758 11.6021   2
  -2  16  -1 225.525 12.9073   5
  -2  16  -1 206.196 10.0213   2
  -3  16  -1 65.2030 5.83363   2
  -3  16  -1 66.7830 8.28977   5
  -3  16  -1 63.5565 5.21552   2
  -3  16  -1 57.1859 10.6023   4
   5  15  -1 4.60174 5.40728   6
   5  15  -1 -1.8384 5.80409   2
   5  15  -1 5.05779 5.08445   4
  -5 -15   1 3.00876 2.67472   6
  -5 -15   1 0.13021 5.58454   2
   4  15  -1 2.76636 4.47436   6
   4  15  -1 -1.4462 7.17292   2
   4  15  -1 -3.0200 5.14373   2
  -4 -15   1 3.33881 4.94784   2
   3  15  -1 -4.0678 5.53743   2
   3  15  -1 6.35118 4.33245   6
   3  15  -1 -2.3699 3.54360   2
   3  15  -1 -0.9522 4.04997   4
   3  15  -1 3.44231 3.52445   5
  -3 -15   1 3.26170 4.60340   2
   2  15  -1 12.1053 3.69143   5
   2  15  -1 10.8704 4.95622   2
   2  15  -1 5.42025 4.53440   4
   2  15  -1 13.8033 4.95384   2
   2  15  -1 12.7875 4.51394   6
  -2 -15   1 13.4356 5.83854   2
   1  15  -1 6.79882 4.90357   4
   1  15  -1 11.9482 4.57054   2
   1  15  -1 5.35601 4.91521   2
   1  15  -1 9.33882 3.76970   5
   1  15  -1 7.40755 4.50030   6
  -1 -15   1 4.92177 4.12154   2
   0  15  -1 29.6244 6.69918   4
   0  15  -1 29.8039 5.18880   5
   0  15  -1 33.7330 6.41813   2
   0  15  -1 35.4302 5.88751   2
   0 -15   1 33.7800 6.02847   2
  -1  15  -1 39.8300 6.35708   2
  -1  15  -1 37.3566 6.99202   6
  -1  15  -1 46.4098 8.38660   4
  -1  15  -1 63.2507 6.33874   2
  -1  15  -1 55.2028 6.71404   5
  -1  15  -1 50.2170 6.18709   6
   1 -15   1 55.8905 6.24622   2
  -2  15  -1 10.2184 3.55761   2
  -2  15  -1 12.8919 5.22062   4
  -2  15  -1 7.27529 2.81884   2
  -2  15  -1 11.6485 4.00406   6
  -2  15  -1 14.2252 3.61789   5
  -2  15  -1 5.53500 4.31963   6
   2 -15   1 13.4890 2.96037   2
  -3  15  -1 148.299 13.5053   4
  -3  15  -1 144.566 8.20522   2
  -3  15  -1 161.621 10.5446   5
  -3  15  -1 144.896 9.04305   6
  -4  15  -1 7.33754 3.66173   5
  -4  15  -1 5.17818 5.49507   4
  -4  15  -1 8.05547 3.10137   6
  -4  15  -1 6.89477 1.80742   2
   6  14  -1 178.368 14.4458   4
   6  14  -1 186.804 14.6477   6
   6  14  -1 136.474 16.3735   2
  -6 -14   1 221.922 17.4313   2
   5  14  -1 11.6664 5.26885   6
   5  14  -1 17.4057 6.45777   2
   5  14  -1 19.2145 5.79585   4
   5  14  -1 9.95161 7.43848   2
  -5 -14   1 11.1181 3.50520   6
  -5 -14   1 21.4206 7.39786   2
  -5 -14   1 15.2948 4.46949   6
   4  14  -1 256.658 18.1940   2
   4  14  -1 258.112 17.3560   2
   4  14  -1 264.669 16.4790   6
   4  14  -1 264.915 16.2399   4
  -4 -14   1 237.794 9.74461   6
  -4 -14   1 271.175 10.0516   6
  -4 -14   1 278.379 17.0393   2
   3  14  -1 455.786 23.2951   2
   3  14  -1 474.930 22.0139   6
   3  14  -1 482.200 19.5159   5
   3  14  -1 499.911 23.5450   4
   3  14  -1 479.433 22.9621   2
  -3 -14   1 498.752 22.9743   2
  -3 -14   1 477.744 17.9424   5
   2  14  -1 174.792 10.5469   5
   2  14  -1 186.045 12.9104   2
   2  14  -1 169.002 13.0961   2
   2  14  -1 171.440 12.3840   6
   2  14  -1 168.926 13.3365   4
  -2 -14   1 161.174 12.3541   2
  -2 -14   1 152.772 9.32264   5
   1  14  -1 56.6840 7.88802   2
   1  14  -1 36.4950 7.17505   4
   1  14  -1 53.4217 7.10603   2
   1  14  -1 43.4240 8.07154   6
   1  14  -1 35.2042 5.22461   5
  -1 -14   1 42.0031 6.04118   2
  -1 -14   1 36.1658 5.67575   5
   0  14  -1 487.814 18.8956   5
   0  14  -1 440.114 22.2966   4
   0  14  -1 474.517 19.3850   6
   0  14  -1 440.124 18.8442   2
   0  14  -1 441.359 19.5013   6
   0  14  -1 507.159 20.5269   2
   0 -14   1 432.067 17.5494   5
  -1  14  -1 538.960 20.3130   2
  -1  14  -1 530.263 24.3855   4
  -1  14  -1 473.262 18.2953   2
  -1  14  -1 483.261 19.2199   5
  -1  14  -1 498.817 19.3268   6
   1 -14   1 484.042 18.0409   2
  -2  14  -1 484.775 16.7544   2
  -2  14  -1 478.664 18.9333   6
  -2  14  -1 492.266 18.4556   6
  -2  14  -1 486.198 23.8147   4
  -2  14  -1 496.763 18.4682   2
  -2  14  -1 509.855 19.5589   5
  -3  14  -1 222.058 10.5539   6
  -3  14  -1 204.992 15.2734   4
  -3  14  -1 225.341 11.4993   6
  -3  14  -1 236.196 10.3170   2
  -3  14  -1 212.087 8.69537   2
  -3  14  -1 219.930 12.0337   5
  -4  14  -1 39.2867 4.59151   6
  -4  14  -1 50.2226 6.37691   5
  -4  14  -1 39.4695 3.17611   2
  -4  14  -1 54.9757 8.48532   4
  -4  14  -1 36.0171 3.17179   3
  -4  14  -1 41.4300 5.35885   6
  -5  14  -1 73.9865 10.0744   4
  -5  14  -1 43.7105 4.35785   3
  -5  14  -1 38.0689 6.60755   5
  -5  14  -1 52.0584 4.79414   6
   7  13  -1 -1.0785 4.19445   4
   7  13  -1 1.31616 4.58205   6
  -7 -13   1 -1.0616 1.93387   3
  -7 -13   1 6.97922 4.12955   6
  -7 -13   1 -0.8733 5.19652   2
   6  13  -1 64.2851 10.0813   2
   6  13  -1 71.9893 9.46343   6
   6  13  -1 72.8833 9.27849   4
  -6 -13   1 70.8970 10.4184   2
  -6 -13   1 68.4355 4.92080   3
  -6 -13   1 63.2254 7.37985   6
   5  13  -1 67.7415 8.62007   6
   5  13  -1 55.5789 8.28957   4
   5  13  -1 55.5837 9.93402   2
  -5 -13   1 77.6553 7.72254   6
  -5 -13   1 72.0070 6.65915   6
  -5 -13   1 73.8822 9.52366   2
  -5 -13   1 69.9562 3.88924   3
   4  13  -1 0.05395 5.17054   2
   4  13  -1 12.0909 5.24898   2
   4  13  -1 8.42193 3.55083   4
   4  13  -1 18.1566 5.08118   6
  -4 -13   1 6.40662 3.12396   5
  -4 -13   1 9.13534 2.76362   6
  -4 -13   1 10.7658 4.82020   2
   3  13  -1 64.3510 7.60545   4
   3  13  -1 64.4346 6.91888   5
   3  13  -1 73.9901 9.41326   2
   3  13  -1 68.9610 9.04081   2
   3  13  -1 73.3412 8.24545   6
  -3 -13   1 71.0479 3.41167   6
  -3 -13   1 70.3254 3.30208   6
  -3 -13   1 72.9058 8.22063   2
  -3 -13   1 70.9631 6.77262   5
   2  13  -1 -0.1029 2.84636   6
   2  13  -1 2.50970 2.77073   5
   2  13  -1 3.64330 3.47743   2
   2  13  -1 -2.2824 3.31380   2
   2  13  -1 2.65986 3.75562   4
  -2 -13   1 -0.6533 2.52752   5
  -2 -13   1 -0.0896 2.80412   2
   1  13  -1 21.9555 4.92782   6
   1  13  -1 7.90225 2.94680   5
   1  13  -1 2.96056 3.30010   6
   1  13  -1 1.71766 2.92103   2
   1  13  -1 6.43503 3.18865   2
   1  13  -1 7.52534 4.14106   4
  -1 -13   1 2.91895 2.55088   5
  -1 -13   1 11.9853 3.59171   2
   0  13  -1 13.7377 4.18333   4
   0  13  -1 14.8795 3.94141   6
   0  13  -1 15.3727 3.34300   5
   0  13  -1 10.5368 3.63155   2
   0  13  -1 20.6588 4.62690   2
   0  13  -1 15.7771 4.66786   6
   0 -13   1 20.0324 4.14753   5
  -1  13  -1 50.2570 7.50781   4
  -1  13  -1 41.5539 5.99983   6
  -1  13  -1 46.3813 5.02140   2
  -1  13  -1 37.1886 4.57309   6
  -1  13  -1 46.0833 5.15487   5
   1 -13   1 38.2596 4.98044   2
   1 -13   1 40.8246 5.05302   5
  -2  13  -1 61.9240 4.93430   2
  -2  13  -1 85.2334 9.13547   4
  -2  13  -1 62.9509 5.36930   6
  -2  13  -1 62.8968 5.95716   5
  -2  13  -1 63.9426 5.98836   2
  -2  13  -1 56.0265 6.02594   6
  -3  13  -1 1.65019 2.53569   6
  -3  13  -1 3.43970 3.95555   4
  -3  13  -1 4.34916 1.73746   2
  -3  13  -1 2.63281 1.08453   3
  -3  13  -1 0.31756 2.07097   2
  -3  13  -1 1.13607 2.35409   5
  -3  13  -1 1.10500 1.80019   6
  -4  13  -1 1.25599 1.52970   3
  -4  13  -1 3.11416 1.71264   2
  -4  13  -1 0.98275 2.76828   6
  -4  13  -1 9.35618 4.57693   4
  -4  13  -1 7.42982 3.31394   5
  -4  13  -1 2.04388 1.64034   6
  -5  13  -1 21.9911 4.75115   5
  -5  13  -1 16.9564 5.36510   4
  -5  13  -1 8.60189 3.08337   6
  -5  13  -1 13.5947 2.87707   6
  -5  13  -1 17.6063 3.16172   3
  -6  13  -1 14.9005 3.47891   3
  -6  13  -1 18.3385 6.26961   4
  -6  13  -1 10.2304 4.55695   5
  -6  13  -1 13.3688 3.09385   6
   8  12  -1 -3.2953 4.58028   4
   8  12  -1 6.53260 5.31886   6
  -8 -12   1 3.33599 4.35667   6
  -8 -12   1 11.9986 6.57487   2
  -8 -12   1 9.28997 3.52293   3
   7  12  -1 74.6381 10.3841   2
   7  12  -1 71.9253 9.52820   6
   7  12  -1 68.9381 8.33769   4
  -7 -12   1 61.9352 7.94327   6
  -7 -12   1 76.4435 6.14439   3
   6  12  -1 1.73973 4.26429   2
   6  12  -1 -0.8360 3.72338   4
   6  12  -1 2.78935 3.84025   6
   6  12  -1 6.12126 7.94782   2
  -6 -12   1 6.10495 4.91942   2
  -6 -12   1 4.95489 1.98884   3
  -6 -12   1 9.44404 4.18738   6
   5  12  -1 186.106 13.1380   6
   5  12  -1 182.070 15.1866   2
   5  12  -1 202.643 13.5324   4
   5  12  -1 176.103 13.8990   2
  -5 -12   1 177.229 10.2510   5
  -5 -12   1 199.866 7.87712   3
  -5 -12   1 184.928 10.8258   6
  -5 -12   1 189.414 14.5414   2
  -5 -12   1 196.101 10.6722   6
   4  12  -1 356.988 18.9714   2
   4  12  -1 354.980 17.5954   6
   4  12  -1 335.525 17.5321   4
   4  12  -1 359.420 19.9437   2
  -4 -12   1 350.095 18.3324   2
  -4 -12   1 340.604 13.6645   6
  -4 -12   1 333.948 10.0515   3
  -4 -12   1 332.360 13.2279   6
   3  12  -1 344.946 17.8111   2
   3  12  -1 333.224 17.5646   4
   3  12  -1 321.060 16.4844   6
   3  12  -1 342.367 14.8395   5
   3  12  -1 324.072 18.0979   2
  -3 -12   1 378.076 17.8330   2
  -3 -12   1 327.555 13.0514   5
   2  12  -1 390.449 18.6638   2
   2  12  -1 408.097 17.5853   6
   2  12  -1 326.709 20.1290   4
   2  12  -1 385.099 15.6069   5
   2  12  -1 371.616 17.4579   6
  -2 -12   1 390.828 14.3142   5
  -2 -12   1 417.321 18.0909   2
   1  12  -1 225.044 11.0387   5
   1  12  -1 262.586 12.8581   6
   1  12  -1 207.173 15.3257   4
   1  12  -1 227.052 13.2547   2
   1  12  -1 243.799 13.2113   2
   1  12  -1 219.910 12.2620   6
  -1 -12   1 246.486 12.5851   2
  -1 -12   1 242.860 10.6386   5
   0  12  -1 19.8649 5.06097   4
   0  12  -1 11.2848 3.63440   6
   0  12  -1 14.5080 3.65298   2
   0  12  -1 10.5861 3.01458   6
   0  12  -1 12.0323 3.83778   2
   0  12  -1 12.1715 3.33891   5
   0 -12   1 11.1729 2.94830   5
  -1  12  -1 1511.76 41.5999   5
  -1  12  -1 1468.01 42.0673   2
  -1  12  -1 1380.84 41.1932   6
  -1  12  -1 1494.23 41.0036   2
  -1  12  -1 1448.85 46.9212   4
  -1  12  -1 1446.53 40.6519   6
   1 -12   1 1382.07 39.1234   2
   1 -12   1 1397.75 41.4839   5
   1 -12   1 1420.49 40.3712   2
  -2  12  -1 86.0807 5.58857   6
  -2  12  -1 87.1562 5.32069   2
  -2  12  -1 87.8907 6.18655   2
  -2  12  -1 82.6094 6.31093   6
  -2  12  -1 91.9722 6.75478   5
   2 -12   1 86.7589 5.22682   2
   2 -12   1 82.8475 4.46782   2
   2 -12   1 84.5368 6.89204   5
  -3  12  -1 608.638 18.2849   2
  -3  12  -1 615.284 20.3361   6
  -3  12  -1 634.201 17.9139   3
  -3  12  -1 647.367 22.2271   5
  -3  12  -1 625.241 26.1103   4
  -3  12  -1 639.661 19.2286   6
  -3  12  -1 620.571 19.7593   2
   3 -12   1 625.163 16.5735   2
  -4  12  -1 0.60293 3.20180   4
  -4  12  -1 2.29427 1.55310   2
  -4  12  -1 1.42329 1.60436   6
  -4  12  -1 -2.3858 1.67640   6
  -5  12  -1 28.4270 5.31829   5
  -5  12  -1 23.9223 3.82013   6
  -5  12  -1 24.8842 3.58612   3
  -5  12  -1 25.7881 2.45159   2
  -5  12  -1 21.2536 5.75465   4
  -5  12  -1 20.7101 3.08884   6
  -5  12  -1 24.6237 2.28689   2
  -6  12  -1 287.731 15.4179   5
  -6  12  -1 302.402 17.7389   4
  -6  12  -1 280.697 11.7140   6
  -6  12  -1 294.789 13.6707   3
  -6  12  -1 299.609 11.5786   6
  -7  12  -1 346.737 14.6089   6
  -7  12  -1 362.281 20.1802   4
  -7  12  -1 322.468 15.6613   3
   8  11  -1 22.6379 6.34652   6
   8  11  -1 6.34775 6.26361   2
   8  11  -1 16.8801 6.08272   4
  -8 -11   1 1.60218 5.45429   2
  -8 -11   1 7.63807 3.42039   3
  -8 -11   1 17.5840 5.42430   6
   7  11  -1 369.031 18.7544   4
   7  11  -1 341.627 18.3794   6
   7  11  -1 297.672 19.1834   2
   7  11  -1 289.996 15.6724   3
  -7 -11   1 326.385 14.0544   3
  -7 -11   1 338.810 16.5672   6
  -7 -11   1 319.409 19.3139   2
   6  11  -1 -0.5460 2.68314   3
   6  11  -1 11.6357 4.50051   4
   6  11  -1 11.5970 6.79368   2
   6  11  -1 6.96982 3.48244   6
   6  11  -1 3.95432 4.13006   2
  -6 -11   1 3.73629 5.25626   2
  -6 -11   1 3.67652 2.73409   5
  -6 -11   1 3.44729 3.49242   6
  -6 -11   1 6.52518 2.12463   3
   5  11  -1 466.581 22.3556   2
   5  11  -1 442.194 20.5070   4
   5  11  -1 432.740 20.2181   6
   5  11  -1 411.602 22.6927   2
  -5 -11   1 440.363 18.2406   6
  -5 -11   1 453.740 17.6964   6
  -5 -11   1 449.875 14.9064   3
  -5 -11   1 450.665 17.1449   5
  -5 -11   1 451.459 21.6300   2
   4  11  -1 22.5033 6.20614   2
   4  11  -1 31.5300 6.40718   6
   4  11  -1 32.5183 6.47021   2
   4  11  -1 38.8801 6.03898   4
  -4 -11   1 23.2761 3.97627   5
  -4 -11   1 26.5651 2.35690   3
  -4 -11   1 25.3636 6.94880   2
  -4 -11   1 26.1781 5.71476   6
  -4 -11   1 26.4396 4.17057   6
   3  11  -1 70.8469 7.54546   6
   3  11  -1 87.9360 8.51957   2
   3  11  -1 78.7485 8.02212   4
   3  11  -1 79.0555 7.59535   6
   3  11  -1 78.9786 6.58907   5
  -3 -11   1 74.9670 5.31938   5
  -3 -11   1 85.9922 8.45921   2
  -3 -11   1 79.8932 5.03323   6
  -3 -11   1 72.2313 4.96636   6
   2  11  -1 28.5178 5.62565   6
   2  11  -1 28.0396 4.63118   6
   2  11  -1 22.3739 4.93411   2
   2  11  -1 26.3084 5.31978   2
   2  11  -1 35.1594 4.50589   5
   2  11  -1 17.9776 4.69409   4
  -2 -11   1 25.1852 5.10493   2
  -2 -11   1 21.7903 3.12979   5
   1  11  -1 1553.73 42.5863   5
   1  11  -1 1477.54 45.2017   2
   1  11  -1 1520.24 43.6998   6
   1  11  -1 1529.33 46.9419   4
   1  11  -1 1545.14 45.3141   2
   1  11  -1 1454.01 43.7480   6
  -1 -11   1 1433.59 44.3441   2
  -1 -11   1 1478.13 41.1099   5
  -1 -11   1 1554.33 44.5381   2
   0  11  -1 387.262 15.5625   6
   0  11  -1 412.688 15.4435   6
   0  11  -1 416.555 16.7082   2
   0  11  -1 411.711 18.7372   4
   0  11  -1 405.874 15.0557   5
   0  11  -1 384.252 16.0388   2
   0 -11   1 397.415 14.7389   5
  -1  11  -1 803.333 24.6385   6
  -1  11  -1 761.596 23.8151   5
  -1  11  -1 735.492 23.3770   2
  -1  11  -1 721.247 23.4659   6
  -1  11  -1 730.218 27.7298   4
  -1  11  -1 743.689 24.3402   2
   1 -11   1 753.750 22.3371   2
   1 -11   1 747.914 23.3443   2
   1 -11   1 737.370 23.9155   5
  -2  11  -1 30.6560 3.05906   6
  -2  11  -1 27.5599 1.91230   3
  -2  11  -1 29.5449 3.06197   2
  -2  11  -1 29.1667 3.95660   5
  -2  11  -1 28.1355 3.75288   2
  -2  11  -1 24.0245 5.34479   4
   2 -11   1 35.4703 4.57196   5
   2 -11   1 30.2135 2.98553   2
   2 -11   1 31.3523 3.12424   2
  -3  11  -1 1671.26 43.7463   6
  -3  11  -1 1778.16 45.4504   2
  -3  11  -1 1663.54 45.2488   6
  -3  11  -1 1735.06 52.5659   4
  -3  11  -1 1721.92 47.8413   5
  -3  11  -1 1672.12 43.6829   2
   3 -11   1 1658.17 41.9085   2
  -4  11  -1 82.7230 4.94699   2
  -4  11  -1 85.1594 7.25488   5
  -4  11  -1 96.7537 5.71576   6
  -4  11  -1 89.9970 5.73245   3
  -4  11  -1 89.4495 4.57693   2
  -4  11  -1 88.6799 4.88246   6
  -5  11  -1 539.452 19.1565   3
  -5  11  -1 548.174 16.1159   2
  -5  11  -1 543.021 21.3120   5
  -5  11  -1 569.682 24.3102   4
  -6  11  -1 3.82234 3.97072   5
  -6  11  -1 2.82544 1.80101   6
  -6  11  -1 2.12296 3.58945   4
  -6  11  -1 -1.7046 1.93940   6
  -6  11  -1 -0.6522 1.37170   2
  -6  11  -1 0.55039 2.40770   3
  -6  11  -1 2.62275 1.64531   2
  -7  11  -1 12.1648 4.72457   4
  -7  11  -1 8.78270 2.63155   6
  -7  11  -1 5.08075 4.30438   5
  -7  11  -1 4.91480 2.45275   6
  -7  11  -1 10.2831 3.39190   3
  -7  11  -1 5.69347 1.93729   2
  -8  11  -1 58.8408 4.20205   2
  -8  11  -1 63.5128 4.43909   2
  -8  11  -1 57.2424 5.98779   6
  -8  11  -1 70.7755 9.75161   4
  -8  11  -1 75.1681 8.16229   3
  -8  11  -1 87.0188 11.9770   5
   9  10  -1 65.3237 11.5440   2
  -9 -10   1 83.4008 8.04318   3
  -9 -10   1 72.4203 11.3801   2
  -9 -10   1 70.8747 9.91047   6
   8  10  -1 1867.52 56.9588   6
   8  10  -1 1841.43 57.1666   4
   8  10  -1 1767.57 60.0244   2
  -8 -10   1 1791.28 55.0602   3
  -8 -10   1 1767.02 59.7880   2
  -8 -10   1 1835.30 55.4577   6
   7  10  -1 693.409 27.7218   6
   7  10  -1 699.025 27.8777   4
   7  10  -1 637.121 25.8432   3
   7  10  -1 744.991 30.9685   2
  -7 -10   1 675.210 23.5214   3
  -7 -10   1 716.920 26.4105   6
  -7 -10   1 688.942 29.8826   2
   6  10  -1 30.2151 4.97425   3
   6  10  -1 46.4268 6.91515   6
   6  10  -1 22.5925 5.95394   2
   6  10  -1 34.3719 8.43858   2
   6  10  -1 29.5146 6.19814   4
  -6 -10   1 30.8833 4.03896   3
  -6 -10   1 38.0937 5.23243   5
  -6 -10   1 27.6813 6.53995   2
  -6 -10   1 28.2715 5.20630   6
   5  10  -1 87.0968 8.00278   4
   5  10  -1 84.5038 6.63742   3
   5  10  -1 82.1490 10.4853   2
  -5 -10   1 87.3606 7.88069   6
  -5 -10   1 96.9775 7.31480   6
  -5 -10   1 89.6193 6.54699   5
  -5 -10   1 93.0779 10.1392   2
   4  10  -1 432.003 21.2427   2
   4  10  -1 439.007 20.4377   2
   4  10  -1 436.562 18.8266   6
   4  10  -1 457.977 19.6496   4
   4  10  -1 431.360 15.2123   3
  -4 -10   1 448.716 17.1565   6
  -4 -10   1 445.743 15.9260   5
  -4 -10   1 458.288 13.9012   3
  -4 -10   1 443.377 16.2072   6
   3  10  -1 155.203 11.3008   2
   3  10  -1 150.738 8.47148   5
   3  10  -1 146.146 11.4907   6
   3  10  -1 144.186 10.6910   2
   3  10  -1 143.788 9.54756   6
   3  10  -1 136.671 9.64521   4
  -3 -10   1 150.067 7.44903   6
  -3 -10   1 111.047 10.8898   2
  -3 -10   1 155.618 7.33050   6
  -3 -10   1 147.248 5.06386   3
  -3 -10   1 150.660 10.1842   2
  -3 -10   1 135.999 7.18136   5
   2  10  -1 550.955 21.9999   4
   2  10  -1 557.941 18.7819   5
   2  10  -1 543.339 20.5719   6
   2  10  -1 569.855 21.9274   2
   2  10  -1 548.200 20.1408   6
   2  10  -1 530.644 21.8460   2
  -2 -10   1 531.122 17.2158   5
  -2 -10   1 540.571 15.0915   6
  -2 -10   1 506.651 21.5122   4
  -2 -10   1 543.619 21.5772   2
  -2 -10   1 560.497 21.1160   2
  -2 -10   1 551.222 15.2443   6
   1  10  -1 191.461 9.57502   6
   1  10  -1 174.655 10.1949   2
   1  10  -1 177.152 10.9730   4
   1  10  -1 179.899 10.4409   2
   1  10  -1 179.322 8.73248   5
   1  10  -1 166.649 9.29269   6
  -1 -10   1 168.013 9.71969   2
  -1 -10   1 176.982 11.0239   4
  -1 -10   1 181.027 8.02698   5
  -1 -10   1 171.517 9.83628   2
   0  10  -1 206.628 12.0418   4
   0  10  -1 242.696 11.2172   6
   0  10  -1 185.064 10.0062   2
   0  10  -1 213.824 9.44344   5
   0  10  -1 211.404 10.6146   2
   0  10  -1 215.681 10.0290   6
   0 -10   1 204.900 9.29480   5
   0 -10   1 215.201 11.7746   4
   0 -10   1 217.273 10.0366   2
  -1  10  -1 376.129 13.5358   5
  -1  10  -1 366.644 13.1047   6
  -1  10  -1 361.100 16.7016   4
  -1  10  -1 346.599 13.1415   2
  -1  10  -1 362.437 12.3808   6
  -1  10  -1 380.428 14.2283   2
   1 -10   1 352.867 13.6331   5
   1 -10   1 349.169 13.0081   2
   1 -10   1 351.405 12.2592   2
  -2  10  -1 101.608 6.01817   2
  -2  10  -1 105.380 6.52192   5
  -2  10  -1 102.960 4.73852   6
  -2  10  -1 95.8084 8.12023   4
  -2  10  -1 92.7056 5.38281   6
  -2  10  -1 92.2368 4.97975   2
  -2  10  -1 95.0575 4.31192   3
   2 -10   1 99.2218 6.79438   5
   2 -10   1 98.3369 5.06033   2
   2 -10   1 100.176 4.48517   2
  -3  10  -1 90.1646 5.24690   2
  -3  10  -1 102.879 8.54444   4
  -3  10  -1 85.8552 6.44759   5
  -3  10  -1 82.7604 4.86381   6
  -3  10  -1 88.1952 5.03220   3
  -3  10  -1 86.7005 4.36966   2
  -3  10  -1 90.2166 4.30893   6
   3 -10   1 85.3476 3.38896   2
  -4  10  -1 10.1651 2.45172   3
  -4  10  -1 7.93052 1.68640   6
  -4  10  -1 5.70460 1.82621   2
  -4  10  -1 13.1896 3.76337   4
  -4  10  -1 11.3072 3.48913   5
  -4  10  -1 10.4565 2.03663   6
  -4  10  -1 8.04650 1.71589   2
  -5  10  -1 50.6805 3.63689   2
  -5  10  -1 43.7225 3.58477   2
  -5  10  -1 43.9279 3.66684   6
  -5  10  -1 43.2986 7.27043   4
  -5  10  -1 44.4989 4.95606   3
  -5  10  -1 39.4258 5.91522   5
  -5  10  -1 49.6327 3.70813   6
  -6  10  -1 332.577 15.8997   5
  -6  10  -1 290.234 11.2709   6
  -6  10  -1 306.875 14.4379   3
  -6  10  -1 327.959 17.2060   4
  -6  10  -1 324.668 11.7634   6
  -6  10  -1 323.961 11.1169   2
  -7  10  -1 33.2218 4.18481   6
  -7  10  -1 28.1161 5.87127   5
  -7  10  -1 27.7040 4.46678   6
  -8  10  -1 204.140 14.1279   5
  -8  10  -1 192.369 12.8388   3
  -8  10  -1 189.457 10.6169   2
  -8  10  -1 208.345 10.5299   6
   9   9  -1 259.259 16.1974   4
   9   9  -1 257.069 16.0807   6
   9   9  -1 255.838 18.3967   2
  -9  -9   1 265.844 16.0703   6
  -9  -9   1 267.029 14.4020   3
  -9  -9   1 272.902 18.4856   2
   8   9  -1 31.4602 6.63514   6
   8   9  -1 31.6362 7.41457   2
   8   9  -1 32.7553 5.92623   4
  -8  -9   1 39.1173 7.34941   6
  -8  -9   1 30.2322 5.09460   3
   7   9  -1 36.5362 6.16039   3
   7   9  -1 51.5521 8.65622   2
   7   9  -1 37.2950 6.97366   6
   7   9  -1 38.8269 6.99417   4
  -7  -9   1 42.4809 8.01265   2
  -7  -9   1 42.2619 4.69836   3
  -7  -9   1 42.3871 6.81267   6
   6   9  -1 1392.11 53.9807   2
   6   9  -1 1596.87 48.5778   4
   6   9  -1 1534.12 52.7667   2
   6   9  -1 1633.64 48.6378   6
   6   9  -1 1538.47 46.5320   3
  -6  -9   1 1552.26 45.6259   5
  -6  -9   1 1592.05 44.0277   3
  -6  -9   1 1626.29 46.8116   6
  -6  -9   1 1618.30 51.0340   2
   5   9  -1 205.966 10.4111   3
   5   9  -1 210.516 12.3611   4
   5   9  -1 213.546 13.7133   2
   5   9  -1 199.568 14.1868   2
   5   9  -1 201.565 12.1349   6
  -5  -9   1 208.201 11.6863   6
  -5  -9   1 203.350 10.6958   6
  -5  -9   1 215.667 9.14188   3
  -5  -9   1 196.134 12.9794   2
  -5  -9   1 200.477 10.1158   5
   4   9  -1 157.269 11.5126   2
   4   9  -1 170.662 10.3763   6
   4   9  -1 168.360 8.06611   3
   4   9  -1 163.743 10.6452   6
   4   9  -1 155.970 10.2340   4
   4   9  -1 154.159 10.9644   2
  -4  -9   1 164.622 6.88416   3
  -4  -9   1 152.221 11.2719   2
  -4  -9   1 160.456 8.14246   5
  -4  -9   1 144.204 8.75093   6
  -4  -9   1 176.405 11.3055   2
  -4  -9   1 141.446 10.2091   4
  -4  -9   1 158.063 8.50194   6
   3   9  -1 16.5135 3.72956   6
   3   9  -1 16.7775 4.04727   2
   3   9  -1 16.2180 2.91968   5
   3   9  -1 18.2865 4.20346   4
   3   9  -1 21.4338 4.11433   6
   3   9  -1 14.0351 2.15147   3
   3   9  -1 17.6291 4.46483   2
  -3  -9   1 17.6485 3.07230   6
  -3  -9   1 16.7397 3.03731   6
  -3  -9   1 15.9144 2.48785   5
  -3  -9   1 21.0768 4.42042   2
  -3  -9   1 17.7624 4.20148   2
  -3  -9   1 17.5305 4.23388   4
  -3  -9   1 13.4915 1.60494   3
   2   9  -1 176.883 10.2207   2
   2   9  -1 156.591 8.00724   5
   2   9  -1 169.851 10.6866   2
   2   9  -1 152.482 9.04721   6
   2   9  -1 166.666 9.10516   6
   2   9  -1 187.061 10.7386   4
  -2  -9   1 157.717 6.34375   6
  -2  -9   1 171.560 6.47085   6
  -2  -9   1 155.443 9.61729   2
  -2  -9   1 171.596 11.7337   4
  -2  -9   1 167.186 7.25424   5
  -2  -9   1 161.875 10.3291   2
   1   9  -1 118.180 6.99849   6
   1   9  -1 112.820 8.04295   4
   1   9  -1 121.729 7.14002   6
   1   9  -1 118.816 7.85488   2
   1   9  -1 121.648 7.81227   2
   1   9  -1 107.743 6.27548   5
  -1  -9   1 114.693 7.54851   2
  -1  -9   1 116.894 7.41393   2
  -1  -9   1 107.348 5.82202   5
  -1  -9   1 125.523 8.52670   4
   0   9  -1 451.366 15.4507   6
   0   9  -1 454.111 18.4128   4
   0   9  -1 472.727 16.7776   2
   0   9  -1 438.284 14.9271   6
   0   9  -1 452.857 15.2853   5
   0   9  -1 453.185 16.4868   2
   0  -9   1 453.262 15.9442   2
   0  -9   1 450.126 17.9073   4
   0  -9   1 450.843 14.9837   5
  -1   9  -1 47.6408 5.55801   4
  -1   9  -1 38.7046 1.88009   3
  -1   9  -1 46.3219 4.11842   5
  -1   9  -1 48.3238 3.82858   2
  -1   9  -1 40.9087 3.00530   6
  -1   9  -1 40.8168 4.00496   2
  -1   9  -1 37.7335 3.31760   6
   1  -9   1 43.9696 3.38002   2
   1  -9   1 38.4950 3.57295   2
   1  -9   1 41.9897 3.90014   5
  -2   9  -1 166.332 6.53115   2
  -2   9  -1 156.595 6.31088   3
  -2   9  -1 156.317 7.29170   2
  -2   9  -1 166.383 8.25647   5
  -2   9  -1 173.980 10.3824   4
  -2   9  -1 155.358 6.39150   6
  -2   9  -1 157.735 5.72039   6
   2  -9   1 151.355 6.38500   2
   2  -9   1 166.300 8.69304   5
   2  -9   1 155.016 5.72840   2
  -3   9  -1 -0.9047 2.04786   5
  -3   9  -1 1.47692 2.29313   4
  -3   9  -1 2.86206 1.16329   6
  -3   9  -1 1.64496 1.40348   3
  -3   9  -1 -0.2950 1.18046   2
  -3   9  -1 0.65853 0.83451   6
  -3   9  -1 1.26667 1.03655   2
   3  -9   1 1.99822 0.77293   2
  -4   9  -1 560.282 16.6065   6
  -4   9  -1 575.625 22.4139   4
  -4   9  -1 552.749 19.1608   3
  -4   9  -1 611.697 20.7381   5
  -4   9  -1 564.862 16.9931   2
  -4   9  -1 577.527 16.4541   2
  -4   9  -1 553.437 15.9414   6
  -5   9  -1 102.928 8.31431   5
  -5   9  -1 103.054 5.31940   2
  -5   9  -1 108.551 5.23367   6
  -5   9  -1 106.187 5.42744   2
  -5   9  -1 100.764 7.21684   3
  -5   9  -1 98.9278 5.07418   6
  -5   9  -1 109.213 8.98076   4
  -6   9  -1 38.3389 5.32483   3
  -6   9  -1 43.9392 4.24678   2
  -6   9  -1 45.3285 3.89423   6
  -6   9  -1 36.8833 3.54109   6
  -6   9  -1 42.8060 6.74791   5
  -7   9  -1 3.18624 4.09025   5
  -7   9  -1 4.08835 2.22931   6
  -7   9  -1 0.01907 2.37477   2
  -7   9  -1 5.67422 3.95974   3
  -7   9  -1 4.79499 2.39449   6
  -8   9  -1 241.998 14.3434   3
  -8   9  -1 204.765 10.7478   6
  -8   9  -1 214.072 9.72663   2
  -8   9  -1 212.231 10.8361   2
  -8   9  -1 234.857 14.7706   5
  -9   9  -1 95.5928 10.1094   3
  -9   9  -1 89.1897 6.48870   2
  -9   9  -1 85.1526 10.7628   5
  10   8  -1 117.934 13.8141   2
  10   8  -1 148.693 12.0100   6
  10   8  -1 149.843 14.8108   4
 -10  -8   1 146.828 12.5208   6
 -10  -8   1 140.109 14.2527   2
 -10  -8   1 142.303 11.0917   3
   9   8  -1 19.9883 5.48213   6
   9   8  -1 16.0781 6.68615   2
   9   8  -1 25.4879 5.79938   4
  -9  -8   1 29.3814 6.49881   6
  -9  -8   1 28.5459 7.23197   2
  -9  -8   1 29.8684 4.88021   3
   8   8  -1 116.116 9.98966   6
   8   8  -1 119.565 11.5545   2
   8   8  -1 119.440 10.0014   4
  -8  -8   1 96.3386 8.25755   3
  -8  -8   1 120.219 11.8273   2
  -8  -8   1 113.734 9.91145   6
   7   8  -1 1169.85 38.6244   4
   7   8  -1 1180.27 42.0750   2
   7   8  -1 1193.57 38.5546   6
   7   8  -1 1120.09 38.2806   3
  -7  -8   1 1215.91 41.5732   6
  -7  -8   1 1046.15 36.7303   5
  -7  -8   1 1171.07 35.7735   3
  -7  -8   1 1225.94 41.6477   2
   6   8  -1 30.6438 5.73589   6
   6   8  -1 29.2656 4.96091   3
   6   8  -1 37.8980 6.50814   2
   6   8  -1 21.5581 4.75352   4
  -6  -8   1 38.2119 6.93305   2
  -6  -8   1 32.7927 4.67090   5
  -6  -8   1 35.7463 4.10382   3
  -6  -8   1 33.3398 5.47934   6
   5   8  -1 278.225 14.1981   4
   5   8  -1 315.996 17.0597   2
   5   8  -1 285.856 15.6701   2
   5   8  -1 310.304 14.5236   6
   5   8  -1 313.212 13.2970   3
   5   8  -1 278.321 14.8157   6
  -5  -8   1 308.637 11.7656   3
  -5  -8   1 282.876 14.8951   4
  -5  -8   1 281.960 13.9387   6
  -5  -8   1 292.572 12.7424   5
  -5  -8   1 320.735 16.0788   2
  -5  -8   1 282.708 16.4082   2
  -5  -8   1 302.384 13.6386   6
   4   8  -1 11.4980 4.01479   2
   4   8  -1 15.0280 3.51561   4
   4   8  -1 12.3074 3.72308   2
   4   8  -1 15.4042 3.41185   6
  -4  -8   1 7.09415 3.19057   4
  -4  -8   1 12.5625 2.17120   3
  -4  -8   1 20.5634 4.44489   2
  -4  -8   1 11.1312 2.79661   6
  -4  -8   1 11.4937 3.84967   2
  -4  -8   1 10.2721 2.64607   6
  -4  -8   1 14.2506 2.56381   5
   3   8  -1 3.01901 2.33323   2
   3   8  -1 0.70144 2.01521   2
   3   8  -1 0.49813 0.99596   3
   3   8  -1 -0.3455 1.68377   6
   3   8  -1 0.69626 1.24181   5
   3   8  -1 0.60308 1.94263   6
   3   8  -1 3.27826 2.05416   4
  -3  -8   1 -0.4815 1.22300   5
  -3  -8   1 1.81208 2.08026   2
  -3  -8   1 -1.3104 1.91115   2
  -3  -8   1 2.79150 1.52470   6
  -3  -8   1 0.40293 1.36417   6
  -3  -8   1 0.39592 0.73600   3
  -3  -8   1 2.27098 2.06126   4
   2   8  -1 90.9453 3.77623   3
   2   8  -1 90.5602 6.20121   6
   2   8  -1 96.8980 7.15561   4
   2   8  -1 90.1697 6.31632   6
   2   8  -1 89.6496 7.45221   2
   2   8  -1 90.4855 5.48908   5
   2   8  -1 100.734 7.27678   2
  -2  -8   1 100.397 7.47319   2
  -2  -8   1 87.6161 4.57256   6
  -2  -8   1 89.8829 5.49812   5
  -2  -8   1 89.7553 6.97721   4
  -2  -8   1 93.5514 6.82069   2
  -2  -8   1 92.8174 3.30016   3
  -2  -8   1 87.9202 4.63125   6
   1   8  -1 1343.74 40.1546   4
   1   8  -1 1347.23 37.6046   6
   1   8  -1 1350.47 39.1749   2
   1   8  -1 1365.55 36.7866   5
   1   8  -1 1375.55 39.5668   2
   1   8  -1 1330.30 39.3876   6
  -1  -8   1 1390.43 39.3521   2
  -1  -8   1 1386.82 38.9324   2
  -1  -8   1 1343.73 40.0468   4
   0   8  -1 80.4320 4.77089   5
   0   8  -1 86.8516 5.67902   2
   0   8  -1 82.3300 6.32464   4
   0   8  -1 76.0709 5.26916   2
   0   8  -1 78.0146 4.73319   6
   0   8  -1 76.7601 4.43432   6
   0  -8   1 68.8927 5.89932   4
   0  -8   1 82.9887 4.88917   5
   0  -8   1 78.8047 5.15782   2
  -1   8  -1 414.161 14.0029   2
  -1   8  -1 413.973 13.4591   2
  -1   8  -1 404.358 11.4984   3
  -1   8  -1 424.757 16.6336   4
  -1   8  -1 407.607 12.5214   6
  -1   8  -1 414.050 13.7056   5
  -1   8  -1 399.861 11.8192   6
   1  -8   1 411.660 12.7140   2
   1  -8   1 414.509 13.4261   2
   1  -8   1 398.515 13.9524   5
  -2   8  -1 16.8305 3.51836   4
  -2   8  -1 14.2146 1.43194   6
  -2   8  -1 13.1719 1.76722   2
  -2   8  -1 16.8021 2.90673   5
  -2   8  -1 13.7998 1.87419   3
  -2   8  -1 15.3845 2.22816   2
  -2   8  -1 17.8278 1.65378   6
   2  -8   1 15.3149 1.59840   2
   2  -8   1 16.8380 1.91230   2
   2  -8   1 15.6277 2.85812   5
  -3   8  -1 45.1278 2.84221   2
  -3   8  -1 50.6231 5.32701   4
  -3   8  -1 49.2534 3.32866   2
  -3   8  -1 46.7365 3.89202   3
  -3   8  -1 49.6624 4.85430   5
  -3   8  -1 45.1990 2.45455   6
  -3   8  -1 42.6037 2.15500   6
   3  -8   1 47.4894 2.22244   2
   3  -8   1 45.1839 2.40230   2
  -4   8  -1 9.51189 1.62815   6
  -4   8  -1 10.5680 2.39246   3
  -4   8  -1 8.91919 1.68819   2
  -4   8  -1 7.56850 2.69617   4
  -4   8  -1 6.45713 2.89711   5
  -4   8  -1 7.18980 1.34406   6
   4  -8   1 8.18807 1.14448   2
  -5   8  -1 0.42937 1.13186   6
  -5   8  -1 0.23101 1.20427   6
  -5   8  -1 1.27803 1.55146   2
  -5   8  -1 0.01069 1.26846   2
  -5   8  -1 0.83375 2.00685   3
  -5   8  -1 2.67867 2.91954   5
   5  -8   1 0.66267 0.96357   2
   5  -8   1 -0.9929 2.22488   3
  -6   8  -1 48.3290 4.65151   2
  -6   8  -1 41.0192 4.53752   6
  -6   8  -1 46.5880 3.68570   6
  -6   8  -1 49.5192 3.83795   2
  -6   8  -1 51.4959 6.15482   3
   6  -8   1 52.5038 6.47690   3
  -7   8  -1 64.1238 4.81150   2
  -7   8  -1 60.7615 5.11802   6
  -7   8  -1 71.9853 5.97975   2
  -7   8  -1 61.8135 5.36945   6
  -7   8  -1 59.8042 7.77933   5
  -8   8  -1 13.0423 3.87276   2
  -8   8  -1 11.8955 3.48494   6
  -8   8  -1 10.0693 2.72456   2
  -8   8  -1 11.4324 4.75439   5
  -8   8  -1 22.4579 4.56792   3
   8  -8   1 11.6481 2.83919   2
  -9   8  -1 111.870 10.8933   3
  -9   8  -1 81.4248 9.04800   2
  -9   8  -1 91.4929 6.85281   2
  -9   8  -1 118.261 8.22995   6
  10   7  -1 24.0461 6.01846   4
  10   7  -1 15.0017 6.84184   2
  10   7  -1 21.0893 5.43411   6
 -10  -7   1 27.7737 5.80234   3
 -10  -7   1 25.6839 6.81928   2
   9   7  -1 117.219 12.1834   2
   9   7  -1 112.088 9.95541   6
   9   7  -1 109.026 9.79776   4
  -9  -7   1 99.1952 10.1131   6
  -9  -7   1 99.3745 11.2093   2
  -9  -7   1 106.026 9.24072   3
   8   7  -1 118.768 9.76939   4
   8   7  -1 114.373 11.3872   2
   8   7  -1 119.218 9.90784   6
  -8  -7   1 106.874 10.9741   2
  -8  -7   1 106.903 8.54746   3
  -8  -7   1 115.929 10.0675   6
   7   7  -1 584.112 23.8201   3
   7   7  -1 637.447 26.3553   2
  -7  -7   1 626.104 26.1514   6
  -7  -7   1 553.612 22.3865   5
  -7  -7   1 604.659 25.7108   2
  -7  -7   1 583.283 21.4777   3
   6   7  -1 257.584 13.2422   4
   6   7  -1 248.028 14.7718   2
   6   7  -1 264.096 13.3463   3
   6   7  -1 239.307 15.7157   2
   6   7  -1 251.388 13.2232   6
  -6  -7   1 249.891 14.6643   2
  -6  -7   1 260.971 12.5614   5
  -6  -7   1 277.826 16.3983   2
  -6  -7   1 264.839 13.2689   6
  -6  -7   1 270.188 11.8008   3
  -6  -7   1 258.616 15.0271   6
   5   7  -1 1225.03 37.6457   6
   5   7  -1 1220.17 40.9704   2
   5   7  -1 1196.77 36.4343   3
   5   7  -1 1262.53 40.0875   2
   5   7  -1 1243.63 37.7050   4
   5   7  -1 1195.28 38.5856   6
  -5  -7   1 1259.46 39.8169   2
  -5  -7   1 1229.90 34.7015   3
  -5  -7   1 1177.79 38.4279   4
  -5  -7   1 1206.81 36.5938   6
  -5  -7   1 1268.06 40.2372   6
  -5  -7   1 1199.30 35.7348   5
   4   7  -1 165.469 10.4826   2
   4   7  -1 156.485 9.29738   4
   4   7  -1 172.944 11.0815   2
   4   7  -1 152.912 9.60960   6
   4   7  -1 162.374 9.35181   6
  -4  -7   1 163.436 7.15225   3
  -4  -7   1 156.082 8.91627   6
  -4  -7   1 161.728 7.91014   5
  -4  -7   1 157.864 8.41015   6
  -4  -7   1 156.635 10.0798   2
  -4  -7   1 154.933 10.5341   2
  -4  -7   1 156.935 9.48647   4
   3   7  -1 255.590 11.8494   6
   3   7  -1 262.133 11.8003   6
   3   7  -1 275.611 13.0970   2
   3   7  -1 264.221 10.6692   5
   3   7  -1 277.317 9.94941   3
   3   7  -1 262.118 12.2155   4
   3   7  -1 278.490 13.5157   2
  -3  -7   1 282.633 10.7643   6
  -3  -7   1 268.504 11.0146   6
  -3  -7   1 288.057 11.4502   5
  -3  -7   1 268.923 13.4151   2
  -3  -7   1 263.066 8.94805   3
  -3  -7   1 252.547 12.2614   4
  -3  -7   1 259.045 12.5235   2
   2   7  -1 774.671 25.2391   2
   2   7  -1 776.816 22.6046   5
   2   7  -1 761.621 20.6725   3
   2   7  -1 776.798 25.1411   4
   2   7  -1 783.898 25.7750   2
   2   7  -1 749.911 23.9084   6
  -2  -7   1 781.035 21.7685   5
  -2  -7   1 750.099 25.2252   4
  -2  -7   1 769.277 25.5151   2
  -2  -7   1 768.359 24.8723   2
  -2  -7   1 782.031 21.6759   6
  -2  -7   1 783.006 19.9640   3
  -2  -7   1 785.942 22.0069   6
  -1  -7   1 5390.61 135.636   4
   0   7  -1 2069.47 48.6120   3
   0   7  -1 2036.46 53.2349   2
   0   7  -1 2029.90 51.4633   6
   0   7  -1 2098.46 51.8757   5
   0   7  -1 2116.42 55.6112   4
   0   7  -1 1788.72 48.7785   3
   0   7  -1 2032.00 51.1948   6
   0  -7   1 2050.62 54.9307   4
   0  -7   1 1985.07 51.6807   5
   0  -7   1 2071.69 52.8841   2
  -1   7  -1 2244.63 56.2471   5
  -1   7  -1 2183.63 56.1576   2
  -1   7  -1 2183.27 53.5930   6
  -1   7  -1 2149.50 55.5738   2
  -1   7  -1 2208.84 59.4412   4
  -1   7  -1 2184.14 54.0647   6
  -1   7  -1 2183.26 54.5876   3
   1  -7   1 2241.60 55.6839   2
   1  -7   1 2207.12 54.8798   2
   1  -7   1 2180.95 56.7459   5
  -2   7  -1 256.924 7.98683   2
  -2   7  -1 248.555 11.5438   4
  -2   7  -1 249.570 8.70980   2
  -2   7  -1 244.687 9.20988   3
   2  -7   1 252.016 7.43403   2
   2  -7   1 259.710 8.06481   2
   2  -7   1 255.689 10.3739   5
  -3   7  -1 5625.15 141.768   4
  -4   7  -1 703.028 19.6034   2
  -4   7  -1 694.119 19.3658   2
  -4   7  -1 707.824 22.8646   3
  -4   7  -1 677.455 18.5167   6
  -4   7  -1 690.578 22.9523   5
   4  -7   1 694.551 23.8835   3
   4  -7   1 680.635 18.5355   2
   4  -7   1 691.258 18.6594   2
  -5   7  -1 1773.93 50.7638   5
  -5   7  -1 1840.10 51.0977   3
  -5   7  -1 1788.91 46.1712   2
  -5   7  -1 1767.84 45.6870   6
  -5   7  -1 1779.49 47.2316   2
   5  -7   1 1831.86 52.8890   3
   5  -7   1 1808.21 45.6987   2
   5  -7   1 1766.13 46.0168   2
  -6   7  -1 136.943 6.52550   6
  -6   7  -1 140.975 9.52385   3
  -6   7  -1 144.438 7.83592   2
  -6   7  -1 132.914 6.52142   2
  -6   7  -1 129.071 9.51128   5
   6  -7   1 145.578 10.7585   3
   6  -7   1 132.740 7.70017   2
   6  -7   1 132.667 6.04392   2
  -7   7  -1 6.12282 3.45779   3
  -7   7  -1 3.35917 1.78521   6
  -7   7  -1 9.40522 2.71239   6
  -7   7  -1 6.02137 3.85430   5
  -7   7  -1 4.84598 2.07807   2
  -7   7  -1 3.19833 2.76278   2
   7  -7   1 3.46782 1.92410   2
  -8   7  -1 205.323 9.79172   2
  -8   7  -1 201.951 12.8407   3
  -8   7  -1 192.990 10.5035   6
  -8   7  -1 210.158 13.6740   5
  -8   7  -1 184.006 11.3937   2
  -9   7  -1 145.322 12.1375   3
  -9   7  -1 163.205 9.93804   6
  -9   7  -1 139.852 8.70621   2
  -9   7  -1 145.322 10.9871   2
  -9   7  -1 154.347 12.7951   5
  10   6  -1 -0.0985 3.56002   4
  10   6  -1 1.05301 3.64266   6
  10   6  -1 -4.5247 4.88897   2
 -10  -6   1 1.90449 4.78634   2
 -10  -6   1 -0.2358 3.16002   3
 -10  -6   1 -3.5490 3.56901   6
   9   6  -1 39.4249 6.65169   4
   9   6  -1 32.6031 5.97751   6
  -9  -6   1 27.7228 5.98040   6
  -9  -6   1 32.0883 7.16271   2
  -9  -6   1 29.5513 4.86389   3
   8   6  -1 1603.26 49.3217   4
   8   6  -1 1639.71 48.7910   6
   8   6  -1 1634.17 52.7763   2
  -8  -6   1 1646.06 50.1230   6
  -8  -6   1 1623.59 48.6659   3
   7   6  -1 281.063 14.0438   4
   7   6  -1 272.990 13.6804   6
   7   6  -1 226.722 15.8147   2
   7   6  -1 281.904 15.8857   2
   7   6  -1 255.492 14.4456   3
  -7  -6   1 244.317 16.5804   2
  -7  -6   1 259.259 13.9765   6
  -7  -6   1 261.706 12.6744   3
  -7  -6   1 296.890 16.0926   2
  -7  -6   1 246.180 13.1779   5
   6   6  -1 275.733 13.4958   3
   6   6  -1 277.185 13.3836   6
   6   6  -1 295.985 15.4603   2
   6   6  -1 248.880 13.8072   6
   6   6  -1 247.017 15.3331   2
   6   6  -1 281.966 13.3814   4
  -6  -6   1 283.510 13.1680   5
  -6  -6   1 278.324 12.2630   3
  -6  -6   1 276.488 13.5024   6
  -6  -6   1 262.942 13.7616   6
  -6  -6   1 255.970 13.7234   4
  -6  -6   1 310.760 15.7198   2
   5   6  -1 327.719 14.0895   4
   5   6  -1 321.785 13.8453   6
   5   6  -1 309.322 13.4220   3
   5   6  -1 286.732 15.5583   2
   5   6  -1 317.902 14.8311   6
   5   6  -1 323.944 15.5304   2
  -5  -6   1 302.399 15.8713   2
  -5  -6   1 315.588 12.9825   5
  -5  -6   1 314.778 15.2226   2
  -5  -6   1 322.127 14.6494   4
  -5  -6   1 309.078 12.1929   3
  -5  -6   1 300.713 13.9034   6
  -5  -6   1 302.379 13.3106   6
   4   6  -1 1613.49 46.4550   6
   4   6  -1 1650.23 46.1667   4
   4   6  -1 1595.78 48.3820   2
   4   6  -1 1638.38 45.8797   6
   4   6  -1 1599.91 47.6121   2
   4   6  -1 1604.10 46.3630   3
  -4  -6   1 1603.90 45.6145   6
  -4  -6   1 1588.92 48.3856   2
  -4  -6   1 1612.85 46.6775   4
  -4  -6   1 1652.57 44.2649   5
  -4  -6   1 1642.02 43.1673   3
  -4  -6   1 1652.27 45.0381   6
  -4  -6   1 1666.29 47.7065   2
   3   6  -1 3.53086 2.24316   2
   3   6  -1 8.84016 2.40240   6
   3   6  -1 8.15626 2.61655   2
   3   6  -1 4.63176 1.34083   3
   3   6  -1 4.90845 2.06966   4
   3   6  -1 4.98043 1.98204   6
  -3  -6   1 5.60299 2.39911   2
  -3  -6   1 4.68362 1.66446   6
  -3  -6   1 5.05689 1.84485   6
  -3  -6   1 4.50264 1.26681   3
  -3  -6   1 2.26739 1.20428   5
  -3  -6   1 4.73183 1.95103   4
  -3  -6   1 6.08260 2.28808   2
   2   6  -1 1202.28 32.4012   5
   2   6  -1 1182.55 33.6750   6
   2   6  -1 1175.45 31.0494   3
   2   6  -1 1179.12 35.3904   2
   2   6  -1 1275.22 35.9122   6
  -2  -6   1 1199.57 32.4121   6
  -2  -6   1 1227.16 34.9906   2
  -2  -6   1 1154.85 35.1851   2
  -2  -6   1 1201.26 30.4430   3
  -2  -6   1 1207.60 31.7263   5
  -2  -6   1 1248.65 35.3103   4
  -2  -6   1 1204.14 31.9706   6
   1   6  -1 76.9832 5.42729   4
   1   6  -1 76.4900 4.42046   6
   1   6  -1 75.6599 5.04363   2
   1   6  -1 75.3255 4.02732   5
   1   6  -1 83.5378 5.43052   2
   1   6  -1 74.4239 4.32443   6
   1   6  -1 77.1885 2.65640   3
  -1  -6   1 73.5012 4.94864   2
  -1  -6   1 74.7504 3.65527   5
  -1  -6   1 74.8211 2.87583   6
  -1  -6   1 74.9329 2.82580   6
  -1  -6   1 79.6928 5.49154   4
  -1  -6   1 79.0753 5.08344   2
   0   6  -1 1498.24 37.0268   3
   0   6  -1 1481.23 36.6296   3
   0   6  -1 1543.29 38.0471   6
   0   6  -1 1516.19 38.7165   5
   0   6  -1 1524.04 40.0190   2
   0   6  -1 1453.53 40.1262   2
   0   6  -1 1545.92 41.8970   4
   0  -6   1 1546.92 39.9009   2
   0  -6   1 1471.44 41.3281   4
   0  -6   1 1480.10 38.7441   5
  -1   6  -1 8.57720 1.83508   5
  -1   6  -1 7.09076 1.38353   2
  -1   6  -1 6.92581 1.30819   2
  -1   6  -1 4.68031 1.86643   4
  -1   6  -1 6.19874 1.12030   3
   1  -6   1 6.18101 1.18525   2
   1  -6   1 5.41349 1.05484   2
   1  -6   1 5.78890 1.65578   5
  -2   6  -1 17.8749 2.23384   3
  -2   6  -1 17.7719 1.47899   2
  -2   6  -1 20.1126 2.90240   4
  -2   6  -1 17.7604 1.75463   2
  -2   6  -1 19.2537 2.75082   5
   2  -6   1 18.7035 1.23575   2
  -3   6  -1 47.2254 2.68529   2
  -3   6  -1 48.9185 4.35632   5
  -3   6  -1 46.3156 4.02897   3
  -3   6  -1 49.1160 2.77429   2
   3  -6   1 45.6823 2.60965   2
   3  -6   1 46.2573 4.35288   3
   3  -6   1 43.3738 2.37739   2
  -4   6  -1 15.4827 1.52394   6
  -4   6  -1 11.1978 1.98301   2
  -4   6  -1 14.3560 1.79477   2
  -4   6  -1 11.5332 3.01473   5
  -4   6  -1 14.1116 1.55585   6
  -4   6  -1 10.2496 2.51834   3
   4  -6   1 8.57868 1.66529   2
   4  -6   1 10.6036 2.71950   3
   4  -6   1 11.8278 1.62337   2
  -5   6  -1 36.9984 3.20072   6
  -5   6  -1 33.8827 4.69470   3
  -5   6  -1 45.9095 3.45904   2
  -5   6  -1 41.2414 3.93133   2
  -5   6  -1 46.0839 5.47483   5
  -5   6  -1 37.4982 2.77556   6
   5  -6   1 33.1765 5.05352   3
   5  -6   1 45.7207 3.05713   2
   5  -6   1 42.1609 3.45564   2
  -6   6  -1 418.688 17.9215   3
  -6   6  -1 423.569 17.7523   5
  -6   6  -1 422.842 16.5977   4
  -6   6  -1 409.764 13.7925   6
  -6   6  -1 403.790 15.4057   2
  -6   6  -1 419.371 14.0925   2
   6  -6   1 410.936 14.7706   2
   6  -6   1 407.908 19.0463   3
   6  -6   1 414.794 13.5194   2
  -7   6  -1 12.7103 3.82304   3
  -7   6  -1 12.6495 2.78476   6
  -7   6  -1 11.8864 3.20457   2
  -7   6  -1 24.4224 5.15118   5
  -7   6  -1 17.2561 3.19227   2
   7  -6   1 16.9861 3.14332   2
  -8   6  -1 139.334 8.99502   6
  -8   6  -1 141.349 8.48806   2
  -8   6  -1 151.293 10.1952   6
  -8   6  -1 139.722 9.98248   2
  -8   6  -1 163.253 11.4191   3
  -8   6  -1 167.421 11.9484   5
   8  -6   1 139.239 8.13681   2
  -9   6  -1 193.339 10.6802   2
  -9   6  -1 208.551 11.6988   6
  -9   6  -1 192.696 13.6576   3
  -9   6  -1 205.356 14.3267   5
  11   5  -1 128.969 13.8039   2
  11   5  -1 105.193 9.51135   6
  11   5  -1 95.8193 10.4124   4
 -11  -5   1 135.908 12.1430   6
 -11  -5   1 124.276 10.5999   3
 -11  -5   1 132.629 13.4504   2
  10   5  -1 634.386 25.6177   4
  10   5  -1 559.606 22.7540   6
 -10  -5   1 635.204 25.6214   3
 -10  -5   1 607.059 26.0279   6
 -10  -5   1 571.169 27.3971   2
   9   5  -1 82.3928 8.43921   4
   9   5  -1 68.0342 9.44678   2
   9   5  -1 92.6235 8.26609   6
  -9  -5   1 94.6577 9.51831   6
  -9  -5   1 85.2335 8.58400   3
  -9  -5   1 83.8346 10.0609   2
   8   5  -1 59.6644 8.27520   2
   8   5  -1 39.8927 5.97550   4
   8   5  -1 53.7434 6.53303   6
  -8  -5   1 48.4940 7.61163   2
  -8  -5   1 34.8111 6.49945   6
  -8  -5   1 45.0232 6.08085   3
  -8  -5   1 42.4469 8.30131   2
   7   5  -1 368.151 15.7005   6
   7   5  -1 369.352 16.0601   4
   7   5  -1 335.149 17.2847   2
   7   5  -1 303.018 18.0315   2
   7   5  -1 327.608 16.6777   3
  -7  -5   1 343.814 17.6578   2
  -7  -5   1 357.863 16.1143   6
  -7  -5   1 341.651 15.0638   3
  -7  -5   1 328.490 15.7884   5
   6   5  -1 1384.11 45.2097   2
   6   5  -1 1453.25 44.1259   2
   6   5  -1 1364.88 42.6514   6
   6   5  -1 1430.23 41.5072   4
   6   5  -1 1378.21 42.3159   3
   6   5  -1 1491.56 41.5796   6
  -6  -5   1 1406.25 41.7090   6
  -6  -5   1 1354.54 42.0876   4
  -6  -5   1 1388.14 41.1222   5
  -6  -5   1 1402.77 43.7472   2
  -6  -5   1 1291.46 44.5572   2
  -6  -5   1 1431.93 40.6337   3
  -6  -5   1 1388.60 42.3509   6
   5   5  -1 417.140 17.3005   6
   5   5  -1 441.019 16.7207   4
   5   5  -1 455.321 16.8967   6
   5   5  -1 423.358 18.9193   2
   5   5  -1 459.643 18.6739   2
   5   5  -1 448.830 16.9938   3
  -5  -5   1 438.966 16.7039   6
  -5  -5   1 453.794 19.3926   2
  -5  -5   1 433.946 17.1542   6
  -5  -5   1 441.998 15.6586   3
  -5  -5   1 456.579 18.5335   2
  -5  -5   1 431.160 17.2829   4
  -5  -5   1 415.561 16.0020   5
   4   5  -1 106.068 6.33773   3
   4   5  -1 110.298 6.83639   4
   4   5  -1 104.663 7.80917   2
   4   5  -1 102.123 6.93397   6
   4   5  -1 111.072 6.71956   6
   4   5  -1 104.994 7.57638   2
  -4  -5   1 109.877 5.70950   3
  -4  -5   1 99.5323 7.66248   2
  -4  -5   1 106.738 6.86229   6
  -4  -5   1 107.713 6.10007   5
  -4  -5   1 111.960 6.65154   6
  -4  -5   1 107.891 7.52421   2
  -4  -5   1 104.896 6.98440   4
   3   5  -1 2.02604 1.72958   2
   3   5  -1 3.54656 1.64812   6
   3   5  -1 2.21009 1.09333   3
   3   5  -1 1.81120 1.08429   6
   3   5  -1 -0.5613 1.60251   2
  -3  -5   1 0.89604 0.86663   5
  -3  -5   1 4.30639 1.14043   3
  -3  -5   1 2.91847 1.46825   6
  -3  -5   1 1.11081 1.18868   6
  -3  -5   1 0.58661 1.23122   4
  -3  -5   1 4.72368 2.07931   2
  -3  -5   1 4.57593 2.18577   2
   2   5  -1 130.012 5.65061   5
   2   5  -1 128.307 6.86286   4
   2   5  -1 141.322 7.51826   2
   2   5  -1 128.276 6.43558   6
   2   5  -1 139.254 5.21093   3
   2   5  -1 124.049 6.30797   6
   2   5  -1 136.825 7.26424   2
  -2  -5   1 124.956 7.20161   2
  -2  -5   1 122.046 5.87762   6
  -2  -5   1 136.415 7.14017   2
  -2  -5   1 137.969 5.45168   5
  -2  -5   1 127.210 6.92330   4
  -2  -5   1 127.990 4.73292   3
  -2  -5   1 135.279 5.72713   6
   1   5  -1 627.031 19.6618   4
   1   5  -1 645.046 19.3086   2
   1   5  -1 646.905 16.0552   3
   1   5  -1 629.699 19.4059   2
   1   5  -1 627.552 17.9445   6
   1   5  -1 624.114 17.3864   5
   1   5  -1 606.045 17.9931   6
  -1  -5   1 616.295 18.9037   2
  -1  -5   1 633.720 16.4260   6
  -1  -5   1 614.653 16.2831   6
  -1  -5   1 650.774 19.8860   4
  -1  -5   1 628.877 19.3289   2
  -1  -5   1 625.062 16.9576   5
   0   5  -1 695.498 17.6839   6
   0   5  -1 685.042 17.8545   3
   0   5  -1 697.229 19.5380   2
   0   5  -1 674.328 17.7056   6
   0   5  -1 706.746 21.1057   4
   0   5  -1 670.238 18.5612   5
   0  -5   1 687.914 20.8235   4
   0  -5   1 692.973 19.3744   2
   0  -5   1 683.006 18.7109   5
  -1   5  -1 18.7702 1.62372   2
  -1   5  -1 16.5118 1.41485   2
  -1   5  -1 12.3986 2.23323   4
  -1   5  -1 17.0064 1.98753   5
  -1   5  -1 15.0684 1.71059   3
   1  -5   1 15.5047 1.15912   2
   1  -5   1 14.4104 1.33450   2
   1  -5   1 14.6432 1.88434   5
  -2   5  -1 454.890 12.2134   2
  -2   5  -1 448.587 14.6481   3
  -2   5  -1 445.023 14.5381   5
   2  -5   1 470.630 15.1722   3
   2  -5   1 451.123 11.8057   2
   2  -5   1 468.577 12.1247   2
  -3   5  -1 175.086 8.29513   3
  -3   5  -1 152.817 8.98265   5
  -3   5  -1 175.070 6.17671   2
  -3   5  -1 169.704 5.76435   2
   3  -5   1 171.505 5.63876   2
   3  -5   1 172.206 8.61887   3
  -4   5  -1 896.057 24.6282   2
  -4   5  -1 871.181 23.5947   2
  -4   5  -1 874.054 26.9748   5
  -4   5  -1 861.426 22.6355   6
  -4   5  -1 862.222 23.2041   6
  -4   5  -1 877.796 27.4304   3
   4  -5   1 856.791 24.0206   2
   4  -5   1 877.233 28.3207   3
   4  -5   1 877.139 23.2587   2
  -5   5  -1 389.371 12.2553   6
  -5   5  -1 397.363 15.9268   5
  -5   5  -1 380.972 13.9790   2
  -5   5  -1 390.104 13.0329   6
  -5   5  -1 390.391 12.9005   2
  -5   5  -1 402.125 16.2767   3
   5  -5   1 375.284 13.4729   2
   5  -5   1 393.199 17.2047   3
   5  -5   1 392.252 12.4746   2
  -6   5  -1 13.0031 2.67436   6
  -6   5  -1 11.9263 3.50466   3
  -6   5  -1 17.9802 3.54008   2
  -6   5  -1 19.2350 4.22087   5
  -6   5  -1 12.1172 2.59092   2
   6  -5   1 7.87143 2.15043   2
   6  -5   1 12.0332 2.84315   2
   6  -5   1 15.0640 3.88311   3
  -7   5  -1 0.63984 2.50065   4
  -7   5  -1 6.17506 2.57884   2
  -7   5  -1 5.26520 3.54757   5
  -7   5  -1 2.09751 2.08854   3
  -7   5  -1 0.42157 2.16241   6
   7  -5   1 4.49833 2.10591   2
  -8   5  -1 203.203 11.9459   2
  -8   5  -1 194.551 12.8241   5
  -8   5  -1 178.237 10.0481   2
  -8   5  -1 160.595 10.2634   6
  -8   5  -1 195.354 10.9026   6
  -8   5  -1 191.605 12.9405   3
   8  -5   1 180.973 9.34842   2
  -9   5  -1 441.355 17.8404   2
  -9   5  -1 452.316 21.7179   3
  -9   5  -1 432.842 21.2063   5
  -9   5  -1 414.797 18.6868   6
  -9   5  -1 404.418 19.8836   2
 -10   5  -1 952.821 36.9197   3
 -10   5  -1 916.936 32.8564   6
  11   4  -1 -4.1603 3.96684   6
  11   4  -1 17.5535 8.05277   2
 -11  -4   1 -3.0153 4.42155   2
 -11  -4   1 2.40539 4.44392   3
 -11  -4   1 9.16630 4.85292   6
  10   4  -1 148.435 10.7226   6
  10   4  -1 142.035 10.6603   4
  10   4  -1 135.512 12.4463   2
 -10  -4   1 154.143 13.0836   2
 -10  -4   1 155.166 11.6610   3
 -10  -4   1 146.073 11.9331   6
   9   4  -1 1244.94 42.8461   2
   9   4  -1 1209.13 39.9007   4
   9   4  -1 1312.36 39.2653   6
  -9  -4   1 1200.81 45.8636   2
  -9  -4   1 1214.38 42.7983   2
  -9  -4   1 1269.53 41.3935   6
  -9  -4   1 1250.95 40.8883   3
   8   4  -1 132.011 9.36372   4
   8   4  -1 118.406 10.3007   2
   8   4  -1 103.687 8.17911   6
  -8  -4   1 123.655 10.4382   2
  -8  -4   1 113.416 9.44445   6
  -8  -4   1 98.1945 8.07980   3
   7   4  -1 4748.76 130.133   2
   7   4  -1 4836.96 128.048   3
   7   4  -1 4639.73 126.504   6
   7   4  -1 5022.95 124.667   6
   7   4  -1 4997.32 128.415   2
   7   4  -1 5005.94 125.477   4
  -7  -4   1 5036.84 126.525   6
  -7  -4   1 4847.43 130.607   2
  -7  -4   1 5040.79 125.744   3
  -7  -4   1 4541.91 125.907   4
  -7  -4   1 4961.71 128.419   2
   6   4  -1 78.1826 6.29659   4
   6   4  -1 73.8914 6.45199   3
   6   4  -1 74.1288 6.79458   6
   6   4  -1 71.4019 7.46428   2
   6   4  -1 67.0461 5.99670   6
   6   4  -1 69.3234 7.02604   2
  -6  -4   1 73.9414 6.14932   6
  -6  -4   1 77.9450 5.92905   3
  -6  -4   1 69.3639 7.50726   2
  -6  -4   1 75.1148 6.61755   4
  -6  -4   1 78.2246 7.21693   2
   5   4  -1 134.841 7.76751   6
   5   4  -1 155.987 9.40954   2
   5   4  -1 130.982 7.60399   4
   5   4  -1 137.878 8.49684   6
   5   4  -1 136.128 7.99274   3
   5   4  -1 127.902 9.14091   2
  -5  -4   1 117.091 7.50888   4
  -5  -4   1 143.020 9.01884   2
  -5  -4   1 133.262 7.76715   5
  -5  -4   1 141.793 7.46854   3
  -5  -4   1 132.713 8.09248   6
  -5  -4   1 136.603 7.95350   6
  -5  -4   1 129.511 9.14277   2
   4   4  -1 53.6255 5.29464   2
   4   4  -1 64.1427 4.67985   3
   4   4  -1 65.8902 5.68389   2
   4   4  -1 53.9236 4.85448   6
   4   4  -1 58.3717 4.68801   6
   4   4  -1 58.1077 4.67154   4
  -4  -4   1 66.8625 5.62784   6
  -4  -4   1 57.9752 4.84390   4
  -4  -4   1 49.9490 4.63550   6
  -4  -4   1 66.8553 5.85587   2
  -4  -4   1 57.1849 4.09087   3
  -4  -4   1 52.7916 5.01786   2
   3   4  -1 1895.02 52.0279   6
   3   4  -1 2008.82 52.1927   4
   3   4  -1 2040.09 53.5438   2
   3   4  -1 1916.37 50.8468   3
   3   4  -1 1980.46 51.9127   6
   3   4  -1 1928.07 53.6103   2
  -3  -4   1 1989.75 50.2803   3
  -3  -4   1 1979.73 53.7550   6
  -3  -4   1 2049.39 53.3779   2
  -3  -4   1 1923.05 52.3023   4
  -3  -4   1 1968.96 50.7006   5
  -3  -4   1 1974.99 54.0509   2
   2   4  -1 0.23388 0.90446   6
   2   4  -1 0.71678 1.02935   2
   2   4  -1 1.48682 1.24375   2
   2   4  -1 3.88024 1.34924   4
   2   4  -1 2.52554 0.90299   5
   2   4  -1 1.18886 0.95440   6
   2   4  -1 2.10069 0.72989   3
  -2  -4   1 4.70030 1.00861   5
  -2  -4   1 2.57326 0.74107   3
  -2  -4   1 3.42720 1.45112   2
  -2  -4   1 2.09795 1.18941   4
  -2  -4   1 1.21547 0.98584   6
  -2  -4   1 0.91961 0.92062   6
  -2  -4   1 0.99536 1.06479   2
   0   4  -1 153.506 5.82638   2
   0   4  -1 158.354 5.27261   5
   0   4  -1 152.184 4.10817   6
   0   4  -1 157.119 6.75073   4
   0   4  -1 157.816 5.71800   2
   0   4  -1 152.823 4.08385   6
   0  -4   1 158.404 5.68598   2
   0  -4   1 153.346 6.60962   4
   0  -4   1 154.592 5.38665   5
   0  -4   1 151.338 5.47994   2
  -1   4  -1 2693.05 68.0473   4
  -2   4  -1 260.873 7.29441   2
  -2   4  -1 266.244 7.49766   2
  -2   4  -1 249.426 9.66930   3
  -2   4  -1 257.294 9.48114   5
   2  -4   1 255.246 9.95419   3
   2  -4   1 262.964 7.20471   2
   2  -4   1 260.439 7.22659   2
  -3   4  -1 2196.32 57.8764   5
  -3   4  -1 2200.53 54.9305   2
  -3   4  -1 2177.94 58.4953   3
   3  -4   1 2292.20 56.3975   2
   3  -4   1 2223.54 59.3246   3
  -4   4  -1 38.1651 2.37054   6
  -4   4  -1 44.7289 3.13320   2
  -4   4  -1 42.4527 3.48136   2
  -4   4  -1 35.9761 2.78908   6
  -4   4  -1 37.0975 4.13850   3
  -4   4  -1 38.4388 4.19197   5
   4  -4   1 29.4585 4.27383   3
   4  -4   1 46.4397 2.92230   2
   4  -4   1 43.2392 3.35720   2
  -5   4  -1 53.8647 5.49373   5
  -5   4  -1 63.4568 5.89427   3
  -5   4  -1 51.8841 3.56955   6
  -5   4  -1 58.7840 4.27601   2
  -5   4  -1 59.5686 4.93833   4
  -5   4  -1 54.0672 4.02698   6
   5  -4   1 65.5203 4.23418   2
   5  -4   1 56.3465 4.54558   2
   5  -4   1 62.4427 6.28077   3
  -6   4  -1 -2.5275 1.56573   2
  -6   4  -1 2.73258 2.14718   3
  -6   4  -1 2.75760 1.86206   6
  -6   4  -1 -1.3941 1.55584   4
  -6   4  -1 0.32996 2.08162   2
  -6   4  -1 0.06496 1.45874   6
  -6   4  -1 0.07698 1.49288   5
   6  -4   1 2.62242 2.71598   3
   6  -4   1 2.07201 2.06268   2
  -7   4  -1 309.960 13.1986   6
  -7   4  -1 317.653 13.5594   2
  -7   4  -1 335.205 14.0514   6
  -7   4  -1 362.548 17.0181   3
  -7   4  -1 324.089 15.1601   2
  -7   4  -1 312.064 14.2619   4
  -8   4  -1 77.9873 8.40502   3
  -8   4  -1 70.7899 6.91144   2
  -8   4  -1 74.5770 8.57443   5
  -8   4  -1 71.1411 6.61345   6
  -8   4  -1 69.4009 8.18914   2
  -9   4  -1 76.5669 7.72333   2
  -9   4  -1 81.2513 9.29262   5
  -9   4  -1 76.9032 9.16533   3
  -9   4  -1 95.8485 10.3534   2
  -9   4  -1 91.7127 8.72324   6
   9  -4   1 53.7729 7.68569   2
 -10   4  -1 11.6234 5.18713   6
 -10   4  -1 18.4384 5.79524   2
 -10   4  -1 15.7192 6.18930   5
  11   3  -1 78.7300 11.0539   2
 -11  -3   1 55.5574 8.71102   6
 -11  -3   1 60.2555 8.99854   3
  10   3  -1 41.3235 5.77078   6
  10   3  -1 42.3868 6.89334   4
  10   3  -1 42.5839 8.26853   2
 -10  -3   1 45.7213 6.64534   3
 -10  -3   1 37.4358 7.19316   2
 -10  -3   1 52.4750 7.94718   6
   9   3  -1 19.3464 5.38582   2
   9   3  -1 14.9546 4.33561   4
  -9  -3   1 12.4697 6.01942   2
  -9  -3   1 10.0648 4.71770   2
  -9  -3   1 16.2595 4.00695   3
  -9  -3   1 7.72264 4.19039   6
   8   3  -1 182.652 11.7749   6
   8   3  -1 205.109 10.5086   6
   8   3  -1 214.993 13.2689   2
   8   3  -1 204.191 11.5103   4
  -8  -3   1 188.283 11.5075   3
  -8  -3   1 169.537 13.4278   2
  -8  -3   1 195.278 12.8337   2
   7   3  -1 299.300 16.7343   2
   7   3  -1 320.507 15.3754   6
   7   3  -1 321.967 16.1445   3
   7   3  -1 363.711 16.7151   2
   7   3  -1 337.751 14.0413   6
   7   3  -1 355.838 15.0573   4
  -7  -3   1 327.226 15.2705   4
  -7  -3   1 311.021 15.2462   6
  -7  -3   1 353.061 15.5608   6
  -7  -3   1 338.798 17.5851   2
  -7  -3   1 314.258 16.0227   2
  -7  -3   1 322.885 14.9196   3
   6   3  -1 118.032 8.61119   2
   6   3  -1 118.607 9.52898   2
   6   3  -1 126.346 7.68588   4
   6   3  -1 118.002 8.38387   3
   6   3  -1 116.400 8.05526   6
   6   3  -1 111.490 7.16788   6
  -6  -3   1 117.961 7.67730   3
  -6  -3   1 123.393 8.64709   2
  -6  -3   1 119.228 8.04814   6
  -6  -3   1 119.652 7.76951   4
  -6  -3   1 124.562 7.98235   6
  -6  -3   1 110.310 8.90255   2
   5   3  -1 1193.83 35.8286   6
   5   3  -1 1248.19 34.7872   6
   5   3  -1 1248.23 35.1412   4
   5   3  -1 1154.27 37.2908   2
   5   3  -1 1201.37 36.0245   3
   5   3  -1 1239.36 36.8173   2
  -5  -3   1 1201.71 35.2440   6
  -5  -3   1 1263.28 37.0023   2
  -5  -3   1 1225.05 34.9424   3
  -5  -3   1 1205.44 37.7011   2
  -5  -3   1 1211.53 35.6079   6
  -5  -3   1 1167.49 35.2694   4
   4   3  -1 81.9761 5.64924   6
   4   3  -1 79.2865 5.26253   6
   4   3  -1 84.2517 5.36073   4
   4   3  -1 84.7022 6.32087   2
   4   3  -1 91.5648 6.38603   2
   4   3  -1 83.1163 5.41889   3
  -4  -3   1 88.3211 7.71510   2
  -4  -3   1 78.2773 5.35886   6
  -4  -3   1 86.2924 5.50897   6
  -4  -3   1 89.0359 6.24102   2
  -4  -3   1 72.8278 5.24029   4
  -4  -3   1 88.3282 5.21565   3
   3   3  -1 14.2237 1.93960   4
   3   3  -1 12.3366 2.44234   2
   3   3  -1 12.7047 2.61857   2
   3   3  -1 10.3264 2.05068   6
   3   3  -1 10.4586 1.78113   3
   3   3  -1 9.76822 1.96961   6
  -3  -3   1 9.36358 1.55017   3
  -3  -3   1 13.4664 1.94887   4
  -3  -3   1 10.5444 1.93158   6
  -3  -3   1 11.9923 2.29496   2
  -3  -3   1 10.4799 2.12957   6
  -3  -3   1 11.4616 2.52638   2
  -2  -3   1 2728.50 74.4791   1
  -2   3  -1 1029.59 25.9374   2
  -2   3  -1 970.745 28.2908   3
  -2   3  -1 1016.56 25.5847   2
  -2   3  -1 1004.73 27.7759   5
   2  -3   1 1033.34 25.3519   2
   2  -3   1 1024.72 25.7861   2
   2  -3   1 1043.88 28.8074   3
  -3   3  -1 5679.82 144.839   1
   3  -3   1 6022.14 147.565   1
  -4   3  -1 1254.28 32.6865   2
  -4   3  -1 1199.63 35.5981   3
  -4   3  -1 1178.76 33.1851   4
  -4   3  -1 1154.39 31.1862   6
  -4   3  -1 1227.44 33.6019   2
  -4   3  -1 1226.38 32.3373   6
   4  -3   1 1226.18 33.3535   2
   4  -3   1 1171.49 36.1463   3
  -5   3  -1 401.307 15.2167   2
  -5   3  -1 407.780 14.1276   6
  -5   3  -1 396.282 14.0972   2
  -5   3  -1 437.572 14.5618   6
  -5   3  -1 395.588 16.5063   3
  -5   3  -1 394.025 14.4890   4
   5  -3   1 400.122 17.4246   3
   5  -3   1 383.290 14.7422   2
  -6   3  -1 735.550 25.7143   2
  -6   3  -1 792.011 27.5998   3
  -6   3  -1 799.952 24.6870   6
  -6   3  -1 761.555 24.2938   2
  -6   3  -1 773.760 24.8324   4
  -6   3  -1 770.092 23.6501   6
   6  -3   1 789.651 24.0053   2
   6  -3   1 778.432 28.7626   3
   6  -3   1 742.261 25.4523   2
  -7   3  -1 190.346 10.1938   6
  -7   3  -1 178.163 10.0873   4
  -7   3  -1 182.154 11.5479   3
  -7   3  -1 172.333 10.7896   2
  -7   3  -1 199.855 10.1572   2
  -7   3  -1 164.693 9.22565   6
   7  -3   1 184.893 9.66942   2
  -8   3  -1 28.7948 5.79696   3
  -8   3  -1 36.8865 6.31985   5
  -8   3  -1 24.0268 4.96149   2
  -8   3  -1 25.1477 5.30536   2
  -8   3  -1 30.0520 4.92766   6
   8  -3   1 30.8443 5.43240   2
  -9   3  -1 102.986 9.04508   2
  -9   3  -1 79.1109 8.49338   6
  -9   3  -1 96.1496 9.21188   5
  -9   3  -1 100.450 9.62789   3
  -9   3  -1 75.9890 10.3385   2
   9  -3   1 102.774 9.00240   2
 -10   3  -1 2.52278 4.66641   6
 -10   3  -1 -0.2228 3.15150   2
  10  -3   1 -3.2858 3.39966   2
  11   2  -1 32.0061 5.97048   6
  11   2  -1 18.4398 6.17231   2
  10   2  -1 274.737 16.8130   2
  10   2  -1 327.426 13.6538   6
 -10  -2   1 281.523 19.6300   2
 -10  -2   1 302.642 16.9757   3
 -10  -2   1 301.423 16.5894   6
 -10  -2   1 282.328 17.0261   2
   9   2  -1 36.0873 5.09732   6
   9   2  -1 28.0406 5.93378   6
   9   2  -1 46.4584 7.15172   2
   9   2  -1 47.9268 6.19121   4
  -9  -2   1 38.1349 6.69993   2
  -9  -2   1 28.8423 7.52083   2
  -9  -2   1 40.9086 6.54545   6
  -9  -2   1 42.3672 6.48681   3
   8   2  -1 180.090 11.8610   2
   8   2  -1 203.311 11.2224   4
   8   2  -1 177.684 11.0584   6
   8   2  -1 183.039 9.77452   6
  -8  -2   1 176.971 11.8875   2
  -8  -2   1 187.439 11.4856   6
  -8  -2   1 165.780 10.7501   3
  -8  -2   1 183.504 13.3231   2
   7   2  -1 5.91213 3.29719   3
   7   2  -1 7.90722 2.98723   4
   7   2  -1 10.4033 3.16330   6
   7   2  -1 6.55713 3.20513   2
   7   2  -1 7.13543 2.56523   6
   7   2  -1 7.14755 3.83448   2
  -7  -2   1 12.2763 3.77499   2
  -7  -2   1 11.1252 3.24624   3
  -7  -2   1 12.7893 4.29378   2
  -7  -2   1 8.22537 3.25590   6
  -7  -2   1 6.21572 2.99395   4
  -7  -2   1 11.0595 3.58885   6
   6   2  -1 1.61876 2.31679   2
   6   2  -1 -4.2915 1.88922   6
   6   2  -1 1.30027 1.60738   6
   6   2  -1 1.46560 2.09623   2
   6   2  -1 -1.2269 1.77071   3
  -6  -2   1 0.56431 2.28065   2
  -6  -2   1 0.07879 1.70784   6
  -6  -2   1 1.38441 1.82781   6
  -6  -2   1 0.27142 1.66748   2
  -6  -2   1 0.44899 1.60492   3
  -6  -2   1 3.41358 2.03454   4
   5   2  -1 64.4032 4.81703   4
   5   2  -1 55.6633 4.97014   6
   5   2  -1 74.2651 5.84969   2
   5   2  -1 62.7515 5.39630   3
   5   2  -1 64.5392 4.72777   6
   5   2  -1 55.1311 5.45102   2
  -5  -2   1 68.1910 5.65685   2
  -5  -2   1 69.7344 5.15007   4
  -5  -2   1 58.0624 4.91343   6
  -5  -2   1 63.0365 4.98274   3
  -5  -2   1 63.6569 5.02368   6
   4   2  -1 6279.20 162.686   1
  -4  -2   1 5986.88 161.589   1
   3   2  -1 10.8342 1.93300   6
   3   2  -1 17.8643 2.10304   4
   3   2  -1 13.8057 2.31211   2
   3   2  -1 12.3672 2.20116   2
   3   2  -1 12.3255 1.71552   3
   3   2  -1 10.9015 1.78792   6
  -3  -2   1 14.8030 2.06173   6
  -3  -2   1 11.9989 2.10710   2
  -3  -2   1 17.6014 2.18962   4
  -3  -2   1 12.0399 1.94024   6
  -3  -2   1 11.5637 1.69549   3
  -3  -2   1 13.0655 2.23392   2
   2   2  -1 3085.44 81.4798   1
  -2  -2   1 3020.12 80.6539   1
   1   2  -1 80.3385 3.28043   6
   1   2  -1 78.2616 3.56703   2
   1   2  -1 82.0069 3.09786   6
   1   2  -1 82.2204 3.60594   4
   1   2  -1 80.7978 2.89487   3
   1   2  -1 79.2792 2.62552   5
   1   2  -1 76.4376 3.57350   2
  -1  -2   1 75.9906 3.58465   4
  -1  -2   1 79.3564 2.84481   3
  -1  -2   1 81.3006 2.58663   5
  -1  -2   1 82.1508 3.55620   2
  -1  -2   1 80.5332 3.15572   6
  -1  -2   1 82.8797 2.95150   6
  -1  -2   1 80.7332 3.66661   2
   0   2  -1 98.3989 3.01244   2
   0   2  -1 96.8670 3.04540   2
   0   2  -1 93.7917 3.16194   5
   0   2  -1 99.0049 3.84088   4
   0  -2   1 98.1348 3.80573   4
   0  -2   1 97.9991 3.04977   2
   0  -2   1 96.1988 2.88828   2
  -1   2  -1 4.83838 0.50318   2
  -1   2  -1 7.23979 1.15680   3
  -1   2  -1 6.31896 0.57679   2
   1  -2   1 4.96113 0.39937   2
   1  -2   1 5.18630 0.47578   2
  -3   2  -1 29.1794 2.55840   2
  -3   2  -1 30.9282 3.43368   3
  -3   2  -1 27.6820 2.21554   6
  -3   2  -1 30.4096 2.56344   4
  -3   2  -1 26.0693 2.58937   2
  -3   2  -1 29.2288 1.90470   6
   3  -2   1 26.1035 3.56524   3
   3  -2   1 28.4507 2.67507   2
  -4   2  -1 454.049 14.4757   2
  -4   2  -1 423.347 13.0957   6
  -4   2  -1 403.059 15.9029   3
  -4   2  -1 423.232 14.1141   4
  -4   2  -1 415.101 14.8725   2
  -4   2  -1 419.469 13.9187   6
   4  -2   1 408.945 14.6437   2
   4  -2   1 462.927 14.2270   2
   4  -2   1 410.534 16.5362   3
  -5   2  -1 1.80786 1.60251   2
  -5   2  -1 6.30371 2.30918   3
  -5   2  -1 7.79354 2.32624   2
  -5   2  -1 5.56017 1.60437   6
  -5   2  -1 4.30301 2.00861   4
  -5   2  -1 0.41689 1.58981   6
   5  -2   1 2.14168 1.61092   2
   5  -2   1 5.39225 1.96154   2
   5  -2   1 2.86047 2.41948   3
  -6   2  -1 1800.95 48.4005   2
  -6   2  -1 1708.09 49.7441   2
  -6   2  -1 1754.36 50.9830   3
  -6   2  -1 1727.75 47.9832   6
  -6   2  -1 1664.12 46.7958   6
  -6   2  -1 1662.44 47.5476   4
   6  -2   1 1658.49 49.1627   2
   6  -2   1 1720.96 52.3272   3
   6  -2   1 1762.53 47.7683   2
  -7   2  -1 24.1010 4.77542   2
  -7   2  -1 16.3328 3.77745   2
  -7   2  -1 22.3926 4.18455   6
  -7   2  -1 22.1436 4.60276   3
  -7   2  -1 21.9209 4.00750   6
  -7   2  -1 18.2983 3.95042   4
   7  -2   1 27.3355 4.37651   2
  -8   2  -1 781.241 29.4031   3
  -8   2  -1 726.868 26.8012   6
  -8   2  -1 688.312 28.4180   2
  -8   2  -1 780.374 27.2923   2
   8  -2   1 779.091 26.4026   2
  -9   2  -1 68.8244 9.13137   2
  -9   2  -1 76.5641 9.16993   3
  -9   2  -1 66.9886 7.45675   2
 -10   2  -1 -1.7467 2.53811   3
 -10   2  -1 2.52283 3.52461   2
 -10   2  -1 4.30678 4.01936   6
  10  -2   1 6.73631 4.74173   2
  11   1  -1 -2.1763 4.90968   2
  11   1  -1 2.77796 3.23384   6
 -11  -1   1 4.17819 4.71700   6
 -11  -1   1 6.32298 7.71645   2
 -11  -1   1 6.84253 4.48021   5
  10   1  -1 167.858 12.6198   2
 -10  -1   1 153.924 14.5432   2
 -10  -1   1 172.471 11.9963   6
 -10  -1   1 155.836 12.0032   3
 -10  -1   1 144.816 11.8332   2
   9   1  -1 13.8024 4.82277   2
   9   1  -1 13.1113 2.94596   6
   9   1  -1 10.9626 4.29779   6
  -9  -1   1 11.1073 5.61805   2
  -9  -1   1 12.8852 4.43026   2
  -9  -1   1 13.8327 4.42160   6
  -9  -1   1 18.4334 4.49951   3
   8   1  -1 291.094 13.8149   4
   8   1  -1 273.262 13.3293   6
   8   1  -1 305.269 15.0471   2
   8   1  -1 299.752 12.1205   6
  -8  -1   1 294.354 15.1070   2
  -8  -1   1 262.060 15.9000   2
  -8  -1   1 289.732 14.3888   6
  -8  -1   1 268.080 14.2154   3
   7   1  -1 262.964 12.3378   6
   7   1  -1 278.988 11.2228   6
   7   1  -1 262.957 14.3466   2
   7   1  -1 265.894 12.4656   4
   7   1  -1 256.895 14.0097   3
   7   1  -1 279.022 13.6838   2
  -7  -1   1 266.883 14.7227   2
  -7  -1   1 271.139 12.9728   6
  -7  -1   1 231.923 13.9897   6
  -7  -1   1 267.502 13.7396   2
  -7  -1   1 253.412 12.5648   4
  -7  -1   1 277.571 13.2320   3
   6   1  -1 124.914 7.72420   6
   6   1  -1 141.517 8.89324   2
   6   1  -1 144.080 9.19604   3
   6   1  -1 129.369 8.97607   2
   6   1  -1 146.734 7.17078   6
   6   1  -1 146.535 7.93492   4
  -6  -1   1 129.078 7.84199   6
  -6  -1   1 146.866 8.55534   3
  -6  -1   1 133.391 7.96663   4
  -6  -1   1 150.702 8.97553   2
  -6  -1   1 153.127 8.44541   6
   5   1  -1 102.070 6.61010   2
   5   1  -1 102.996 5.50088   6
   5   1  -1 96.4476 5.87605   4
   5   1  -1 98.2526 6.76248   3
   5   1  -1 94.4111 6.75210   2
   5   1  -1 95.5279 6.04593   6
  -5  -1   1 96.4517 6.66544   2
  -5  -1   1 97.0750 6.13934   3
  -5  -1   1 86.3005 6.79809   2
  -5  -1   1 86.4170 5.73415   4
  -5  -1   1 90.8714 5.80132   6
  -5  -1   1 92.0850 5.93814   6
   4   1  -1 12.6029 2.40481   3
   4   1  -1 8.34988 2.27059   2
   4   1  -1 8.87751 1.80109   6
   4   1  -1 11.7741 1.82414   4
   4   1  -1 6.04459 1.94024   2
  -4  -1   1 11.3992 2.16555   4
  -4  -1   1 6.85814 1.93066   2
  -4  -1   1 6.70441 1.81062   6
  -4  -1   1 9.83941 2.37442   2
  -4  -1   1 13.4674 2.53619   6
  -4  -1   1 6.32803 1.70130   3
   3   1  -1 1.22800 1.08552   2
   3   1  -1 2.09018 1.14043   6
   3   1  -1 1.80704 0.91433   6
   3   1  -1 3.80635 1.08746   4
   3   1  -1 3.03273 1.13978   3
  -3  -1   1 1.39320 0.90370   4
  -3  -1   1 2.09280 1.10411   2
  -3  -1   1 1.11020 1.09736   2
  -3  -1   1 2.69350 1.09165   3
  -3  -1   1 0.36078 0.91042   6
  -3  -1   1 1.70161 0.96564   6
   2   1  -1 580.796 15.9008   4
   2   1  -1 565.874 15.8833   6
   2   1  -1 557.514 16.2915   2
   2   1  -1 565.439 15.7207   6
   2   1  -1 562.782 16.4184   2
   2   1  -1 574.024 15.8446   3
  -2  -1   1 574.985 15.7824   6
  -2  -1   1 562.712 16.4678   2
  -2  -1   1 582.059 15.7378   3
  -2  -1   1 566.844 15.8276   6
  -2  -1   1 588.282 16.3995   2
  -2  -1   1 556.721 15.8677   4
   1   1  -1 84.6732 3.10001   6
   1   1  -1 78.5718 3.21928   2
   1   1  -1 88.8347 3.20673   4
   1   1  -1 82.6988 2.97915   3
   1   1  -1 87.7023 3.04913   6
   1   1  -1 88.8758 3.36665   2
  -1  -1   1 83.0237 2.94670   3
  -1  -1   1 85.6214 3.21630   4
  -1  -1   1 84.3170 3.27673   2
  -1  -1   1 82.3766 3.07133   6
  -1  -1   1 79.2156 2.90914   6
  -1  -1   1 85.7714 3.35033   2
   0  -1   1 411.054 10.3372   2
   1  -1   1 316.443 9.38048   2
  -2   1  -1 688.065 20.6723   3
  -2   1  -1 699.700 19.4737   2
  -2   1  -1 711.929 18.4874   6
  -2   1  -1 691.117 17.9480   6
  -2   1  -1 679.591 18.6627   4
  -2   1  -1 699.168 19.3041   2
   2  -1   1 696.004 20.8155   3
   2  -1   1 699.938 19.4397   2
  -3   1  -1 2646.94 71.5187   1
   3  -1   1 2586.47 72.5583   1
  -4   1  -1 3.03731 1.15863   6
  -4   1  -1 2.53325 1.59468   3
  -4   1  -1 2.15065 1.16144   6
  -4   1  -1 0.61124 1.07220   2
  -4   1  -1 1.56971 1.19555   4
  -4   1  -1 0.54455 1.23241   2
   4  -1   1 1.32611 0.60123   6
   4  -1   1 1.49163 0.61691   6
   4  -1   1 0.36055 1.41382   2
   4  -1   1 0.91642 1.24412   2
   4  -1   1 2.32866 1.72586   3
  -5   1  -1 26.2512 3.09579   6
  -5   1  -1 31.7171 4.34585   3
  -5   1  -1 21.6144 2.91740   4
  -5   1  -1 19.6101 3.53326   6
  -5   1  -1 20.0475 3.84508   2
  -5   1  -1 22.1995 3.21589   2
   5  -1   1 17.4984 3.42285   2
   5  -1   1 17.2302 3.27720   2
   5  -1   1 19.8583 1.81578   6
   5  -1   1 26.7987 1.91901   6
   5  -1   1 17.6261 3.94696   3
  -6   1  -1 189.453 9.95308   6
  -6   1  -1 184.265 9.52521   4
  -6   1  -1 191.212 10.2173   2
  -6   1  -1 177.535 9.21296   6
  -6   1  -1 211.995 11.7869   3
  -6   1  -1 195.823 11.2923   2
   6  -1   1 189.930 6.61815   6
   6  -1   1 195.035 10.0465   2
   6  -1   1 180.036 10.6629   2
   6  -1   1 176.299 11.5423   3
   6  -1   1 202.079 6.36532   6
  -7   1  -1 29.9191 5.56630   3
  -7   1  -1 38.2539 5.13111   6
  -7   1  -1 32.0219 4.79684   4
  -7   1  -1 33.0241 5.69529   2
  -7   1  -1 30.6457 5.91859   2
   7  -1   1 28.8518 4.90521   2
   7  -1   1 37.6442 1.99140   6
  -8   1  -1 3.25873 2.78321   6
  -8   1  -1 0.64296 2.86612   2
  -8   1  -1 -2.1467 3.29869   2
  -8   1  -1 2.49247 2.54281   3
   8  -1   1 1.37137 2.80869   2
  -9   1  -1 210.682 15.9930   2
  -9   1  -1 197.265 12.9124   2
  -9   1  -1 219.499 14.7285   3
   9  -1   1 212.707 13.6405   2
 -10   1  -1 110.470 12.8751   2
 -10   1  -1 126.941 11.3317   3
 -10   1  -1 136.721 11.2114   6
  10  -1   1 87.1629 9.86173   2
  11   0  -1 -3.6409 4.32345   2
  11   0  -1 1.10911 2.57429   6
 -11   0   1 0.32846 3.52465   6
 -11   0   1 4.12905 4.52417   5
  10   0  -1 2.64892 2.40916   6
  10   0  -1 5.75169 5.07143   2
  10   0  -1 -7.9074 3.25154   6
 -10   0   1 2.96664 3.91521   5
 -10   0   1 0.67194 3.38767   6
 -10   0   1 -0.4508 3.35187   2
 -10   0   1 3.73238 3.47261   3
 -10   0   1 -0.9897 5.46754   2
   9   0  -1 1632.86 47.9550   6
   9   0  -1 1750.69 46.1634   6
   9   0  -1 1721.30 51.5652   2
  -9   0   1 1697.09 52.2702   3
  -9   0   1 1727.04 51.1005   6
  -9   0   1 1730.74 52.0584   2
  -9   0   1 1631.05 54.6243   2
   8   0  -1 -2.5654 1.96594   6
   8   0  -1 -0.4882 1.80449   6
   8   0  -1 0.91388 2.57605   2
  -8   0   1 -0.9356 3.02736   2
  -8   0   1 2.17735 2.55911   6
  -8   0   1 0.13887 2.34129   3
  -8   0   1 1.32804 3.47426   2
   7   0  -1 5123.14 131.955   3
   7   0  -1 5041.22 131.074   2
  -7   0   1 5295.14 129.946   3
  -7   0   1 5320.65 129.789   2
  -7   0   1 4925.45 136.809   2
  -7   0   1 4477.67 129.355   6
  -7   0   1 5088.79 132.356   4
   6   0  -1 0.49153 1.68729   2
   6   0  -1 2.86086 1.73419   4
   6   0  -1 3.62073 1.68560   6
   6   0  -1 0.20719 1.15213   6
   6   0  -1 -0.2979 1.60623   2
   6   0  -1 -0.1857 1.70485   3
  -6   0   1 -0.7226 1.27888   3
  -6   0   1 0.88038 1.65741   6
  -6   0   1 0.45036 1.70124   2
  -6   0   1 -0.7330 1.35132   6
  -6   0   1 -3.2309 1.39193   4
  -6   0   1 1.34085 2.38541   2
   5   0  -1 521.409 18.8139   3
   5   0  -1 498.579 17.1401   6
   5   0  -1 527.082 16.1051   6
   5   0  -1 498.578 18.4363   2
   5   0  -1 543.727 18.0491   2
   5   0  -1 554.815 17.5751   4
  -5   0   1 523.674 18.0299   3
  -5   0   1 506.386 17.3611   4
  -5   0   1 508.568 18.6511   2
  -5   0   1 524.743 18.0474   2
  -5   0   1 512.602 17.0007   6
  -5   0   1 541.642 19.2717   6
   4   0  -1 -0.5331 0.77977   6
   4   0  -1 -0.3550 0.75821   4
   4   0  -1 0.00508 0.68908   6
   4   0  -1 2.08483 1.29162   2
   4   0  -1 -0.5651 0.90178   2
   4   0  -1 2.22600 1.37650   3
  -4   0   1 0.52579 0.84420   3
  -4   0   1 -0.0324 0.69101   4
  -4   0   1 -0.7277 0.78406   6
  -4   0   1 -0.1547 1.25918   2
  -4   0   1 -0.2650 0.90230   6
  -4   0   1 0.90665 1.13317   2
   2   0  -1 0.57078 0.59127   2
   2   0  -1 0.48259 0.40732   3
   2   0  -1 0.23499 0.50865   6
   2   0  -1 -0.3721 0.48363   2
   2   0  -1 0.34759 0.45962   6
   2   0  -1 0.13206 0.46832   4
  -2   0   1 0.75016 0.48409   6
  -2   0   1 1.21590 0.68601   2
  -2   0   1 0.03289 0.49564   2
  -2   0   1 0.54685 0.45063   3
  -2   0   1 0.18184 0.44563   6
  -2   0   1 0.26775 0.48234   4
   1   0  -1 1214.07 31.4982   1
  -1   0   1 1167.94 31.2931   1
   0   0  -1 0.43613 0.23648   6
   0   0  -1 0.40899 0.31247   5
   0   0  -1 0.21599 0.26408   2
   0   0  -1 -0.0994 0.17019   6
   0   0   1 0.30296 0.18467   6
   0   0   1 0.73465 0.34381   6
   0   0   1 0.69835 0.34437   2
   0   0   1 0.41973 0.32358   2
   0   0   1 0.33304 0.26579   5
  -1   0  -1 909.245 24.3138   3
  -1   0  -1 905.049 23.7803   2
   1   0   1 891.781 23.6952   2
   1   0   1 889.828 23.7011   2
   1   0   1 898.643 24.2723   3
  -2   0  -1 0.77285 0.56798   6
  -2   0  -1 0.83917 0.72684   3
  -2   0  -1 0.69042 0.53035   4
  -2   0  -1 1.09704 0.71851   6
  -2   0  -1 0.28610 0.78661   2
   2   0   1 -0.5488 0.44083   3
   2   0   1 0.72863 0.78076   2
   2   0   1 0.10316 0.40186   6
   2   0   1 0.48688 0.53253   4
   2   0   1 1.10298 0.62687   6
   2   0   1 0.18137 0.69710   2
  -3   0  -1 1815.46 47.8928   2
  -3   0  -1 1810.34 48.2322   2
  -3   0  -1 1791.36 48.6517   3
  -3   0  -1 1805.99 47.0868   6
   3   0   1 1788.73 45.8427   6
  -4   0  -1 -0.0620 0.82727   4
  -4   0  -1 -0.3700 1.23832   2
  -4   0  -1 0.51239 1.22562   2
  -4   0  -1 0.24069 1.24967   6
  -4   0  -1 1.48142 1.47273   3
   4   0   1 0.55971 0.69916   6
   4   0   1 0.19317 0.76322   6
   4   0   1 -1.5838 1.19056   3
   4   0   1 1.28901 1.00954   4
   4   0   1 0.69071 1.19068   2
   4   0   1 -0.6332 1.17130   2
  -5   0  -1 1152.56 33.4676   6
  -5   0  -1 1111.88 34.8189   2
  -5   0  -1 1115.03 32.3795   4
  -5   0  -1 1145.90 34.0239   2
  -5   0  -1 1071.22 32.2859   6
  -5   0  -1 1132.42 34.9862   3
   5   0   1 1182.84 32.3404   4
   5   0   1 1150.49 33.6823   2
   5   0   1 1114.07 29.8767   6
   5   0   1 1105.83 35.7061   3
   5   0   1 1110.52 34.6330   2
   5   0   1 1093.70 30.8983   6
  -6   0  -1 -1.8932 2.04709   2
  -6   0  -1 -0.6283 1.73324   6
  -6   0  -1 2.87219 2.37452   2
  -6   0  -1 -0.1891 1.67531   6
  -6   0  -1 0.26852 1.69049   4
  -6   0  -1 0.27773 1.99389   3
   6   0   1 1.05768 1.16944   6
   6   0   1 1.85637 1.82050   3
   6   0   1 2.44282 2.43349   2
   6   0   1 1.42611 2.32982   2
  -7   0  -1 2337.13 63.1962   2
  -7   0  -1 2103.57 60.6417   4
  -7   0  -1 2223.73 64.0266   3
  -7   0  -1 2146.25 61.3218   6
  -7   0  -1 2172.17 64.6988   2
  -7   0  -1 2176.92 61.9454   6
   7   0   1 2261.02 56.2209   6
   7   0   1 2219.03 62.1454   2
  -8   0  -1 4.48079 3.95925   2
  -8   0  -1 -0.1838 3.27300   2
  -8   0  -1 -1.3204 2.56472   3
   8   0   1 2.27509 1.66968   6
   8   0   1 3.09860 3.64473   2
   8   0   1 0.46905 1.98790   6
  -9   0  -1 -6.5691 4.64889   2
  -9   0  -1 0.69584 3.28422   2
  -9   0  -1 9.36350 4.29924   3
   9   0   1 0.61117 3.52125   2
   9   0   1 1.11965 1.81037   6
 -10   0  -1 5.42236 4.30846   6
 -10   0  -1 4.81663 4.02963   2
 -10   0  -1 -4.8044 2.05571   3
 -10   0  -1 -15.889 7.75199   2
  11  -1  -1 -4.9863 4.22098   2
 -11   1   1 4.40300 4.22275   6
 -11   1   1 7.15635 5.06350   5
  10  -1  -1 147.758 6.90315   6
  10  -1  -1 154.418 15.0884   2
 -10   1   1 163.628 12.3734   2
 -10   1   1 158.723 12.2214   5
 -10   1   1 164.020 11.5138   6
 -10   1   1 166.460 12.2773   3
 -10   1   1 135.467 13.3919   2
   9  -1  -1 18.3615 3.57157   6
   9  -1  -1 19.3074 3.18998   6
   9  -1  -1 11.9228 4.15441   2
  -9   1   1 12.8965 4.22119   3
  -9   1   1 14.5770 4.04897   6
  -9   1   1 14.0663 4.52781   2
  -9   1   1 12.7333 4.27604   5
  -9   1   1 14.2350 4.99388   2
   8  -1  -1 289.015 13.8582   2
   8  -1  -1 291.875 10.6529   6
   8  -1  -1 265.076 11.5279   6
  -8   1   1 282.222 14.4948   3
  -8   1   1 274.113 15.8446   2
  -8   1   1 251.403 13.0422   6
  -8   1   1 291.058 14.3665   2
  -8   1   1 274.769 14.1780   5
  -8   1   1 283.218 13.6564   6
   7  -1  -1 253.645 14.0020   3
   7  -1  -1 258.877 11.1365   6
   7  -1  -1 272.131 10.0981   6
   7  -1  -1 246.852 13.3905   2
   7  -1  -1 280.508 13.0461   2
  -7   1   1 265.376 14.0151   2
  -7   1   1 282.051 14.9581   4
  -7   1   1 262.965 12.3845   6
  -7   1   1 251.520 11.9151   6
  -7   1   1 270.168 12.9085   2
  -7   1   1 283.928 13.3912   3
   6  -1  -1 146.359 9.41230   3
   6  -1  -1 144.819 8.10046   2
   6  -1  -1 138.067 7.21590   6
   6  -1  -1 146.106 6.49132   6
   6  -1  -1 141.680 8.68826   2
  -6   1   1 160.102 8.23817   6
  -6   1   1 136.948 8.07296   2
  -6   1   1 131.446 7.38600   6
  -6   1   1 137.818 8.39146   3
  -6   1   1 150.580 9.06962   2
  -6   1   1 141.160 7.98009   4
   5  -1  -1 102.267 6.07172   2
   5  -1  -1 93.3553 5.31397   6
   5  -1  -1 95.4573 6.68922   3
   5  -1  -1 94.2244 4.71477   6
   5  -1  -1 93.7708 6.18860   2
  -5   1   1 91.8601 5.32312   6
  -5   1   1 92.5719 6.02901   3
  -5   1   1 98.3915 6.00427   2
  -5   1   1 95.6782 5.74693   6
  -5   1   1 84.0072 5.51485   4
  -5   1   1 94.1012 6.50803   2
   4  -1  -1 6.22213 1.30663   6
   4  -1  -1 10.9297 1.99767   2
   4  -1  -1 8.20172 1.74545   6
   4  -1  -1 9.28654 2.09188   2
   4  -1  -1 5.10128 1.74462   3
  -4   1   1 9.63096 1.92188   6
  -4   1   1 7.91932 1.86531   3
  -4   1   1 5.77880 1.60015   2
  -4   1   1 6.35402 1.77872   2
  -4   1   1 7.64275 1.74560   4
  -4   1   1 5.06496 1.36735   6
   3  -1  -1 4.77264 1.41850   2
   3  -1  -1 4.33218 1.24122   2
   3  -1  -1 3.13555 0.89367   6
   3  -1  -1 1.92971 0.92007   6
   3  -1  -1 -0.1282 0.72119   3
  -3   1   1 2.09678 0.83582   6
  -3   1   1 3.10611 1.19226   3
  -3   1   1 2.55648 1.10476   2
  -3   1   1 1.28948 0.75610   5
  -3   1   1 1.28333 0.84524   6
  -3   1   1 2.75558 1.04481   4
  -3   1   1 2.49023 1.07773   2
   2  -1  -1 598.139 16.0512   3
   2  -1  -1 575.461 15.8509   2
   2  -1  -1 565.859 15.8841   5
   2  -1  -1 584.162 15.8027   2
   2  -1  -1 574.400 15.4461   6
   2  -1  -1 584.960 15.2689   6
  -2   1   1 578.389 15.3468   6
  -2   1   1 584.373 15.8464   5
  -2   1   1 562.973 15.7285   2
  -2   1   1 556.736 15.7647   3
  -2   1   1 564.115 15.4420   6
  -2   1   1 550.260 15.8009   2
   1  -1  -1 79.2440 2.92689   6
   1  -1  -1 85.2767 3.11060   6
   1  -1  -1 76.5509 2.92707   3
   1  -1  -1 83.0522 3.23325   2
   1  -1  -1 84.1438 3.06955   5
   1  -1  -1 85.6876 3.18841   2
  -1   1   1 82.2993 2.97140   6
  -1   1   1 83.4149 2.96267   3
  -1   1   1 85.1628 3.21042   2
  -1   1   1 83.7681 3.04807   6
  -1   1   1 83.1546 3.18232   2
  -1   1   1 83.0616 3.03628   5
   0   1   1 770.290 20.3509   2
  -1  -1  -1 918.582 24.6387   5
  -1  -1  -1 951.934 25.0669   3
  -1  -1  -1 932.063 24.6418   6
  -1  -1  -1 917.477 25.2818   2
   1   1   1 912.749 25.2407   2
   1   1   1 944.666 25.3420   2
  -2  -1  -1 687.464 20.6297   3
  -2  -1  -1 708.399 20.9776   2
  -2  -1  -1 694.225 19.1701   4
  -2  -1  -1 697.874 19.6309   6
  -2  -1  -1 712.362 20.1179   6
  -2  -1  -1 690.879 20.7694   2
   2   1   1 685.420 19.6230   6
   2   1   1 687.303 18.9790   4
   2   1   1 694.435 20.8622   2
   2   1   1 678.817 19.1391   6
   2   1   1 706.031 20.7852   2
   2   1   1 705.979 20.8376   3
   3   1   1 2554.52 69.1684   2
  -4  -1  -1 1.24708 1.37858   3
  -4  -1  -1 6.59060 2.17955   2
  -4  -1  -1 0.70009 1.12521   6
  -4  -1  -1 0.66612 1.03303   4
  -4  -1  -1 -0.8549 1.68475   2
   4   1   1 -0.9683 1.29120   2
   4   1   1 0.42966 0.93256   4
   4   1   1 1.67673 1.62494   2
   4   1   1 1.09046 1.02161   6
   4   1   1 3.89625 1.83546   3
  -5  -1  -1 27.9897 3.82357   6
  -5  -1  -1 15.2584 4.21819   2
  -5  -1  -1 16.9489 3.16948   6
  -5  -1  -1 19.3168 2.98152   4
  -5  -1  -1 20.8120 3.71948   2
  -5  -1  -1 23.3106 3.78130   3
   5   1   1 27.0741 4.02300   2
   5   1   1 23.7660 2.93828   6
   5   1   1 15.5228 2.90744   4
   5   1   1 24.5848 4.67969   3
   5   1   1 19.9096 3.71576   2
   5   1   1 17.0701 3.18163   6
  -6  -1  -1 200.766 11.3015   2
  -6  -1  -1 184.799 10.4394   6
  -6  -1  -1 177.961 9.64824   4
  -6  -1  -1 189.589 11.1909   3
  -6  -1  -1 187.509 11.6683   2
  -6  -1  -1 190.864 10.3148   6
   6   1   1 180.305 11.7228   2
   6   1   1 198.299 10.9920   2
   6   1   1 200.075 8.34181   6
   6   1   1 181.621 8.98792   6
   6   1   1 188.185 12.0181   3
   6   1   1 202.621 9.80904   4
  -7  -1  -1 28.1083 5.05647   6
  -7  -1  -1 35.3278 6.33999   2
  -7  -1  -1 33.2650 4.89001   4
  -7  -1  -1 28.7639 5.23243   6
  -7  -1  -1 36.2451 5.82355   2
  -7  -1  -1 37.5680 5.85787   3
   7   1   1 40.5484 6.68825   2
   7   1   1 35.7004 4.80926   4
   7   1   1 24.6443 4.37306   6
  -8  -1  -1 0.30182 3.04417   2
  -8  -1  -1 1.98181 3.91173   2
  -8  -1  -1 0.30391 2.73671   6
  -8  -1  -1 -0.7316 2.01199   3
   8   1   1 7.76021 4.35644   2
   8   1   1 -0.5961 2.67334   6
  -9  -1  -1 208.412 14.2287   3
  -9  -1  -1 185.341 13.2425   2
  -9  -1  -1 181.104 15.2011   2
   9   1   1 239.743 15.0361   2
 -10  -1  -1 132.661 11.6030   6
 -10  -1  -1 142.828 11.7103   3
 -10  -1  -1 113.345 14.7566   2
 -10  -1  -1 121.182 13.0073   2
  10   1   1 102.407 12.4298   2
  10   1   1 100.729 5.62326   6
 -11   2   1 28.4760 6.55239   6
  10  -2  -1 294.908 16.0485   2
 -10   2   1 294.310 16.2234   2
 -10   2   1 300.554 15.7706   6
 -10   2   1 308.005 17.2417   5
 -10   2   1 302.874 16.9590   3
 -10   2   1 291.926 18.1462   2
   9  -2  -1 33.6898 5.85963   2
   9  -2  -1 33.6427 2.98238   6
   9  -2  -1 34.2922 2.85312   6
  -9   2   1 27.0064 6.04285   6
  -9   2   1 35.3322 6.43585   5
  -9   2   1 40.6072 6.41797   3
  -9   2   1 25.1881 5.73284   2
  -9   2   1 46.3892 7.71311   2
   8  -2  -1 183.635 7.22202   6
   8  -2  -1 197.544 10.7853   2
  -8   2   1 167.713 10.4062   2
  -8   2   1 185.629 11.2552   3
  -8   2   1 178.576 11.3290   5
  -8   2   1 195.929 12.6366   2
  -8   2   1 176.272 10.2728   6
  -8   2   1 169.949 10.1514   6
   7  -2  -1 10.0557 2.03207   6
   7  -2  -1 13.9498 4.14156   3
   7  -2  -1 14.7744 3.53174   2
   7  -2  -1 5.35364 2.04225   6
   7  -2  -1 8.02910 3.13686   2
  -7   2   1 10.2260 2.75748   6
  -7   2   1 10.3256 3.02985   4
  -7   2   1 10.9436 3.56963   2
  -7   2   1 8.16597 2.90774   2
  -7   2   1 12.4258 3.37013   5
  -7   2   1 12.8796 3.01069   3
  -7   2   1 12.4376 3.44941   6
   6  -2  -1 0.74010 2.22938   2
   6  -2  -1 0.77625 1.53404   2
   6  -2  -1 0.76342 1.32388   6
   6  -2  -1 -0.6830 1.73481   3
   6  -2  -1 -0.5301 0.91851   6
  -6   2   1 0.67309 1.65975   2
  -6   2   1 2.06268 1.69563   3
  -6   2   1 2.03828 2.01785   5
  -6   2   1 -0.9180 1.29448   2
  -6   2   1 1.24673 1.37005   6
  -6   2   1 6.36836 2.18911   6
  -6   2   1 3.32530 1.78642   4
   5  -2  -1 66.1104 4.93875   2
   5  -2  -1 65.7757 3.91831   6
   5  -2  -1 68.3709 5.64425   3
   5  -2  -1 60.1376 4.48765   2
   5  -2  -1 64.6082 3.54151   6
  -5   2   1 62.5163 4.46593   6
  -5   2   1 65.3465 5.06514   3
  -5   2   1 62.2636 4.92568   2
  -5   2   1 58.5035 4.86847   5
  -5   2   1 69.4722 4.85234   4
  -5   2   1 60.4057 4.63610   2
  -5   2   1 59.6378 4.06459   6
   4  -2  -1 6066.44 154.131   1
  -4   2   1 5830.99 150.795   1
   3  -2  -1 13.5389 1.39259   6
   3  -2  -1 13.4196 1.93074   3
   3  -2  -1 13.6073 1.41783   6
   3  -2  -1 10.1575 1.73284   2
   3  -2  -1 11.2098 1.57756   2
  -3   2   1 11.9504 1.63032   3
  -3   2   1 12.7949 1.40569   6
  -3   2   1 12.1623 1.76374   2
  -3   2   1 11.7572 1.94418   5
  -3   2   1 10.7895 1.60988   6
  -3   2   1 14.4680 1.81567   2
   1  -2  -1 78.7109 3.34758   2
   1  -2  -1 82.4159 3.37296   6
   1  -2  -1 78.5286 2.92534   3
   1  -2  -1 84.8387 3.67118   2
   1  -2  -1 84.0654 3.38208   5
   1  -2  -1 80.4148 3.00465   6
  -1   2   1 86.2899 3.39537   5
  -1   2   1 77.0985 3.30490   6
  -1   2   1 79.2559 3.06395   6
  -1   2   1 76.3405 3.49100   2
  -1   2   1 75.4591 3.41259   2
  -1   2   1 82.6029 2.94015   3
   0  -2  -1 97.4357 3.88581   6
   0  -2  -1 93.9625 4.12726   6
   0  -2  -1 99.0606 3.88635   5
   0  -2  -1 101.216 4.06374   4
   0  -2  -1 106.430 4.70459   2
   0  -2  -1 97.2999 4.46950   2
   0   2   1 96.2833 3.95157   5
   0   2   1 102.124 4.08241   6
   0   2   1 94.8610 4.52229   2
   0   2   1 92.1974 4.07591   6
   0   2   1 103.614 4.57648   2
   0   2   1 91.6609 3.98795   4
  -1  -2  -1 5.76822 1.55581   2
  -1  -2  -1 6.30083 1.30731   6
  -1  -2  -1 3.93582 1.04607   6
  -1  -2  -1 6.55151 1.60465   2
  -1  -2  -1 7.00559 1.17242   4
  -1  -2  -1 4.90506 1.08773   3
  -1  -2  -1 4.06285 1.10369   5
   1   2   1 4.02773 1.10622   5
   1   2   1 6.08137 1.30286   6
   1   2   1 5.42184 1.08878   4
   1   2   1 8.24015 1.74161   2
   1   2   1 6.43799 1.35340   6
   1   2   1 5.77984 1.49908   2
  -3  -2  -1 27.4664 3.58290   6
  -3  -2  -1 33.0070 3.81878   2
  -3  -2  -1 26.6029 3.22530   6
  -3  -2  -1 25.4233 2.68054   4
  -3  -2  -1 29.5904 3.39079   3
  -3  -2  -1 23.0190 3.38439   2
   3   2   1 31.1472 3.63498   2
   3   2   1 27.9769 2.85604   6
   3   2   1 29.0463 2.69130   4
   3   2   1 34.0231 3.85603   2
   3   2   1 28.1510 3.05833   6
  -4  -2  -1 429.011 15.8873   6
  -4  -2  -1 427.713 15.4529   6
  -4  -2  -1 424.857 16.1280   3
  -4  -2  -1 431.628 17.1907   2
  -4  -2  -1 401.689 14.6628   4
  -4  -2  -1 426.678 16.6838   2
   4   2   1 416.125 16.8980   2
   4   2   1 434.007 14.6195   4
   4   2   1 459.078 17.0559   2
   4   2   1 399.418 16.3160   3
   4   2   1 433.869 15.4060   6
   4   2   1 443.613 14.5012   6
  -5  -2  -1 2.01923 1.89558   4
  -5  -2  -1 5.13043 2.71241   2
  -5  -2  -1 8.04125 2.34421   3
  -5  -2  -1 2.76530 2.15894   6
  -5  -2  -1 3.02803 2.17905   2
  -5  -2  -1 4.17988 2.30720   6
   5   2   1 2.66193 2.19352   2
   5   2   1 6.25301 2.12128   4
   5   2   1 8.44747 2.61583   3
   5   2   1 6.82783 2.19841   6
   5   2   1 7.33421 2.77970   2
  -6  -2  -1 1699.93 52.8874   2
  -6  -2  -1 1806.96 51.9724   2
  -6  -2  -1 1711.40 51.1338   3
  -6  -2  -1 1746.25 49.2649   4
  -6  -2  -1 1727.46 50.4597   6
   6   2   1 1698.18 48.7373   6
   6   2   1 1680.63 52.4468   3
   6   2   1 1805.86 47.2766   6
   6   2   1 1696.13 52.6839   2
   6   2   1 1785.45 51.5600   2
   6   2   1 1797.63 48.6877   4
  -7  -2  -1 27.7959 4.89968   6
  -7  -2  -1 29.9516 6.33796   2
  -7  -2  -1 24.9427 5.19390   3
  -7  -2  -1 26.9893 5.27377   2
  -7  -2  -1 27.5925 4.96763   4
   7   2   1 20.5535 3.92853   6
   7   2   1 25.0442 4.24129   4
   7   2   1 28.2373 5.98844   2
   7   2   1 22.3388 3.67043   6
  -8  -2  -1 754.615 29.0191   3
  -8  -2  -1 750.095 29.3736   2
  -8  -2  -1 751.176 28.4559   6
  -8  -2  -1 732.090 31.1859   2
   8   2   1 704.948 28.0020   6
   8   2   1 780.022 26.6415   4
   8   2   1 736.016 23.6135   6
   8   2   1 810.723 29.4475   2
  -9  -2  -1 64.6071 8.58739   3
  -9  -2  -1 71.8191 12.0345   2
  -9  -2  -1 61.6352 9.32158   2
   9   2   1 63.1890 9.00050   2
   9   2   1 76.0613 5.80359   6
 -10  -2  -1 0.37169 3.83230   6
 -10  -2  -1 -0.9357 2.57974   3
 -10  -2  -1 -10.768 7.33763   2
  10   2   1 -1.5983 5.03786   2
  10   2   1 1.45015 2.70067   6
 -11   3   1 83.4020 9.00004   3
 -11   3   1 93.8404 9.35173   6
 -11   3   1 73.7915 9.82925   5
  10  -3  -1 51.8857 7.11880   2
 -10   3   1 42.5003 7.37648   2
 -10   3   1 43.3918 7.75416   5
 -10   3   1 58.6928 9.13726   2
 -10   3   1 44.5706 6.62594   3
 -10   3   1 42.8394 7.39951   6
   9  -3  -1 14.9140 4.37329   2
  -9   3   1 11.3936 3.73166   2
  -9   3   1 2.54991 3.84382   5
  -9   3   1 20.9692 6.12573   2
  -9   3   1 16.7507 4.09373   3
   8  -3  -1 211.030 10.8331   2
  -8   3   1 178.012 10.3147   6
  -8   3   1 180.724 10.2680   6
  -8   3   1 171.756 12.9178   5
  -8   3   1 192.849 11.2235   2
  -8   3   1 185.830 11.6340   3
  -8   3   1 206.715 12.7307   2
   7  -3  -1 295.624 14.2033   2
   7  -3  -1 307.148 15.9930   3
   7  -3  -1 327.248 13.5387   2
  -7   3   1 313.762 15.0192   2
  -7   3   1 297.751 13.8871   4
  -7   3   1 327.736 13.8042   2
  -7   3   1 335.199 15.1365   3
  -7   3   1 327.902 13.1739   6
  -7   3   1 336.448 13.6558   6
  -7   3   1 345.957 15.2477   5
   6  -3  -1 119.704 7.48071   2
   6  -3  -1 110.922 4.50039   6
   6  -3  -1 123.070 4.51665   6
   6  -3  -1 114.724 8.17870   3
   6  -3  -1 118.324 6.79023   2
  -6   3   1 118.828 7.82252   2
  -6   3   1 115.186 6.66636   6
  -6   3   1 109.142 6.24074   6
  -6   3   1 126.972 7.79722   3
  -6   3   1 123.197 7.91179   5
  -6   3   1 113.369 7.14502   4
  -6   3   1 124.216 7.29113   2
   5  -3  -1 1255.62 31.1194   6
   5  -3  -1 1215.80 33.7278   2
   5  -3  -1 1163.99 31.1683   6
   5  -3  -1 1203.28 34.6326   2
   5  -3  -1 1202.11 36.3386   3
  -5   3   1 1211.47 34.9034   2
  -5   3   1 1252.70 34.1879   2
  -5   3   1 1191.41 33.5217   6
  -5   3   1 1200.99 35.1851   5
  -5   3   1 1355.96 34.8432   6
  -5   3   1 1199.73 34.6100   4
  -5   3   1 1240.11 35.3949   3
   4  -3  -1 79.7842 4.79750   2
   4  -3  -1 91.6009 3.67341   6
   4  -3  -1 84.7172 3.48589   6
   4  -3  -1 85.3015 5.62603   3
   4  -3  -1 97.1106 4.87538   2
  -4   3   1 83.3370 4.43615   6
  -4   3   1 86.8616 4.35554   6
  -4   3   1 88.1673 4.92586   2
  -4   3   1 86.2513 5.56220   5
  -4   3   1 85.6878 5.27913   3
  -4   3   1 85.2033 4.99671   2
   3  -3  -1 10.3132 1.57499   2
   3  -3  -1 10.5047 1.53229   2
   3  -3  -1 11.3528 2.06594   5
   3  -3  -1 8.12882 1.68122   3
   3  -3  -1 11.2325 1.14088   6
   3  -3  -1 9.80556 1.13126   6
  -3   3   1 15.5572 1.93685   2
  -3   3   1 11.3184 1.45169   6
  -3   3   1 13.7269 2.22332   5
  -3   3   1 14.3786 1.86530   2
  -3   3   1 12.3678 1.62487   3
  -3   3   1 13.3831 1.62985   6
   2  -3  -1 2723.91 69.3356   1
  -2   3   1 2620.78 69.4881   1
  -1  -3  -1 3322.26 90.0667   1
   1   3   1 3264.45 89.9059   1
  -2  -3  -1 1048.23 29.5965   6
  -2  -3  -1 1051.06 28.9234   4
  -2  -3  -1 1028.50 29.1938   6
  -2  -3  -1 1043.99 28.9210   3
  -2  -3  -1 1032.75 29.0106   5
  -2  -3  -1 1051.77 30.7577   2
  -2  -3  -1 1042.61 30.8002   2
   2   3   1 1037.56 29.0633   6
   2   3   1 1004.87 29.3078   6
   2   3   1 1041.61 30.7645   2
   2   3   1 1009.04 28.9721   3
   2   3   1 1047.50 28.6099   4
   2   3   1 1081.04 30.8587   2
  -3  -3  -1 5873.74 160.595   1
   3   3   1 6203.68 162.749   1
  -4  -3  -1 1187.47 35.6424   6
  -4  -3  -1 1236.96 36.2216   6
  -4  -3  -1 1273.12 37.7670   2
  -4  -3  -1 1188.13 34.8375   4
  -4  -3  -1 1197.77 35.7947   5
  -4  -3  -1 1277.79 36.2460   3
   4   3   1 1184.42 37.6357   2
   4   3   1 1212.94 37.3319   2
   4   3   1 1193.38 36.5389   3
   4   3   1 1196.50 35.6150   6
   4   3   1 1331.84 37.2035   6
  -5  -3  -1 389.801 16.2088   3
  -5  -3  -1 382.930 16.1028   5
  -5  -3  -1 393.318 16.2186   6
  -5  -3  -1 399.065 17.4172   2
  -5  -3  -1 393.218 16.0478   6
  -5  -3  -1 390.965 15.3125   4
  -5  -3  -1 386.653 17.7793   2
   5   3   1 385.995 16.9276   3
   5   3   1 381.545 15.6813   6
   5   3   1 365.230 17.3319   2
   5   3   1 409.078 15.0013   4
   5   3   1 416.955 14.9407   6
   5   3   1 424.814 17.5966   2
  -6  -3  -1 738.877 26.8381   5
  -6  -3  -1 777.347 27.2851   3
  -6  -3  -1 770.816 26.9055   6
  -6  -3  -1 750.119 29.1907   2
  -6  -3  -1 776.807 27.1083   6
  -6  -3  -1 771.727 25.9821   4
  -6  -3  -1 807.660 28.6273   2
   6   3   1 730.327 27.9733   3
   6   3   1 803.379 25.3724   4
   6   3   1 744.086 28.9659   2
   6   3   1 719.758 25.5793   6
   6   3   1 828.564 24.9043   6
  -7  -3  -1 193.991 12.7097   2
  -7  -3  -1 156.783 10.5216   4
  -7  -3  -1 182.217 11.6909   3
  -7  -3  -1 176.932 11.4947   6
  -7  -3  -1 185.380 13.4901   2
   7   3   1 196.695 12.4054   2
   7   3   1 171.250 9.31462   6
   7   3   1 180.538 11.9318   6
   7   3   1 204.290 10.7890   4
  -8  -3  -1 38.5574 8.68778   2
  -8  -3  -1 37.9494 6.70614   2
  -8  -3  -1 34.5573 6.29492   6
  -8  -3  -1 24.3898 5.12344   3
   8   3   1 33.2979 5.20701   4
   8   3   1 32.6837 6.52049   2
   8   3   1 32.9572 4.63502   6
   8   3   1 20.5412 4.24921   6
  -9  -3  -1 101.416 10.5802   2
  -9  -3  -1 99.2997 9.43421   3
  -9  -3  -1 93.5745 15.5849   2
   9   3   1 94.2289 7.52200   6
   9   3   1 97.2354 8.75425   4
   9   3   1 98.4692 10.6821   2
 -10  -3  -1 1.12289 3.85069   3
  10   3   1 -3.0880 3.15211   6
  10   3   1 -1.4434 5.19055   2
  11  -4  -1 2.70857 5.05446   2
 -11   4   1 4.48651 3.72785   2
 -11   4   1 1.52749 4.34578   5
 -11   4   1 5.66311 4.10385   3
 -11   4   1 3.83706 3.80681   6
  10  -4  -1 128.837 9.58574   2
 -10   4   1 127.609 9.70096   2
 -10   4   1 146.046 11.6037   3
 -10   4   1 120.757 12.7505   2
 -10   4   1 131.889 10.4865   6
 -10   4   1 130.553 11.5346   5
   9  -4  -1 1243.55 37.8183   2
  -9   4   1 1301.08 41.3250   5
  -9   4   1 1216.67 40.7068   3
  -9   4   1 1203.86 38.3653   2
  -9   4   1 1208.62 41.2897   2
   8  -4  -1 102.734 7.37176   2
  -8   4   1 115.917 7.91961   6
  -8   4   1 119.282 9.35931   2
  -8   4   1 103.686 7.95713   6
  -8   4   1 119.770 9.08507   3
  -8   4   1 97.7448 8.90429   5
   7  -4  -1 4593.59 123.501   2
   7  -4  -1 4728.34 126.954   3
   7  -4  -1 4934.25 121.791   2
  -7   4   1 4874.02 124.480   2
  -7   4   1 4694.59 123.369   4
  -7   4   1 4983.98 122.476   2
  -7   4   1 4902.84 122.050   6
  -7   4   1 4901.93 124.672   5
  -7   4   1 4703.59 121.296   6
  -7   4   1 4990.73 124.844   3
   6  -4  -1 64.4989 6.33571   3
   6  -4  -1 74.3720 5.95424   2
   6  -4  -1 76.6037 5.44387   2
  -6   4   1 74.8475 5.97719   4
  -6   4   1 77.0012 5.72447   2
  -6   4   1 68.3853 4.80965   6
  -6   4   1 79.0461 6.34406   3
  -6   4   1 79.5281 5.31065   6
  -6   4   1 71.9495 5.96374   2
  -6   4   1 77.5084 6.47514   5
   5  -4  -1 134.395 8.20851   3
   5  -4  -1 139.834 7.09758   2
   5  -4  -1 135.679 6.66000   2
  -5   4   1 133.807 7.80212   5
  -5   4   1 140.196 7.26966   2
  -5   4   1 132.274 7.49507   3
  -5   4   1 135.343 6.50980   6
  -5   4   1 129.406 6.76551   2
   4  -4  -1 59.7899 3.92722   2
   4  -4  -1 56.8112 4.58363   3
   4  -4  -1 63.0042 3.89357   2
  -4   4   1 59.2616 3.48582   6
  -4   4   1 55.7122 4.54708   5
  -4   4   1 59.9069 4.10704   2
  -4   4   1 59.2221 3.64072   6
  -4   4   1 60.5194 4.35896   3
   3  -4  -1 1941.56 50.2807   3
   3  -4  -1 1977.28 49.4727   2
   3  -4  -1 1918.65 50.6397   5
   3  -4  -1 1889.15 50.3433   2
  -3   4   1 1946.80 48.7309   6
  -3   4   1 1938.24 49.6142   3
  -3   4   1 1923.22 49.2400   2
   2  -4  -1 2.12397 0.54258   6
   2  -4  -1 1.63340 0.46847   6
   2  -4  -1 1.82167 0.75933   3
   2  -4  -1 3.96579 1.33133   5
   2  -4  -1 1.31979 0.76761   2
   2  -4  -1 2.43085 1.07678   2
  -2   4   1 2.30873 0.76929   3
  -2   4   1 1.08255 0.84009   6
  -2   4   1 6.11833 1.38598   5
  -2   4   1 1.16236 0.88414   2
  -2   4   1 1.24497 0.80139   6
  -2   4   1 2.69811 0.92507   2
   0  -4  -1 160.334 5.83601   6
   0  -4  -1 151.474 7.20283   2
   0  -4  -1 154.307 6.36139   6
   0  -4  -1 143.277 5.83092   5
   0  -4  -1 160.744 7.16913   2
   0  -4  -1 153.133 6.80110   4
   0   4   1 157.216 6.59435   6
   0   4   1 142.813 6.89016   2
   0   4   1 159.211 6.98962   4
   0   4   1 150.470 7.18838   2
   0   4   1 156.153 6.27684   5
   0   4   1 149.900 6.25271   6
  -1  -4  -1 2665.84 75.8075   1
   1   4   1 2551.91 75.1222   1
  -2  -4  -1 269.024 10.1428   5
  -2  -4  -1 250.435 10.3566   6
  -2  -4  -1 259.074 9.66506   3
  -2  -4  -1 254.191 11.5476   2
  -2  -4  -1 283.711 10.8656   6
  -2  -4  -1 252.169 10.2349   4
  -2  -4  -1 277.541 11.8853   2
   2   4   1 271.007 10.6277   6
   2   4   1 254.003 10.2047   5
   2   4   1 262.944 10.1660   4
   2   4   1 237.986 9.60047   3
   2   4   1 265.697 11.7124   2
   2   4   1 245.277 11.4253   2
   2   4   1 267.392 10.7024   6
  -3  -4  -1 2294.93 61.7417   6
  -3  -4  -1 2172.07 58.3549   5
  -3  -4  -1 2071.40 60.6148   2
  -3  -4  -1 2218.64 58.1070   3
  -3  -4  -1 2184.85 58.3976   4
  -3  -4  -1 2173.92 58.7105   6
  -3  -4  -1 2298.19 61.1223   2
   3   4   1 2272.36 58.1199   4
   3   4   1 2109.67 60.7167   2
   3   4   1 2276.88 60.9720   2
   3   4   1 2180.02 59.0075   6
  -4  -4  -1 35.8728 4.20717   6
  -4  -4  -1 32.1280 4.23659   6
  -4  -4  -1 38.4409 5.15293   2
  -4  -4  -1 44.4385 4.38887   3
  -4  -4  -1 38.9227 4.30820   5
  -4  -4  -1 31.0190 3.87820   4
  -4  -4  -1 57.1755 5.64058   2
   4   4   1 45.6755 4.15760   4
   4   4   1 32.5207 4.38294   6
   4   4   1 36.5249 4.10494   6
   4   4   1 44.5786 5.47940   2
   4   4   1 39.1693 4.44487   3
   4   4   1 37.6027 5.07482   2
  -5  -4  -1 61.1987 5.48795   3
  -5  -4  -1 59.3902 5.85619   6
  -5  -4  -1 57.5050 5.61397   4
  -5  -4  -1 46.7206 5.46382   6
  -5  -4  -1 71.4281 7.48353   2
  -5  -4  -1 58.8052 5.73909   5
  -5  -4  -1 52.1920 6.26041   2
   5   4   1 63.6460 5.29722   4
   5   4   1 66.7716 7.14572   2
   5   4   1 65.6568 5.62759   6
   5   4   1 55.7432 6.54209   2
   5   4   1 50.5583 5.73503   3
   5   4   1 58.0118 5.95449   6
  -6  -4  -1 -0.0805 2.58255   5
  -6  -4  -1 4.19796 3.39707   2
  -6  -4  -1 2.43042 3.55758   2
  -6  -4  -1 0.47116 1.78940   3
  -6  -4  -1 1.13051 2.29107   6
  -6  -4  -1 0.63904 1.84949   6
   6   4   1 0.74896 2.41437   6
   6   4   1 -0.5274 1.86380   6
   6   4   1 -3.8594 2.20270   2
   6   4   1 1.07309 2.53954   3
   6   4   1 3.16891 3.06029   2
   6   4   1 -0.9061 1.66738   4
  -7  -4  -1 326.068 17.6251   2
  -7  -4  -1 347.624 19.2767   2
  -7  -4  -1 321.934 16.1593   3
   7   4   1 334.539 17.5367   2
   7   4   1 345.419 14.5525   6
   7   4   1 303.698 15.2897   6
   7   4   1 366.775 15.5712   4
  -8  -4  -1 72.4055 7.55170   3
  -8  -4  -1 66.4552 7.47550   6
  -8  -4  -1 71.9312 8.71204   2
   8   4   1 57.6339 7.90452   4
   8   4   1 57.4220 6.30579   6
   8   4   1 57.7410 8.51904   2
  -9  -4  -1 77.3210 8.94758   3
  -9  -4  -1 86.9732 12.6404   2
  -9  -4  -1 96.6171 11.7029   2
   9   4   1 88.4757 8.57791   4
   9   4   1 73.1352 10.3038   2
   9   4   1 75.0727 7.15116   6
 -10  -4  -1 19.9893 6.23021   3
 -10  -4  -1 41.6835 8.75472   6
  10   4   1 15.3224 7.09866   2
  10   4   1 13.2675 4.96112   4
  10   4   1 18.7233 4.28662   6
 -11   5   1 136.527 12.5142   5
 -11   5   1 118.213 10.2590   6
 -11   5   1 129.500 10.5532   2
 -11   5   1 117.432 10.5397   3
 -10   5   1 556.915 25.6341   2
 -10   5   1 588.424 23.2431   6
 -10   5   1 587.809 25.0924   3
 -10   5   1 634.807 26.1590   5
   9  -5  -1 81.0162 7.78014   2
  -9   5   1 96.3383 8.60093   3
  -9   5   1 82.8790 9.36139   2
  -9   5   1 82.8697 9.26980   5
  -9   5   1 93.5341 8.08494   2
   8  -5  -1 41.2487 5.50219   2
  -8   5   1 48.1147 7.15485   3
  -8   5   1 45.1579 6.73766   5
  -8   5   1 43.3913 5.68568   2
  -8   5   1 51.1138 6.46860   2
  -8   5   1 47.3248 5.22554   6
  -8   5   1 48.6318 5.27801   6
   7  -5  -1 354.033 13.4596   2
   7  -5  -1 337.365 16.6684   3
   7  -5  -1 312.876 14.2862   2
  -7   5   1 334.282 13.0655   6
  -7   5   1 316.800 15.2941   5
  -7   5   1 327.936 15.0208   3
  -7   5   1 299.191 14.4655   4
  -7   5   1 333.301 14.8796   2
  -7   5   1 335.033 13.6581   2
  -7   5   1 315.899 13.1188   6
   6  -5  -1 1414.79 42.9346   3
   6  -5  -1 1398.64 38.7574   2
  -6   5   1 1474.38 41.7335   5
  -6   5   1 1390.97 39.0190   2
  -6   5   1 1392.05 40.9391   3
  -6   5   1 1398.73 38.2793   6
  -6   5   1 1401.62 40.3160   2
  -6   5   1 1382.11 38.6829   6
   5  -5  -1 433.832 14.9851   2
   5  -5  -1 429.540 14.5069   2
   5  -5  -1 427.859 16.8330   3
  -5   5   1 433.002 15.7675   3
  -5   5   1 433.093 16.2384   5
  -5   5   1 439.700 15.2684   2
  -5   5   1 447.911 14.2805   6
  -5   5   1 428.947 14.5520   2
   4  -5  -1 128.614 7.12378   5
   4  -5  -1 99.2906 5.29924   2
   4  -5  -1 97.9013 6.11631   2
   4  -5  -1 102.763 6.36857   3
  -4   5   1 100.206 5.49219   2
  -4   5   1 113.214 5.58058   2
  -4   5   1 103.110 6.40335   5
  -4   5   1 104.646 5.82672   3
  -4   5   1 110.256 5.10677   6
  -4   5   1 111.113 5.06425   6
   3  -5  -1 2.35638 1.31772   2
   3  -5  -1 1.29111 0.96003   2
   3  -5  -1 1.17748 0.94084   3
   3  -5  -1 -0.1898 1.09238   5
  -3   5   1 2.31700 1.11671   2
  -3   5   1 1.27642 0.86652   6
  -3   5   1 0.90751 1.00322   2
  -3   5   1 0.60826 0.82214   3
  -3   5   1 1.41387 0.82029   6
  -3   5   1 0.56639 1.29503   5
   2  -5  -1 133.075 6.32719   2
   2  -5  -1 151.060 7.08599   2
   2  -5  -1 139.632 5.50789   3
  -2   5   1 141.088 6.27713   5
  -2   5   1 132.659 5.74315   6
  -2   5   1 135.027 5.22345   6
  -2   5   1 142.774 5.17625   3
  -2   5   1 135.717 5.90385   2
   1  -5  -1 606.171 17.9299   5
   1  -5  -1 612.117 18.4108   2
   1  -5  -1 606.435 16.3723   6
   1  -5  -1 624.037 19.3167   2
   1  -5  -1 619.462 16.0823   3
   1  -5  -1 626.909 17.0673   6
  -1   5   1 624.559 18.7803   2
  -1   5   1 602.757 19.5263   4
  -1   5   1 634.680 15.9523   3
  -1   5   1 625.510 17.5172   6
  -1   5   1 644.801 19.4466   2
  -1   5   1 621.692 18.2780   6
  -1   5   1 627.707 18.1051   5
   0  -5  -1 698.379 21.6195   2
   0  -5  -1 674.585 19.7733   6
   0  -5  -1 685.610 19.5758   5
   0  -5  -1 710.191 21.2952   4
   0  -5  -1 702.175 17.3915   3
   0  -5  -1 664.296 18.9679   6
   0  -5  -1 701.770 21.8668   2
   0   5   1 697.602 21.4437   4
   0   5   1 674.488 21.3821   2
   0   5   1 693.147 20.6433   6
   0   5   1 703.497 21.9223   2
   0   5   1 693.253 20.1367   5
   0   5   1 702.668 20.2892   6
  -1  -5  -1 15.5018 2.84518   2
  -1  -5  -1 13.6746 2.15810   6
  -1  -5  -1 12.5477 2.25090   6
  -1  -5  -1 15.6527 1.61320   3
  -1  -5  -1 17.5363 2.17685   5
  -1  -5  -1 17.1904 2.87258   2
   1   5   1 14.2055 2.20338   5
   1   5   1 15.8228 2.40493   6
   1   5   1 19.3914 3.08744   6
   1   5   1 14.7494 2.51020   4
   1   5   1 14.4600 2.77491   2
   1   5   1 16.1385 2.84951   2
  -2  -5  -1 459.193 15.8125   6
  -2  -5  -1 479.091 16.2312   6
  -2  -5  -1 469.405 17.6709   2
  -2  -5  -1 455.359 15.2448   5
  -2  -5  -1 448.121 17.4942   2
  -2  -5  -1 457.889 14.5170   3
  -2  -5  -1 452.509 16.0698   4
   2   5   1 445.923 17.4448   2
   2   5   1 442.235 16.1460   6
   2   5   1 452.996 17.5452   2
   2   5   1 438.009 15.5310   5
   2   5   1 472.738 16.3407   6
   2   5   1 451.937 15.8732   4
  -3  -5  -1 174.798 8.93666   6
  -3  -5  -1 181.749 9.23038   6
  -3  -5  -1 164.093 8.33000   5
  -3  -5  -1 174.800 8.11080   3
  -3  -5  -1 157.129 9.75178   2
  -3  -5  -1 175.486 8.89789   4
  -3  -5  -1 164.258 10.0397   2
   3   5   1 165.151 10.1303   2
   3   5   1 165.138 8.46680   4
   3   5   1 159.707 8.90824   6
   3   5   1 188.877 12.2551   2
   3   5   1 167.113 8.82139   6
  -4  -5  -1 824.815 30.0936   2
  -4  -5  -1 861.638 28.1368   6
  -4  -5  -1 850.599 27.4599   5
  -4  -5  -1 898.077 28.2884   6
  -4  -5  -1 894.375 27.1770   3
  -4  -5  -1 899.840 30.1472   2
  -4  -5  -1 882.640 27.8763   4
   4   5   1 862.663 27.0070   4
   4   5   1 809.670 29.8987   2
   4   5   1 894.957 30.2599   2
   4   5   1 828.270 28.0634   6
   4   5   1 887.533 27.7041   6
   4   5   1 856.960 27.8521   3
  -5  -5  -1 392.322 16.0714   3
  -5  -5  -1 374.865 16.5797   6
  -5  -5  -1 394.811 19.0324   2
  -5  -5  -1 392.110 16.3986   4
  -5  -5  -1 387.079 16.8327   6
  -5  -5  -1 376.458 16.3183   5
  -5  -5  -1 409.824 18.5923   2
   5   5   1 399.497 15.7555   4
   5   5   1 412.868 16.3179   6
   5   5   1 396.385 17.0990   3
   5   5   1 403.462 19.0345   6
   5   5   1 399.533 19.0435   2
   5   5   1 388.060 18.3417   2
  -6  -5  -1 20.5349 4.31930   4
  -6  -5  -1 12.8505 3.50735   5
  -6  -5  -1 19.9850 5.21042   2
  -6  -5  -1 12.0770 3.47066   3
  -6  -5  -1 12.2304 4.82900   2
  -6  -5  -1 11.0338 3.44574   6
   6   5   1 14.7051 3.72967   6
   6   5   1 8.56785 3.60375   2
   6   5   1 13.7570 3.17033   4
   6   5   1 16.1004 4.21469   3
   6   5   1 7.64350 3.70905   6
   6   5   1 15.4932 4.59964   2
  -7  -5  -1 6.01956 3.30610   6
  -7  -5  -1 -0.6573 1.46241   3
   7   5   1 -0.5166 2.19327   4
   7   5   1 6.10674 3.15479   6
   7   5   1 2.25727 3.07861   2
  -8  -5  -1 184.330 13.7475   2
  -8  -5  -1 164.273 15.0962   2
  -8  -5  -1 178.468 12.9035   6
  -8  -5  -1 179.761 12.3982   3
   8   5   1 189.298 11.7913   4
   8   5   1 191.477 14.2107   2
   8   5   1 195.735 11.2430   6
  -9  -5  -1 434.711 23.2072   2
  -9  -5  -1 471.951 21.8979   3
   9   5   1 473.328 20.6182   4
   9   5   1 441.608 23.2747   2
 -10  -5  -1 962.316 38.9073   2
 -10  -5  -1 963.457 37.3851   6
  10   5   1 904.322 31.6614   6
  10   5   1 941.577 34.6993   4
  10   5   1 1107.19 47.4875   2
  10  -6  -1 3.22020 3.58127   2
 -10   6   1 9.13417 4.03157   3
 -10   6   1 -2.7539 2.78286   6
 -10   6   1 0.73039 5.29893   2
 -10   6   1 -2.4333 3.25903   2
   9  -6  -1 33.0743 5.23541   2
  -9   6   1 34.7893 6.34563   3
  -9   6   1 18.4130 4.95868   5
  -9   6   1 34.7812 5.64697   2
  -9   6   1 23.0215 6.19580   2
   8  -6  -1 1298.48 43.5242   2
  -8   6   1 1588.28 47.0818   2
  -8   6   1 1618.32 44.7920   6
  -8   6   1 1619.15 44.5876   2
  -8   6   1 1637.22 48.0688   5
   7  -6  -1 244.160 14.1387   3
  -7   6   1 267.723 13.7292   5
  -7   6   1 248.877 11.1268   6
  -7   6   1 257.748 10.9100   6
  -7   6   1 258.639 12.6189   2
  -7   6   1 249.086 11.1955   2
  -7   6   1 261.068 13.0385   3
   6  -6  -1 264.709 11.5702   2
   6  -6  -1 287.091 14.0727   3
  -6   6   1 250.993 11.5534   2
  -6   6   1 282.352 11.0961   6
  -6   6   1 275.976 11.1580   2
  -6   6   1 274.819 10.6500   6
  -6   6   1 274.037 13.1791   5
  -6   6   1 294.040 12.7892   3
   5  -6  -1 301.830 13.4107   3
   5  -6  -1 303.660 11.5594   2
  -5   6   1 302.224 11.8602   2
  -5   6   1 308.556 11.0540   6
  -5   6   1 302.536 12.3432   3
  -5   6   1 324.589 13.3969   5
  -5   6   1 313.462 11.5622   2
   4  -6  -1 1575.49 42.1512   2
   4  -6  -1 1610.84 44.2294   3
   4  -6  -1 1621.72 44.8478   5
  -4   6   1 1590.87 41.4108   6
  -4   6   1 1611.39 42.8619   3
  -4   6   1 1595.72 44.0614   5
  -4   6   1 1608.36 42.5389   2
  -4   6   1 1580.42 41.6689   6
  -4   6   1 1594.05 42.4099   2
   3  -6  -1 6.00331 1.94586   5
   3  -6  -1 4.99279 1.47352   2
   3  -6  -1 2.80069 1.28069   3
  -3   6   1 6.35108 1.46358   6
  -3   6   1 4.89216 1.51804   2
  -3   6   1 1.35220 1.18556   2
  -3   6   1 2.75147 1.22397   6
  -3   6   1 6.14046 2.01561   5
  -3   6   1 4.48812 1.24243   3
   2  -6  -1 1189.77 31.4806   3
   2  -6  -1 1195.46 32.2363   2
   2  -6  -1 1196.54 33.2501   5
   2  -6  -1 1215.41 33.7556   2
  -2   6   1 1227.68 33.0706   5
  -2   6   1 1224.83 31.5269   6
  -2   6   1 1218.57 32.7313   2
  -2   6   1 1212.38 33.7312   2
  -2   6   1 1194.51 32.4731   6
  -2   6   1 1198.24 30.8367   3
   1  -6  -1 78.0321 4.53662   5
   1  -6  -1 73.2074 3.18586   6
   1  -6  -1 81.0875 5.32488   2
   1  -6  -1 79.2296 2.93649   3
   1  -6  -1 74.8613 3.50752   6
   1  -6  -1 72.9016 4.65267   2
  -1   6   1 74.9288 4.88507   2
  -1   6   1 73.2527 4.63939   6
  -1   6   1 82.8522 5.51768   2
  -1   6   1 74.8999 4.49203   5
  -1   6   1 79.9369 5.59504   4
  -1   6   1 77.2953 4.19427   6
   0  -6  -1 1559.34 43.0294   2
   0  -6  -1 1534.00 37.0246   3
   0  -6  -1 1488.47 42.1125   4
   0  -6  -1 1491.12 42.1864   2
   0  -6  -1 1561.58 40.2159   6
   0  -6  -1 1548.60 39.2166   6
   0  -6  -1 1546.34 37.4709   3
   0   6   1 1543.80 43.0446   2
   0   6   1 1517.63 40.7921   5
   0   6   1 1495.99 41.3077   6
   0   6   1 1503.70 42.3571   2
   0   6   1 1494.27 40.8153   6
   0   6   1 1550.76 42.6790   4
  -1  -6  -1 8.40023 2.17312   4
  -1  -6  -1 10.3788 2.68654   2
  -1  -6  -1 5.19055 1.78919   6
  -1  -6  -1 7.07186 1.19300   3
  -1  -6  -1 6.11524 1.71232   5
  -1  -6  -1 6.92653 2.29519   2
  -1  -6  -1 10.2233 2.37058   6
   1   6   1 7.54339 1.88816   5
   1   6   1 8.64648 2.16599   6
   1   6   1 7.83891 2.46502   2
   1   6   1 4.74348 1.94751   4
   1   6   1 6.79253 2.68113   2
   1   6   1 10.8440 2.37197   6
  -2  -6  -1 14.0145 2.42808   5
  -2  -6  -1 17.9806 2.23130   3
  -2  -6  -1 17.7274 3.05830   4
  -2  -6  -1 16.3846 3.69129   2
  -2  -6  -1 16.3610 3.18663   6
  -2  -6  -1 18.8144 3.66138   2
  -2  -6  -1 20.2559 2.91811   6
   2   6   1 19.1305 3.81933   2
   2   6   1 16.6302 3.16019   6
   2   6   1 14.6012 2.53484   4
   2   6   1 19.3763 4.13805   2
   2   6   1 18.7951 2.83477   5
   2   6   1 24.2236 3.42654   6
  -3  -6  -1 50.6014 4.96716   6
  -3  -6  -1 39.1023 4.63806   4
  -3  -6  -1 52.2812 4.99835   6
  -3  -6  -1 42.4446 3.64624   3
  -3  -6  -1 36.4377 4.01382   5
  -3  -6  -1 49.5910 5.79411   2
  -3  -6  -1 43.6984 5.46363   2
   3   6   1 42.0653 5.60811   2
   3   6   1 50.7320 4.75560   5
   3   6   1 46.2336 4.60963   4
   3   6   1 49.3564 5.68609   2
   3   6   1 55.9608 5.11056   6
   3   6   1 45.1960 5.02946   6
  -4  -6  -1 19.6889 4.91990   2
  -4  -6  -1 12.5447 3.28500   6
  -4  -6  -1 9.70094 2.79441   5
  -4  -6  -1 13.6116 2.80342   3
  -4  -6  -1 14.0743 3.41541   6
  -4  -6  -1 7.99331 3.15913   2
  -4  -6  -1 15.1768 3.43393   4
   4   6   1 11.1328 3.78267   2
   4   6   1 12.0527 3.07122   4
   4   6   1 11.6045 3.12343   6
   4   6   1 5.31207 3.15498   2
   4   6   1 12.8020 2.75439   3
   4   6   1 19.7620 4.38715   6
  -5  -6  -1 33.1331 6.48946   2
  -5  -6  -1 55.7922 7.04458   2
  -5  -6  -1 41.6369 5.61096   6
  -5  -6  -1 45.9344 4.75496   3
  -5  -6  -1 51.8629 5.91012   6
   5   6   1 41.6095 5.30974   3
   5   6   1 45.0141 6.75301   2
   5   6   1 46.1890 8.20372   2
   5   6   1 45.2545 5.65158   6
   5   6   1 47.6800 5.27656   4
   5   6   1 38.2582 6.02369   6
  -6  -6  -1 445.973 18.1807   3
  -6  -6  -1 435.368 19.2208   6
  -6  -6  -1 417.067 20.5653   2
  -6  -6  -1 407.085 18.9581   4
  -6  -6  -1 450.359 21.1744   5
   6   6   1 426.851 17.8931   4
   6   6   1 424.165 20.7119   2
   6   6   1 392.201 18.8282   3
   6   6   1 436.193 18.0927   6
  -7  -6  -1 14.1161 5.89927   2
  -7  -6  -1 9.84039 4.01519   6
  -7  -6  -1 16.4633 4.11964   3
   7   6   1 21.5925 5.89136   2
   7   6   1 18.1052 4.29417   6
   7   6   1 15.6402 4.29338   4
  -8  -6  -1 158.826 13.2862   2
  -8  -6  -1 155.202 11.2880   3
   8   6   1 145.999 10.4433   6
   8   6   1 127.172 10.1498   4
   8   6   1 162.604 13.5459   2
  -9  -6  -1 212.315 16.1670   2
  -9  -6  -1 222.397 14.1454   3
  -9  -6  -1 198.759 14.4555   6
   9   6   1 202.466 12.5979   6
   9   6   1 189.500 12.7971   4
 -10   7   1 24.6068 5.69858   3
 -10   7   1 31.0263 5.40232   6
 -10   7   1 14.5266 6.24681   2
 -10   7   1 16.0135 4.17021   2
  -9   7   1 101.703 9.16242   2
  -9   7   1 108.835 9.61441   3
  -9   7   1 119.623 8.14300   2
  -9   7   1 109.490 10.3173   5
  -8   7   1 118.750 10.1403   5
  -8   7   1 103.071 7.53483   2
  -8   7   1 122.618 10.5579   3
  -8   7   1 109.500 7.51389   6
  -8   7   1 117.801 7.78169   6
  -8   7   1 107.987 8.90768   2
   7  -7  -1 533.374 23.1433   3
  -7   7   1 635.893 26.0906   5
  -7   7   1 552.385 18.8816   6
  -7   7   1 590.321 21.5685   3
  -7   7   1 559.824 19.3093   2
  -7   7   1 546.917 19.1007   6
  -7   7   1 545.931 20.4457   2
   6  -7  -1 246.734 10.7974   2
   6  -7  -1 253.867 13.2246   3
  -6   7   1 235.389 9.86183   6
  -6   7   1 260.198 11.8886   3
  -6   7   1 251.610 10.6512   2
  -6   7   1 244.405 11.1398   2
  -6   7   1 254.150 12.7384   5
  -6   7   1 249.355 10.3124   6
   5  -7  -1 1205.94 35.9258   3
   5  -7  -1 1168.97 32.9019   2
  -5   7   1 1229.57 33.3709   2
  -5   7   1 1231.13 34.1522   3
  -5   7   1 1003.31 32.7269   6
  -5   7   1 1225.24 35.4818   5
  -5   7   1 1135.55 33.1108   2
  -5   7   1 1203.60 32.4401   6
   4  -7  -1 143.888 8.58616   5
   4  -7  -1 160.449 7.15653   2
   4  -7  -1 160.829 8.27536   3
  -4   7   1 164.632 7.82178   2
  -4   7   1 153.310 6.90394   6
  -4   7   1 155.404 7.23438   2
  -4   7   1 160.800 6.73062   6
  -4   7   1 167.224 7.47777   3
  -4   7   1 167.545 8.71274   5
   3  -7  -1 264.717 11.2516   5
   3  -7  -1 260.532 10.1092   3
   3  -7  -1 268.892 9.69343   2
  -3   7   1 275.673 11.0209   5
  -3   7   1 259.763 12.1969   4
  -3   7   1 269.911 9.94322   2
  -3   7   1 261.060 9.20464   3
  -3   7   1 270.127 9.93697   6
  -3   7   1 268.560 9.20017   6
   2  -7  -1 763.493 23.8300   2
   2  -7  -1 774.472 21.0815   3
   2  -7  -1 772.553 23.2417   5
   2  -7  -1 774.384 22.2821   2
  -2   7   1 767.671 23.9183   2
  -2   7   1 758.206 21.4517   6
  -2   7   1 774.523 22.6579   6
  -2   7   1 744.184 20.2091   3
  -2   7   1 779.133 25.3114   4
  -2   7   1 757.525 22.5957   2
  -2   7   1 795.925 23.1186   5
   1  -7  -1 5543.66 147.924   1
   0  -7  -1 2117.79 53.5163   6
   0  -7  -1 2029.63 53.7743   5
   0  -7  -1 2052.18 52.3604   6
   0  -7  -1 2109.91 57.2091   2
   0  -7  -1 2102.76 56.5848   4
   0  -7  -1 2098.43 56.4509   2
   0   7   1 2109.20 57.3625   2
   0   7   1 2093.19 54.7949   5
   0   7   1 2099.59 55.0498   6
   0   7   1 2040.82 55.3668   6
   0   7   1 2081.70 56.9900   4
   0   7   1 2053.85 56.5387   2
  -1  -7  -1 2187.76 57.3293   5
  -1  -7  -1 2148.97 60.6465   2
  -1  -7  -1 2245.40 58.0120   6
  -1  -7  -1 2225.58 61.2438   2
  -1  -7  -1 2218.21 57.1676   6
  -1  -7  -1 2241.69 54.6041   3
  -1  -7  -1 2210.03 60.0813   4
   1   7   1 2179.23 59.3458   6
   1   7   1 2216.31 59.2425   6
   1   7   1 2148.71 60.7848   2
   1   7   1 2271.14 61.5745   2
   1   7   1 2234.53 60.2022   4
   1   7   1 2210.94 58.7216   5
  -2  -7  -1 269.156 13.5408   2
  -2  -7  -1 244.566 12.9360   2
  -2  -7  -1 240.565 11.8546   4
  -2  -7  -1 265.923 11.1180   6
  -2  -7  -1 269.737 9.30487   3
  -2  -7  -1 242.927 10.4519   5
  -2  -7  -1 281.458 11.6740   6
   2   7   1 262.431 11.9058   6
   2   7   1 262.369 11.4288   5
   2   7   1 243.024 11.8315   6
   2   7   1 265.796 13.3940   2
   2   7   1 260.507 12.0485   4
  -3  -7  -1 5534.72 140.402   4
  -3  -7  -1 5522.28 143.037   2
  -3  -7  -1 5560.49 138.229   5
  -3  -7  -1 5541.70 139.119   6
   3   7   1 5423.48 142.898   2
  -4  -7  -1 675.189 23.3471   5
  -4  -7  -1 738.683 27.1768   2
  -4  -7  -1 657.473 26.8248   2
  -4  -7  -1 710.065 25.1626   4
  -4  -7  -1 672.627 22.0708   3
  -4  -7  -1 682.879 24.2766   6
   4   7   1 660.272 24.8514   6
   4   7   1 665.925 26.9819   2
   4   7   1 689.953 24.5246   6
   4   7   1 706.834 24.1744   4
   4   7   1 663.471 26.4691   2
  -5  -7  -1 1805.25 53.2129   6
  -5  -7  -1 1871.29 51.1031   3
  -5  -7  -1 1727.81 56.6418   2
  -5  -7  -1 1741.02 53.0322   4
  -5  -7  -1 1737.82 51.8045   5
  -5  -7  -1 1756.89 55.6439   6
  -5  -7  -1 1817.40 56.0729   2
   5   7   1 1827.17 56.3049   2
   5   7   1 1880.61 53.1422   6
   5   7   1 1910.49 63.0891   2
   5   7   1 1782.77 52.5119   3
   5   7   1 1846.21 52.2769   4
  -6  -7  -1 142.013 9.26813   3
  -6  -7  -1 145.329 12.0432   2
  -6  -7  -1 147.404 12.1276   6
  -6  -7  -1 123.251 12.3441   2
   6   7   1 141.867 9.77524   4
   6   7   1 134.108 10.3329   3
   6   7   1 124.592 11.2830   2
   6   7   1 138.518 10.0915   6
  -7  -7  -1 -0.8016 2.47025   3
  -7  -7  -1 5.17640 3.59091   6
  -7  -7  -1 2.35412 4.31899   2
   7   7   1 3.82692 3.07006   4
   7   7   1 5.02792 4.26153   2
   7   7   1 6.77124 3.66435   6
  -8  -7  -1 194.432 12.3875   3
  -8  -7  -1 211.472 15.8031   2
   8   7   1 210.743 12.8923   6
   8   7   1 169.293 11.9501   4
  -9  -7  -1 161.725 14.7236   2
  -9  -7  -1 145.345 14.2261   6
  -9  -7  -1 152.925 11.7833   3
   9   7   1 151.974 11.7149   4
   9   7   1 145.134 14.1612   2
   9   7   1 160.154 11.5375   6
 -10   8   1 142.531 11.6107   3
 -10   8   1 132.214 9.66196   6
 -10   8   1 113.308 8.83555   2
 -10   8   1 149.783 12.6916   5
   9  -8  -1 20.4710 4.18992   2
  -9   8   1 24.8375 4.85687   2
  -9   8   1 25.1988 6.17108   5
  -9   8   1 28.8751 5.57002   3
  -9   8   1 11.8113 3.89959   6
   8  -8  -1 125.781 7.98351   2
  -8   8   1 120.352 8.03397   6
  -8   8   1 117.954 8.85534   3
  -8   8   1 112.883 7.68453   2
  -8   8   1 126.239 10.5736   5
  -8   8   1 119.988 8.06705   6
   7  -8  -1 1069.47 38.3141   3
   7  -8  -1 1168.72 34.0977   2
  -7   8   1 1117.30 33.1946   6
  -7   8   1 1124.75 36.2045   2
  -7   8   1 1193.15 37.5017   5
  -7   8   1 1232.43 36.3988   3
  -7   8   1 1174.37 33.7863   6
   6  -8  -1 30.9411 3.88110   2
   6  -8  -1 33.2981 5.34508   3
   6  -8  -1 28.3496 3.72172   2
  -6   8   1 34.5441 5.64225   5
  -6   8   1 34.7019 4.40852   3
  -6   8   1 32.5657 3.94166   6
  -6   8   1 30.4917 3.97371   2
  -6   8   1 25.9992 3.67566   6
   5  -8  -1 306.742 12.1357   2
   5  -8  -1 284.173 13.2900   3
  -5   8   1 292.609 11.9434   3
  -5   8   1 303.075 12.1306   2
  -5   8   1 282.337 11.0091   6
  -5   8   1 297.241 13.4478   5
  -5   8   1 317.599 12.4666   6
   4  -8  -1 9.87691 2.83575   5
   4  -8  -1 10.2556 2.52390   3
   4  -8  -1 8.34624 1.97984   2
   4  -8  -1 11.2176 2.43136   2
  -4   8   1 9.49372 2.19953   3
  -4   8   1 8.45303 2.93327   5
  -4   8   1 10.1461 2.20390   2
  -4   8   1 15.4345 2.57185   6
   3  -8  -1 1.24698 1.63368   5
   3  -8  -1 -0.7486 1.09116   2
   3  -8  -1 1.58369 1.12480   3
  -3   8   1 0.20454 0.93547   6
  -3   8   1 0.39900 1.45669   2
  -3   8   1 0.53770 0.95821   3
  -3   8   1 0.15529 1.92673   4
  -3   8   1 0.07104 1.74473   5
  -3   8   1 1.77289 1.46542   6
  -3   8   1 0.42194 1.25822   2
   2  -8  -1 92.9891 5.26243   2
   2  -8  -1 92.5805 6.00358   5
   2  -8  -1 93.0839 6.32563   2
   2  -8  -1 90.0600 4.21692   3
  -2   8   1 99.3269 6.54012   2
  -2   8   1 88.3643 5.02734   6
  -2   8   1 85.5686 6.90156   4
  -2   8   1 89.8326 5.70179   2
  -2   8   1 89.6045 5.76107   5
  -2   8   1 97.1499 3.73795   3
  -2   8   1 109.291 6.84456   6
   1  -8  -1 1355.00 33.3842   6
   1  -8  -1 1381.71 39.9222   2
   1  -8  -1 1360.28 38.3043   2
   1  -8  -1 1335.63 37.4477   5
  -1   8   1 1358.93 39.9791   2
  -1   8   1 1310.66 38.0701   6
  -1   8   1 1336.52 38.6266   2
  -1   8   1 1421.22 37.6360   6
  -1   8   1 1400.45 40.8665   4
  -1   8   1 1393.52 38.0497   5
   0  -8  -1 79.0851 3.94948   6
   0  -8  -1 76.8162 4.41498   6
   0  -8  -1 81.6957 6.42467   2
   0  -8  -1 80.4966 6.48936   2
   0  -8  -1 87.4610 6.38096   4
   0  -8  -1 78.6157 4.97640   5
   0   8   1 79.5990 5.65299   6
   0   8   1 79.5651 5.49061   5
   0   8   1 81.2873 6.78840   2
   0   8   1 74.8757 5.73700   6
   0   8   1 77.0537 6.49233   4
   0   8   1 72.9247 6.31945   2
  -1  -8  -1 410.755 16.6900   4
  -1  -8  -1 421.295 17.5664   2
  -1  -8  -1 396.640 17.0684   2
  -1  -8  -1 422.969 14.7714   6
  -1  -8  -1 421.033 11.2629   3
  -1  -8  -1 417.280 13.9935   6
  -1  -8  -1 420.719 14.4442   5
   1   8   1 434.341 18.0641   2
   1   8   1 413.312 15.4615   5
   1   8   1 427.504 17.0840   4
   1   8   1 403.204 17.2362   2
   1   8   1 409.622 16.0632   6
   1   8   1 447.154 16.7121   6
  -2  -8  -1 15.6135 3.17399   6
  -2  -8  -1 17.4702 3.77402   4
  -2  -8  -1 18.9138 4.18966   2
  -2  -8  -1 16.3743 3.98137   2
  -2  -8  -1 17.2463 1.93235   3
  -2  -8  -1 16.0223 2.83994   5
  -2  -8  -1 20.3595 3.29856   6
   2   8   1 9.90040 2.75098   5
   2   8   1 17.1917 4.33274   2
   2   8   1 17.1191 3.65847   6
   2   8   1 21.0656 4.19940   6
   2   8   1 15.3984 3.41840   4
   2   8   1 14.0935 3.78954   2
  -3  -8  -1 54.5607 5.39772   6
  -3  -8  -1 55.3021 5.49060   6
  -3  -8  -1 40.0830 6.17160   4
  -3  -8  -1 48.6601 4.86162   5
  -3  -8  -1 45.8138 3.68788   3
  -3  -8  -1 36.5920 6.82283   2
   3   8   1 54.5142 5.77212   4
   3   8   1 49.5708 5.27288   5
   3   8   1 47.5577 5.75131   6
   3   8   1 44.4385 6.52880   2
   3   8   1 43.3725 6.35425   2
  -4  -8  -1 12.1516 4.27435   2
  -4  -8  -1 7.68890 2.64072   5
  -4  -8  -1 2.43626 2.81427   4
  -4  -8  -1 6.15384 2.81459   6
  -4  -8  -1 5.71002 3.14335   6
  -4  -8  -1 1.00954 2.86209   2
  -4  -8  -1 6.17479 2.12229   3
   4   8   1 3.80620 2.52780   4
   4   8   1 3.26832 3.25102   2
   4   8   1 4.30081 2.47380   6
   4   8   1 6.05067 3.33474   6
   4   8   1 9.13691 3.97648   2
  -5  -8  -1 -1.2532 1.47256   3
  -5  -8  -1 1.32558 2.59849   5
  -5  -8  -1 2.38690 2.57067   6
  -5  -8  -1 -0.1953 3.81686   2
   5   8   1 -0.0103 2.65196   6
   5   8   1 -1.2436 3.90437   2
   5   8   1 -1.7206 2.98066   2
   5   8   1 2.48787 2.39533   4
  -6  -8  -1 42.1507 7.84140   2
  -6  -8  -1 57.4335 6.04232   3
  -6  -8  -1 68.5481 7.64239   6
   6   8   1 55.4252 7.23669   6
   6   8   1 62.0050 8.53223   2
  -7  -8  -1 69.3243 6.82264   3
  -7  -8  -1 59.6335 9.01571   2
   7   8   1 85.4883 8.66712   6
   7   8   1 69.3194 7.95752   4
  -8  -8  -1 9.98776 5.74299   2
  -8  -8  -1 14.2158 4.29055   3
  -8  -8  -1 11.0639 5.22478   6
   8   8   1 18.7720 6.45424   2
   8   8   1 18.2508 5.25389   6
   8   8   1 11.2749 4.54474   4
  -9  -8  -1 74.7368 12.0588   6
  -9  -8  -1 105.339 12.5024   2
  -9  -8  -1 92.4286 9.45374   3
   9   8   1 103.560 10.0821   4
   9   8   1 87.2927 12.7019   2
   9   8   1 91.1238 9.64865   6
  -9   9   1 241.848 15.4537   5
  -9   9   1 253.915 14.4379   3
  -9   9   1 252.260 14.2502   2
  -9   9   1 248.713 12.5234   6
   8  -9  -1 23.5228 4.54783   2
  -8   9   1 22.3388 5.61101   5
  -8   9   1 27.7594 4.45282   6
  -8   9   1 23.7254 4.45619   6
  -8   9   1 27.5242 5.06111   2
  -8   9   1 23.8595 4.98150   2
  -8   9   1 29.5230 5.53715   3
   7  -9  -1 32.2252 6.57980   3
   7  -9  -1 27.8517 4.54394   2
  -7   9   1 34.1835 4.38613   6
  -7   9   1 34.2393 6.02090   5
  -7   9   1 39.4358 5.32766   3
  -7   9   1 36.8643 5.17138   2
  -7   9   1 40.5184 4.90177   6
  -7   9   1 30.9977 4.88317   2
   6  -9  -1 1603.12 47.4524   3
   6  -9  -1 1561.03 43.8710   2
  -6   9   1 1586.22 42.7880   6
  -6   9   1 1509.14 42.5513   6
  -6   9   1 1489.11 43.4951   2
  -6   9   1 1585.28 44.4794   3
  -6   9   1 1620.70 44.3666   2
   5  -9  -1 203.614 9.65022   2
   5  -9  -1 187.262 8.58139   2
   5  -9  -1 187.421 10.4616   3
  -5   9   1 189.699 8.86256   2
  -5   9   1 203.588 8.92308   6
  -5   9   1 199.665 9.29647   3
  -5   9   1 196.743 10.7767   5
  -5   9   1 191.448 8.46844   6
   4  -9  -1 153.168 9.41740   5
   4  -9  -1 170.680 8.67899   2
   4  -9  -1 154.636 8.24301   3
  -4   9   1 163.492 10.4350   4
  -4   9   1 164.984 8.87413   2
  -4   9   1 161.435 7.79147   6
  -4   9   1 163.428 9.16065   5
  -4   9   1 169.343 7.40138   3
   3  -9  -1 13.4666 3.15058   5
   3  -9  -1 16.1412 2.50752   2
   3  -9  -1 13.2992 2.04023   3
  -3   9   1 17.0758 3.34853   5
  -3   9   1 14.2481 2.65028   2
  -3   9   1 16.1141 2.14088   3
  -3   9   1 8.72948 2.10597   6
  -3   9   1 17.4749 3.38545   2
  -3   9   1 17.5020 3.92363   4
   2  -9  -1 161.499 5.78497   3
   2  -9  -1 167.614 8.62386   5
   2  -9  -1 165.820 7.84751   2
   2  -9  -1 166.961 9.17347   2
  -2   9   1 154.019 8.06268   6
  -2   9   1 144.346 8.91977   2
  -2   9   1 155.512 5.15377   3
  -2   9   1 166.211 8.28343   2
  -2   9   1 176.505 10.4762   4
  -2   9   1 160.258 8.30697   5
   1  -9  -1 113.616 7.79277   2
   1  -9  -1 116.134 6.80945   5
   1  -9  -1 121.664 7.21677   2
  -1   9   1 120.351 6.82327   6
  -1   9   1 123.348 8.22001   2
  -1   9   1 111.300 6.82196   5
  -1   9   1 121.995 7.68396   2
  -1   9   1 105.931 6.94171   6
  -1   9   1 122.728 8.74590   4
   0  -9  -1 452.611 17.7341   2
   0  -9  -1 440.679 18.1716   2
   0  -9  -1 447.032 13.8239   6
   0  -9  -1 440.673 17.9664   4
   0  -9  -1 461.003 13.9557   6
   0  -9  -1 445.529 15.5661   5
   0   9   1 441.935 17.7803   2
   0   9   1 446.778 18.5481   2
   0   9   1 446.387 16.6997   6
   0   9   1 462.090 16.6318   5
   0   9   1 472.031 18.9032   4
   0   9   1 445.786 17.1041   6
  -1  -9  -1 37.7665 6.05618   2
  -1  -9  -1 39.5716 3.75618   6
  -1  -9  -1 29.3047 4.75611   4
  -1  -9  -1 47.5382 4.20863   5
  -1  -9  -1 39.8550 5.32042   2
   1   9   1 40.6216 5.49135   2
   1   9   1 35.9006 4.75752   6
   1   9   1 44.3257 5.12735   4
   1   9   1 59.5685 6.25090   2
   1   9   1 43.2778 4.62078   5
   1   9   1 35.7257 4.95935   6
  -2  -9  -1 172.777 8.65003   6
  -2  -9  -1 165.007 6.05310   3
  -2  -9  -1 157.712 8.29331   5
  -2  -9  -1 145.867 10.5493   2
  -2  -9  -1 162.441 8.73290   6
  -2  -9  -1 172.143 11.4280   2
  -2  -9  -1 157.884 10.3813   4
   2   9   1 163.650 10.2970   6
   2   9   1 171.608 11.3156   2
   2   9   1 165.191 9.99487   6
   2   9   1 161.792 9.43907   5
   2   9   1 152.277 9.97441   4
   2   9   1 164.655 11.1564   2
  -3  -9  -1 0.70908 2.62385   4
  -3  -9  -1 1.28094 2.01140   5
  -3  -9  -1 -1.1702 1.80629   6
  -3  -9  -1 1.38363 2.33524   6
  -3  -9  -1 4.45797 3.10029   2
  -3  -9  -1 0.42117 0.92532   3
  -3  -9  -1 4.67283 3.30169   2
   3   9   1 3.02764 2.54425   4
   3   9   1 -0.7040 2.77142   2
   3   9   1 -1.7480 2.21646   6
   3   9   1 4.33520 2.51704   5
   3   9   1 0.70616 2.88342   6
   3   9   1 -2.8578 2.99382   2
  -4  -9  -1 566.221 24.6964   2
  -4  -9  -1 579.201 21.9769   6
  -4  -9  -1 549.044 21.5930   6
  -4  -9  -1 553.303 20.7238   5
   4   9   1 581.406 22.6343   4
   4   9   1 587.748 22.9576   6
   4   9   1 587.358 25.2470   2
   4   9   1 568.885 25.4665   2
  -5  -9  -1 98.1711 10.4239   2
  -5  -9  -1 105.486 8.87749   6
  -5  -9  -1 122.127 7.52479   3
   5   9   1 100.747 8.63421   4
   5   9   1 97.5026 10.3736   2
   5   9   1 111.797 10.4508   6
   5   9   1 104.448 11.1835   2
  -6  -9  -1 42.5750 8.27730   2
  -6  -9  -1 47.7273 5.44573   3
   6   9   1 50.8174 7.36146   6
   6   9   1 49.5489 6.18226   4
  -7  -9  -1 2.74966 2.52841   3
  -7  -9  -1 8.40958 5.23747   2
   7   9   1 5.98848 4.09441   4
   7   9   1 13.7415 4.71258   6
   7   9   1 3.92600 5.00144   2
  -8  -9  -1 225.645 17.3709   2
  -8  -9  -1 236.664 15.6237   6
  -8  -9  -1 221.825 13.2488   3
   8   9   1 198.880 16.4662   2
   8   9   1 246.276 15.0440   6
   8   9   1 209.952 14.0311   4
  -9  -9  -1 98.8547 9.44841   3
   9   9   1 93.8883 10.9796   6
  -9  10   1 75.8468 7.65429   6
  -9  10   1 74.7909 8.13577   3
  -9  10   1 72.5796 7.33851   2
  -9  10   1 69.2497 8.18651   2
   8 -10  -1 1733.15 49.6342   2
  -8  10   1 1746.04 49.8342   6
  -8  10   1 1830.42 50.8311   2
  -8  10   1 1822.15 54.5487   5
  -8  10   1 1788.51 52.3141   3
  -8  10   1 1763.03 51.2570   2
   7 -10  -1 688.446 22.6122   2
  -7  10   1 702.937 25.9907   5
  -7  10   1 620.071 21.6559   6
  -7  10   1 658.774 23.4449   3
  -7  10   1 614.218 22.3425   2
  -7  10   1 711.790 23.3710   2
  -7  10   1 667.508 21.9996   6
   6 -10  -1 28.6026 5.34574   3
   6 -10  -1 39.3180 4.67020   2
  -6  10   1 36.5481 4.45393   2
  -6  10   1 30.1871 4.23521   3
  -6  10   1 29.2096 4.09384   6
  -6  10   1 37.1257 5.96671   5
  -6  10   1 37.9400 4.32563   6
   5 -10  -1 80.5878 6.31707   2
   5 -10  -1 93.4200 7.05592   3
   5 -10  -1 78.7560 5.46491   2
  -5  10   1 87.5841 5.93788   2
  -5  10   1 88.4159 5.71079   6
  -5  10   1 83.9082 6.61716   2
  -5  10   1 90.1135 5.90539   3
  -5  10   1 94.6754 10.1349   4
  -5  10   1 88.2647 7.57959   5
  -5  10   1 81.0075 5.92205   6
   4 -10  -1 437.950 17.8880   5
   4 -10  -1 441.971 15.9471   3
   4 -10  -1 433.065 14.7909   2
   4 -10  -1 433.834 16.5257   2
  -4  10   1 441.467 17.1321   5
  -4  10   1 448.571 19.9123   4
  -4  10   1 434.739 14.2234   3
  -4  10   1 425.668 15.6764   6
  -4  10   1 453.673 14.9211   6
  -4  10   1 440.389 17.0837   2
  -4  10   1 444.592 16.6671   2
   3 -10  -1 141.786 6.52212   3
   3 -10  -1 144.902 7.17517   2
   3 -10  -1 142.318 8.83819   5
  -3  10   1 152.252 8.64316   5
  -3  10   1 148.031 8.10171   6
  -3  10   1 137.462 10.2207   4
  -3  10   1 149.396 7.66626   2
  -3  10   1 142.390 7.16511   6
  -3  10   1 149.822 5.71687   3
  -3  10   1 146.224 8.96495   2
   2 -10  -1 538.642 18.0662   2
   2 -10  -1 531.094 20.1414   2
   2 -10  -1 542.353 19.2325   5
  -2  10   1 562.153 22.3403   4
  -2  10   1 537.649 19.0991   5
  -2  10   1 567.304 20.8636   2
  -2  10   1 536.335 19.0667   6
  -2  10   1 554.599 18.9355   2
  -2  10   1 536.256 18.0330   6
   1 -10  -1 177.741 9.35518   2
   1 -10  -1 190.544 10.8643   2
   1 -10  -1 179.307 9.04971   5
  -1  10   1 170.457 9.64180   2
  -1  10   1 189.639 11.6062   4
  -1  10   1 172.014 9.57144   6
  -1  10   1 179.359 9.44294   5
  -1  10   1 187.601 10.8584   2
  -1  10   1 176.017 9.11745   6
   0 -10  -1 214.349 12.1137   2
   0 -10  -1 213.557 11.8807   4
   0 -10  -1 198.150 11.3022   2
   0 -10  -1 203.789 9.60529   5
   0 -10  -1 211.553 7.46953   6
   0 -10  -1 212.643 7.17457   6
   0  10   1 209.929 12.3416   4
   0  10   1 220.064 10.8021   5
   0  10   1 237.206 12.8059   2
   0  10   1 212.567 10.9927   6
   0  10   1 181.716 11.0114   2
   0  10   1 216.082 11.1874   6
  -1 -10  -1 366.338 13.7805   5
  -1 -10  -1 350.744 16.3296   4
  -1 -10  -1 357.214 12.3291   6
  -1 -10  -1 380.717 17.4049   2
  -1 -10  -1 342.885 16.4019   2
  -1 -10  -1 373.215 13.1867   6
   1  10   1 379.147 17.1111   4
   1  10   1 356.272 14.9572   5
   1  10   1 354.878 16.8830   2
   1  10   1 352.201 17.1916   2
   1  10   1 356.221 15.7569   6
   1  10   1 350.796 15.9562   6
  -2 -10  -1 85.0357 8.37316   2
  -2 -10  -1 99.0854 6.59113   6
  -2 -10  -1 101.336 3.80675   3
  -2 -10  -1 94.7683 8.76015   2
  -2 -10  -1 109.600 8.65040   4
  -2 -10  -1 94.6113 6.44982   5
   2  10   1 95.0872 8.43815   6
   2  10   1 111.893 8.47922   6
   2  10   1 99.3453 8.41469   4
   2  10   1 92.1180 8.77067   2
   2  10   1 96.4708 7.39080   5
   2  10   1 93.3807 9.54734   2
  -3 -10  -1 87.3154 9.04756   2
  -3 -10  -1 89.4469 7.52850   5
  -3 -10  -1 86.8795 4.59165   3
   3  10   1 85.2954 8.12969   6
   3  10   1 84.8211 9.44329   2
   3  10   1 81.3720 7.29736   5
   3  10   1 96.3355 9.55779   2
   3  10   1 84.5675 8.01772   4
  -4 -10  -1 12.7020 3.53606   5
  -4 -10  -1 2.82787 3.95566   2
  -4 -10  -1 8.53207 2.33492   3
   4  10   1 13.3653 5.34667   2
   4  10   1 8.15214 3.71940   4
   4  10   1 8.91155 4.32699   2
  -5 -10  -1 51.3299 8.77399   2
  -5 -10  -1 51.1892 5.10989   3
   5  10   1 47.2095 9.10975   2
   5  10   1 51.8154 8.41200   2
   5  10   1 48.2270 7.29708   6
   5  10   1 48.6553 6.70356   4
  -6 -10  -1 349.447 17.3390   6
  -6 -10  -1 318.826 20.1677   2
  -6 -10  -1 332.703 14.4633   3
   6  10   1 332.787 17.2545   4
   6  10   1 329.540 20.3053   2
   6  10   1 306.531 17.3034   6
  -7 -10  -1 31.8372 4.56044   3
  -7 -10  -1 22.5252 6.10804   6
  -7 -10  -1 33.9052 8.30769   2
   7  10   1 26.9709 6.31486   6
   7  10   1 26.9888 6.19325   4
   7  10   1 31.4197 7.75234   2
  -8 -10  -1 208.265 12.7911   3
  -8 -10  -1 228.208 17.8216   2
  -8 -10  -1 214.993 15.3506   6
   8  10   1 234.160 18.1801   2
   8  10   1 225.600 15.2238   6
   8  10   1 191.726 14.1846   4
  -8  11   1 18.5503 5.69788   5
  -8  11   1 8.20896 3.61846   3
  -8  11   1 10.6618 4.29093   2
  -7  11   1 315.484 14.0152   3
  -7  11   1 291.835 13.3268   2
  -7  11   1 313.482 13.1512   6
  -7  11   1 293.863 14.5141   6
  -7  11   1 333.022 16.5886   5
  -7  11   1 315.977 18.3741   4
   6 -11  -1 6.64075 3.09834   2
   6 -11  -1 5.77952 2.94717   3
  -6  11   1 6.84732 3.64386   5
  -6  11   1 4.35846 2.16756   6
  -6  11   1 4.75472 2.78110   2
  -6  11   1 8.90489 2.91941   2
  -6  11   1 8.69398 2.73992   6
  -6  11   1 4.63555 2.29853   3
  -6  11   1 6.63285 3.95765   4
   5 -11  -1 433.433 17.0922   3
   5 -11  -1 424.908 16.3907   2
  -5  11   1 448.101 20.9139   4
  -5  11   1 399.860 15.6314   6
  -5  11   1 422.463 14.9901   6
  -5  11   1 401.609 15.1456   2
  -5  11   1 418.149 14.8673   3
  -5  11   1 453.313 18.5321   5
  -5  11   1 441.654 17.3326   2
   4 -11  -1 21.4479 4.02533   2
  -4  11   1 28.4165 4.85550   5
  -4  11   1 25.0981 4.05790   6
  -4  11   1 24.0459 4.55584   2
  -4  11   1 28.9998 3.06770   3
  -4  11   1 27.0063 3.29853   6
  -4  11   1 26.1910 3.53287   2
   3 -11  -1 65.7949 5.11091   2
   3 -11  -1 73.9417 6.45453   2
   3 -11  -1 74.7131 6.79093   5
  -3  11   1 76.7811 6.97386   2
  -3  11   1 81.7396 8.34666   4
  -3  11   1 79.0929 6.59931   5
  -3  11   1 78.3299 5.72475   2
  -3  11   1 74.5414 3.43964   3
  -3  11   1 71.9391 6.28866   6
  -3  11   1 82.1231 5.77652   6
   2 -11  -1 28.4701 4.40782   5
   2 -11  -1 20.1523 3.33652   2
   2 -11  -1 29.4415 4.45941   2
  -2  11   1 25.1530 4.14202   5
  -2  11   1 29.8148 4.28192   2
  -2  11   1 27.3737 4.24182   6
  -2  11   1 32.2742 5.76125   4
  -2  11   1 23.8199 3.69382   6
  -2  11   1 25.5028 4.89218   2
   1 -11  -1 1554.61 45.9708   2
   1 -11  -1 1410.00 43.4132   2
  -1  11   1 1507.45 46.2306   2
  -1  11   1 1562.66 43.9886   5
  -1  11   1 1524.48 44.4466   2
  -1  11   1 1527.11 47.5885   4
  -1  11   1 1524.07 43.5756   6
  -1  11   1 1457.52 43.9601   6
   0 -11  -1 426.770 17.1505   5
   0 -11  -1 411.124 18.2319   2
   0 -11  -1 402.268 11.0341   6
   0 -11  -1 399.583 10.8780   6
   0  11   1 381.319 17.2811   2
   0  11   1 401.730 16.3819   5
   0  11   1 395.211 18.6181   2
   0  11   1 404.572 18.9103   4
   0  11   1 378.306 16.8057   6
   0  11   1 412.084 17.1183   6
  -1 -11  -1 734.303 28.0328   2
  -1 -11  -1 774.448 22.3086   6
  -1 -11  -1 745.578 21.4119   6
   1  11   1 734.087 25.4710   5
   1  11   1 746.290 26.5789   6
   1  11   1 714.739 26.5735   6
   1  11   1 731.442 27.8924   2
   1  11   1 729.729 27.8192   4
   1  11   1 759.779 28.7666   2
  -2 -11  -1 33.0755 4.29706   5
  -2 -11  -1 25.8413 4.07271   6
  -2 -11  -1 26.3447 4.43276   6
  -2 -11  -1 36.4251 6.01438   2
   2  11   1 27.9247 5.31967   6
   2  11   1 27.7453 4.68917   5
   2  11   1 25.7498 6.03304   2
   2  11   1 29.4655 6.26545   2
   2  11   1 40.8116 6.13459   4
  -3 -11  -1 1674.29 48.6834   5
  -3 -11  -1 1757.24 49.3939   6
  -3 -11  -1 1763.32 55.2316   2
  -3 -11  -1 1677.10 48.6209   6
  -3 -11  -1 1758.93 44.1356   3
   3  11   1 1708.32 55.4529   2
   3  11   1 1770.25 51.3071   5
  -4 -11  -1 99.8540 10.6189   2
  -4 -11  -1 99.7219 8.64853   6
  -4 -11  -1 85.6613 5.18252   3
   4  11   1 94.0125 9.33114   6
   4  11   1 86.1110 10.0238   2
   4  11   1 96.9690 9.03166   4
  -5 -11  -1 537.816 26.3792   2
  -5 -11  -1 568.475 19.1383   3
   5  11   1 579.860 24.9388   6
   5  11   1 540.214 26.5676   2
   5  11   1 591.770 24.5658   4
  -6 -11  -1 4.41382 3.88169   6
  -6 -11  -1 -1.3528 1.87531   3
   6  11   1 -4.6328 3.18742   4
   6  11   1 0.74811 4.59710   2
   6  11   1 -0.8052 4.02380   6
  -7 -11  -1 0.03397 2.51425   3
  -7 -11  -1 7.86279 4.93661   6
  -7 -11  -1 5.52192 5.75701   2
   7  11   1 4.38653 4.29109   4
   7  11   1 1.88543 4.80006   6
   7  11   1 4.82497 5.83576   2
  -8 -11  -1 64.6708 11.6625   2
  -8 -11  -1 64.6153 7.44950   3
   8  11   1 53.1127 8.83712   4
   8  11   1 75.8238 9.52187   6
   8  11   1 43.2728 9.40058   2
  -8  12   1 3.69626 3.10314   3
  -8  12   1 -0.7623 3.70541   2
  -8  12   1 8.27626 3.61979   2
  -8  12   1 4.59891 3.26104   6
   7 -12  -1 58.7591 6.46729   2
  -7  12   1 68.5088 6.31032   6
  -7  12   1 69.2126 6.02276   6
  -7  12   1 83.1686 7.34940   2
  -7  12   1 81.5244 7.00814   2
  -7  12   1 72.6310 8.36993   5
  -7  12   1 67.8444 6.27408   3
  -7  12   1 94.4203 10.4871   4
   6 -12  -1 4.49348 4.28549   3
   6 -12  -1 0.29382 4.20860   2
  -6  12   1 -1.3830 2.23033   2
  -6  12   1 2.61985 2.13928   6
  -6  12   1 7.10186 3.62617   5
  -6  12   1 -0.1935 3.66190   4
  -6  12   1 5.12072 2.95272   2
  -6  12   1 1.16933 2.04112   3
   5 -12  -1 192.250 10.3138   2
  -5  12   1 192.143 13.9894   4
  -5  12   1 199.863 8.73420   3
  -5  12   1 182.717 9.70971   6
  -5  12   1 203.365 11.8457   5
  -5  12   1 175.555 9.09415   2
  -5  12   1 195.283 9.42274   6
  -5  12   1 200.857 11.1110   2
   4 -12  -1 329.370 14.7499   2
  -4  12   1 367.235 18.9678   4
  -4  12   1 326.464 14.3578   6
  -4  12   1 347.050 11.1785   3
  -4  12   1 356.673 13.5453   2
  -4  12   1 352.656 13.7496   6
   3 -12  -1 338.781 14.9421   2
  -3  12   1 339.532 15.8233   2
  -3  12   1 307.402 14.0425   6
  -3  12   1 334.394 13.4801   2
  -3  12   1 329.658 17.5311   4
  -3  12   1 334.145 14.8490   5
  -3  12   1 324.727 13.5552   6
   2 -12  -1 383.198 18.3162   5
   2 -12  -1 466.946 20.8844   2
  -2  12   1 393.103 15.8906   2
  -2  12   1 392.997 17.9987   2
  -2  12   1 411.987 16.1234   6
  -2  12   1 355.036 16.2142   6
  -2  12   1 391.231 22.2858   4
  -2  12   1 434.609 17.0802   5
   1 -12  -1 242.453 13.4976   2
   1 -12  -1 228.922 11.6512   5
  -1  12   1 245.927 14.0920   2
  -1  12   1 236.897 12.3809   6
  -1  12   1 246.955 12.3797   5
  -1  12   1 233.094 12.6933   2
   0 -12  -1 14.5529 3.71890   5
   0 -12  -1 16.0533 4.27145   2
   0  12   1 15.6957 3.97301   6
   0  12   1 12.3035 4.03166   2
   0  12   1 11.5411 3.56720   5
   0  12   1 16.1386 5.23297   2
   0  12   1 12.3781 4.19050   6
  -1 -12  -1 1489.57 47.4807   2
  -1 -12  -1 1487.76 38.9657   6
  -1 -12  -1 1439.89 42.0973   5
   1  12   1 1486.53 45.7765   6
   1  12   1 1463.12 47.7331   4
   1  12   1 1471.97 44.3116   5
  -2 -12  -1 72.3321 6.29150   5
  -2 -12  -1 90.9516 9.46295   2
  -2 -12  -1 90.8871 6.08800   6
  -2 -12  -1 84.1786 6.25455   6
   2  12   1 87.3701 8.98898   4
   2  12   1 100.503 10.5442   2
   2  12   1 87.4212 9.32422   2
   2  12   1 94.6964 8.27865   5
  -3 -12  -1 652.570 22.8766   6
  -3 -12  -1 641.646 22.0992   6
  -3 -12  -1 644.695 17.2276   3
  -3 -12  -1 643.872 27.9309   2
   3  12   1 683.376 29.0806   2
   3  12   1 637.275 24.7391   5
   3  12   1 648.295 28.6596   2
   3  12   1 646.677 26.7125   4
   3  12   1 673.117 26.8137   6
  -4 -12  -1 0.70444 1.29358   3
  -4 -12  -1 6.30063 4.29176   2
  -4 -12  -1 2.55116 3.71603   6
   4  12   1 4.19552 3.83937   6
   4  12   1 5.88213 4.39239   2
   4  12   1 -0.9126 2.94787   4
   4  12   1 2.00941 6.21231   2
  -5 -12  -1 26.1706 3.72380   3
  -5 -12  -1 26.6705 6.12695   6
  -5 -12  -1 22.1557 6.54626   2
   5  12   1 23.6238 7.38127   2
   5  12   1 17.3065 5.24684   4
   5  12   1 16.8201 5.65225   6
  -6 -12  -1 303.886 20.3503   2
  -6 -12  -1 320.298 16.9896   6
  -6 -12  -1 314.691 13.4443   3
   6  12   1 266.413 19.4154   2
   6  12   1 312.263 18.2954   6
   6  12   1 295.550 17.6114   4
  -7 -12  -1 318.437 21.8354   2
  -7 -12  -1 341.526 15.5171   3
  -7 -12  -1 346.761 19.2957   6
   7  12   1 356.654 22.7222   2
   7  12   1 357.888 20.5292   6
  -7  13   1 -3.8695 2.14030   3
  -7  13   1 1.66731 4.65744   4
  -7  13   1 -3.3074 2.85504   2
  -7  13   1 6.11657 3.25438   2
  -7  13   1 2.28885 4.25275   5
   6 -13  -1 54.2111 6.70977   2
  -6  13   1 50.1964 7.23996   5
  -6  13   1 53.5334 4.95826   3
  -6  13   1 65.9101 5.98051   6
  -6  13   1 56.0463 5.51118   2
  -6  13   1 58.4847 6.42035   6
  -6  13   1 76.5126 9.95149   4
  -6  13   1 65.8130 6.77801   2
   5 -13  -1 57.5777 6.05796   2
  -5  13   1 78.8806 7.28757   2
  -5  13   1 74.8653 7.63134   5
  -5  13   1 62.1254 5.40843   2
  -5  13   1 69.6075 8.93653   4
  -5  13   1 69.4311 5.81483   6
   4 -13  -1 14.7213 3.69296   2
  -4  13   1 6.37451 3.80727   2
  -4  13   1 6.93427 4.83059   4
  -4  13   1 11.3925 1.64184   3
  -4  13   1 6.36365 2.85570   6
  -4  13   1 10.9227 2.84634   2
  -4  13   1 18.2784 4.46741   5
  -3  13   1 80.7174 9.20620   4
  -3  13   1 77.3135 6.37245   6
  -3  13   1 64.6176 5.89735   2
  -3  13   1 51.7290 6.87998   2
  -2  13   1 -0.5573 2.53120   6
  -2  13   1 2.65084 2.89569   4
  -2  13   1 -0.0293 3.01892   2
  -2  13   1 2.84459 2.51218   5
  -2  13   1 -0.4969 2.58301   2
  -2  13   1 -2.1277 1.86004   6
   1 -13  -1 9.45392 3.56292   2
  -1  13   1 1.72708 3.18805   2
  -1  13   1 6.07704 3.54552   2
  -1  13   1 2.27966 2.84456   6
  -1  13   1 6.49952 3.84376   6
  -1  13   1 0.49843 3.37991   4
  -1  13   1 8.53182 3.42705   5
   0 -13  -1 15.0759 5.07109   2
   0  13   1 14.3069 3.76588   5
   0  13   1 18.0675 4.48820   6
   0  13   1 15.9373 5.19271   4
   0  13   1 13.7087 4.58622   2
   0  13   1 13.2710 4.30421   2
  -1 -13  -1 41.5558 2.88410   6
  -1 -13  -1 44.9619 7.77391   2
  -1 -13  -1 37.7348 2.80363   6
   1  13   1 36.0850 6.96869   2
   1  13   1 37.7306 6.23673   5
   1  13   1 37.3311 6.96604   2
   1  13   1 38.5401 7.10574   4
  -2 -13  -1 72.9046 5.25350   6
   2  13   1 54.4879 8.63642   2
   2  13   1 73.7279 8.78582   4
   2  13   1 70.7887 9.29996   2
   2  13   1 81.3402 7.64783   5
   2  13   1 69.6215 8.26796   6
  -3 -13  -1 4.14729 3.05918   6
  -3 -13  -1 2.71531 3.25857   6
  -3 -13  -1 0.56137 3.92521   2
   3  13   1 1.13147 5.34071   2
   3  13   1 2.82715 3.89930   4
   3  13   1 -5.8777 2.67351   5
   3  13   1 -6.5511 3.26521   6
   3  13   1 8.46737 4.99626   2
  -4 -13  -1 4.02325 1.34757   3
  -4 -13  -1 3.83808 5.02580   2
  -4 -13  -1 4.24615 3.61049   6
   4  13   1 8.30967 6.84146   2
   4  13   1 5.99740 4.11077   4
   4  13   1 4.80889 5.08592   2
   4  13   1 -1.4574 3.76032   6
  -5 -13  -1 13.6058 4.45967   6
  -5 -13  -1 23.3600 6.83343   2
   5  13   1 19.1662 6.74778   2
   5  13   1 10.0468 5.12406   4
  -6 -13  -1 10.6121 3.21159   3
  -6 -13  -1 23.3600 6.00572   6
  -6 -13  -1 17.8008 7.43322   2
   6  13   1 22.3965 7.26210   6
   6  13   1 25.3424 8.43707   2
   6  13   1 21.1553 6.48497   4
  -6  14   1 187.859 12.6796   5
  -6  14   1 178.532 9.68611   2
  -6  14   1 188.576 11.4036   2
  -6  14   1 185.187 8.64930   3
   5 -14  -1 8.20806 4.05725   2
  -5  14   1 15.0783 6.21411   4
  -5  14   1 14.8691 2.17025   3
  -5  14   1 14.3038 3.75849   6
  -5  14   1 13.1833 3.29499   2
  -5  14   1 11.5372 4.13912   5
  -5  14   1 7.49290 4.05722   2
   4 -14  -1 263.262 12.9731   2
  -4  14   1 268.961 14.6717   5
  -4  14   1 273.439 17.7320   4
  -4  14   1 263.457 12.9603   6
  -4  14   1 279.468 14.4789   2
  -4  14   1 248.462 12.9289   6
  -4  14   1 275.609 12.0229   2
   3 -14  -1 466.561 19.4028   2
  -3  14   1 477.053 18.9286   6
  -3  14   1 449.407 19.4275   6
  -3  14   1 500.673 24.0273   4
  -3  14   1 474.787 20.7924   2
  -3  14   1 476.550 20.0184   5
  -2  14   1 185.739 11.7735   5
  -2  14   1 178.696 11.1184   6
  -2  14   1 156.120 11.9228   2
  -2  14   1 194.198 14.4142   4
  -2  14   1 179.789 10.5456   2
   1 -14  -1 43.8866 7.59147   2
  -1  14   1 39.3045 7.38153   2
  -1  14   1 44.1766 6.82735   2
  -1  14   1 43.2143 8.08142   4
   0 -14  -1 496.761 22.2219   2
   0  14   1 438.009 20.9983   2
   0  14   1 487.774 20.7697   5
   0  14   1 462.443 22.4871   2
   0  14   1 493.144 21.4348   6
   0  14   1 517.433 24.1211   4
  -1 -14  -1 536.190 24.3585   2
   1  14   1 470.272 22.6729   2
   1  14   1 533.223 24.6490   2
   1  14   1 537.173 24.8207   4
   1  14   1 478.865 22.2467   6
   1  14   1 511.747 21.8581   5
  -2 -14  -1 530.211 16.3584   6
  -2 -14  -1 495.857 15.6929   6
  -2 -14  -1 510.993 24.3505   2
   2  14   1 496.618 23.0496   6
   2  14   1 503.998 24.5258   2
   2  14   1 513.287 25.0404   2
   2  14   1 476.122 23.6155   4
  -3 -14  -1 230.427 17.4349   2
  -3 -14  -1 231.198 11.0012   6
   3  14   1 229.566 15.5197   6
   3  14   1 227.146 15.6195   4
   3  14   1 249.905 17.2838   2
   3  14   1 238.528 14.5962   5
   3  14   1 231.195 17.2788   2
  -4 -14  -1 31.1540 8.17457   2
  -4 -14  -1 45.7096 6.79996   6
   4  14   1 55.2911 8.68168   6
   4  14   1 50.4463 9.64641   2
   4  14   1 50.1336 8.30535   4
   4  14   1 29.3765 9.06472   2
  -5 -14  -1 46.7562 7.17545   6
  -5 -14  -1 41.5039 9.43733   2
  -5  15   1 0.11049 3.46798   5
  -5  15   1 5.59625 3.44467   6
  -5  15   1 5.01779 5.61967   4
  -5  15   1 3.08147 3.84102   2
  -4  15   1 4.19214 3.46762   2
  -4  15   1 2.17422 2.85684   2
  -4  15   1 6.07901 4.41330   4
  -4  15   1 2.59586 3.31419   5
  -4  15   1 6.86506 2.89287   6
   3 -15  -1 1.66445 3.84052   2
  -3  15   1 1.47848 2.88900   6
  -3  15   1 -2.9971 2.74045   5
  -3  15   1 0.58736 3.70989   2
  -3  15   1 6.44241 4.56772   4
  -2  15   1 4.38618 3.70625   2
  -2  15   1 10.3834 3.75150   5
  -2  15   1 7.38129 4.52552   2
  -2  15   1 4.99925 4.33794   4
  -2  15   1 8.12842 3.65518   6
   1 -15  -1 18.5400 5.89613   2
  -1  15   1 16.0792 5.05259   2
  -1  15   1 4.85864 4.51087   4
  -1  15   1 18.7195 5.11364   5
  -1  15   1 19.5984 4.89492   6
  -1  15   1 9.94385 4.30213   2
   0 -15  -1 41.9930 7.89475   2
   0  15   1 32.9921 6.08342   5
   0  15   1 24.3797 6.94978   2
   0  15   1 29.7556 6.57967   2
   0  15   1 29.3299 7.01920   4
   0  15   1 35.5137 6.79276   6
  -1 -15  -1 31.7133 6.87204   2
   1  15   1 54.1469 9.67576   2
   1  15   1 51.9134 7.22789   5
   1  15   1 31.7548 7.38622   2
   1  15   1 40.2835 7.90251   4
   1  15   1 41.8227 7.63057   6
  -2 -15  -1 10.4351 1.82936   6
  -2 -15  -1 14.0102 5.83389   2
   2  15   1 23.8728 6.71108   2
   2  15   1 11.2775 5.18729   4
   2  15   1 3.25862 4.31815   6
   2  15   1 12.9675 5.23039   2
   2  15   1 7.23360 3.84148   5
  -3 -15  -1 148.874 15.2995   2
   3  15   1 143.009 11.5388   5
   3  15   1 116.215 12.9806   2
   3  15   1 154.069 13.1345   6
   3  15   1 169.546 25.7783   2
   3  15   1 158.930 13.6815   4
  -4 -15  -1 3.09714 3.76670   6
  -4 -15  -1 2.58624 5.86179   2
   4  15   1 3.64488 5.55113   6
   4  15   1 7.84700 7.13081   2
   4  15   1 4.04402 4.76585   4
  -4  16   1 222.035 13.9115   2
  -4  16   1 227.119 14.2330   5
  -4  16   1 266.487 18.4764   4
  -4  16   1 241.348 13.5479   6
  -3  16   1 454.634 25.3660   2
  -3  16   1 410.405 24.3371   4
  -3  16   1 517.711 21.7495   6
  -3  16   1 492.605 21.5840   5
  -2  16   1 156.239 10.8433   2
  -2  16   1 147.383 11.6151   5
  -2  16   1 171.213 12.9444   2
  -2  16   1 161.563 11.9278   6
  -1  16   1 342.261 17.5555   5
  -1  16   1 332.766 17.8718   6
  -1  16   1 352.090 24.0530   4
  -1  16   1 330.681 18.9713   2
  -1  16   1 321.956 17.2805   2
   0 -16  -1 11.0554 5.04075   2
   0  16   1 5.27072 3.83635   5
   0  16   1 2.42004 4.73237   2
   0  16   1 3.03886 5.18034   6
   0  16   1 -3.8960 3.69783   2
   1  16   1 238.185 15.7636   6
   1  16   1 237.809 14.6765   5
  -2 -16  -1 172.253 15.5897   2
   2  16   1 246.908 17.1125   4
   2  16   1 223.772 15.0310   5
   2  16   1 222.742 16.6665   2
   2  16   1 231.647 15.8891   6
  -3 -16  -1 75.2664 13.6954   2
   3  16   1 49.8168 8.24581   5
   3  16   1 66.6392 10.1306   6
   3  16   1 55.2906 9.91714   4
   3  16   1 64.1852 11.1415   2
   4  16  -2 61.9866 10.1606   4
   4  16  -2 65.5629 9.50598   2
   3  16  -2 172.995 13.1874   6
   3  16  -2 160.025 13.9864   4
   3  16  -2 153.921 10.6615   5
   2  16  -2 121.096 9.00615   5
   2  16  -2 130.849 11.1343   6
   2  16  -2 116.569 10.3716   2
   1  16  -2 384.722 18.0370   2
   1  16  -2 343.141 20.1634   2
   1  16  -2 361.221 18.2975   6
   1  16  -2 338.254 20.8415   4
   0  16  -2 23.7992 5.21890   2
   0  16  -2 27.9846 5.48271   5
   0  16  -2 20.1871 5.64081   4
   0  16  -2 23.2775 5.52763   6
   0  16  -2 14.1830 4.01334   2
  -1  16  -2 53.8825 6.07850   2
  -1  16  -2 66.7536 9.61370   4
  -1  16  -2 64.5028 5.41594   2
  -2  16  -2 121.515 9.10345   6
  -2  16  -2 103.602 5.32947   2
  -2  16  -2 117.989 9.60084   5
  -2  16  -2 116.637 6.25908   2
   5  15  -2 16.6643 6.09714   4
   5  15  -2 37.2599 8.14342   2
  -5 -15   2 17.6350 6.92604   2
   4  15  -2 55.0310 9.34759   6
   4  15  -2 29.9538 7.07017   4
   4  15  -2 29.4483 8.11498   2
   4  15  -2 45.8729 8.65489   2
  -4 -15   2 50.2033 6.04698   5
  -4 -15   2 36.4083 7.16798   2
   3  15  -2 7.82706 3.12412   5
   3  15  -2 3.72702 3.93053   6
   3  15  -2 6.46549 3.97666   2
   3  15  -2 5.18325 6.44125   2
   3  15  -2 2.99360 4.54761   4
  -3 -15   2 4.33367 3.27750   5
  -3 -15   2 0.27553 4.31898   2
   2  15  -2 16.9521 4.94973   6
   2  15  -2 16.0573 3.55570   5
   2  15  -2 13.3596 5.15844   4
   2  15  -2 9.99079 4.21199   2
   2  15  -2 14.5736 5.75969   2
  -2 -15   2 5.27908 3.52987   5
  -2 -15   2 25.7209 5.21067   2
   1  15  -2 -2.7232 2.88402   6
   1  15  -2 -2.4357 2.68886   5
   1  15  -2 -3.6368 3.08755   2
   1  15  -2 -0.4827 3.94135   4
   1  15  -2 2.44450 4.22245   2
  -1 -15   2 0.93584 3.02003   2
  -1 -15   2 -0.9571 3.19779   5
   0  15  -2 6.09706 4.46165   4
   0  15  -2 2.11110 2.51319   5
   0  15  -2 3.07259 3.01350   6
   0  15  -2 0.92887 2.89049   2
   0  15  -2 7.32386 5.50669   6
   0  15  -2 7.29589 3.53103   2
   0 -15   2 3.81410 3.46072   5
   0 -15   2 5.06154 3.16674   2
  -1  15  -2 -6.1724 3.61053   4
  -1  15  -2 -3.3430 2.81378   6
  -1  15  -2 -0.1912 4.27574   6
  -1  15  -2 -0.5558 2.23185   2
  -1  15  -2 0.72512 2.55911   2
  -1  15  -2 -0.1548 2.83328   5
   1 -15   2 3.99573 2.10498   2
  -2  15  -2 306.609 10.9981   2
  -2  15  -2 271.513 17.9636   4
  -2  15  -2 300.939 14.2445   6
  -2  15  -2 294.370 13.4244   6
  -3  15  -2 3.74065 2.80969   6
  -3  15  -2 -1.9590 4.65448   4
  -3  15  -2 -4.0941 3.26763   5
  -4  15  -2 9.64581 5.44755   4
  -4  15  -2 5.64179 2.51303   6
  -4  15  -2 1.70577 3.09496   5
   6  14  -2 516.346 27.4905   6
  -6 -14   2 501.595 25.1750   2
   5  14  -2 73.1985 9.14992   6
   5  14  -2 60.0210 11.7069   2
   5  14  -2 57.1721 8.73272   2
   5  14  -2 55.9225 8.78453   4
  -5 -14   2 58.1894 5.28310   6
  -5 -14   2 71.2011 9.37303   2
  -5 -14   2 69.4503 6.20684   5
  -5 -14   2 65.9837 5.64796   6
   4  14  -2 6.09552 5.59515   2
   4  14  -2 -0.8118 3.28682   2
   4  14  -2 -0.2215 3.84851   4
   4  14  -2 -1.5220 3.16744   6
  -4 -14   2 3.09437 3.87846   2
   3  14  -2 401.777 20.3783   4
   3  14  -2 308.683 18.7789   2
   3  14  -2 374.247 15.7222   5
   3  14  -2 386.708 18.9096   2
   3  14  -2 369.134 18.3365   6
  -3 -14   2 381.706 18.1565   2
  -3 -14   2 357.012 14.1089   5
   2  14  -2 286.918 16.8726   4
   2  14  -2 258.307 12.4239   5
   2  14  -2 250.497 15.5119   2
   2  14  -2 295.721 15.6601   2
  -2 -14   2 270.080 14.2167   2
  -2 -14   2 259.368 11.5012   5
   1  14  -2 706.258 23.7900   5
   1  14  -2 749.274 26.1848   2
   1  14  -2 662.064 25.7569   6
   1  14  -2 697.897 25.3896   6
   1  14  -2 706.660 25.9456   2
   1  14  -2 688.946 28.8662   4
  -1 -14   2 638.003 23.7983   2
  -1 -14   2 646.303 24.5574   5
   0  14  -2 100.959 10.2119   4
   0  14  -2 81.5475 7.01161   5
   0  14  -2 73.5565 7.17505   2
   0  14  -2 79.0660 7.51594   6
   0  14  -2 88.3875 7.25847   2
   0 -14   2 78.9687 6.04412   2
   0 -14   2 94.4595 7.43176   5
  -1  14  -2 13.1306 3.22574   2
  -1  14  -2 13.0204 3.91742   5
  -1  14  -2 17.7712 5.64381   4
  -1  14  -2 5.15016 3.49700   6
  -1  14  -2 7.36884 3.06341   6
  -1  14  -2 11.2189 2.53134   2
   1 -14   2 4.06177 2.42863   2
   1 -14   2 6.52309 2.93126   5
  -2  14  -2 231.689 10.5121   6
  -2  14  -2 218.088 11.2091   6
  -2  14  -2 189.129 14.3099   4
  -2  14  -2 208.195 11.5581   5
  -3  14  -2 925.508 29.5792   6
  -3  14  -2 965.112 28.5665   6
  -3  14  -2 1034.34 37.9581   4
  -3  14  -2 995.997 31.7328   5
  -4  14  -2 470.179 19.1932   5
  -4  14  -2 428.856 14.6603   6
  -4  14  -2 452.476 22.8941   4
  -4  14  -2 384.343 15.6993   6
  -5  14  -2 134.105 10.8409   5
  -5  14  -2 140.660 7.15432   6
  -5  14  -2 111.648 11.8539   4
  -7 -13   2 231.584 17.0671   2
  -7 -13   2 236.511 10.5027   3
   6  13  -2 54.8935 8.27677   6
   6  13  -2 32.9216 9.32164   2
   6  13  -2 62.0346 9.58383   2
   6  13  -2 46.0489 8.10091   4
  -6 -13   2 45.9797 8.80024   2
  -6 -13   2 59.0294 5.81296   6
  -6 -13   2 43.4459 5.93036   5
   5  13  -2 39.1334 8.22515   2
   5  13  -2 31.8587 6.32561   4
   5  13  -2 28.5496 6.06780   6
   5  13  -2 25.9071 6.23543   2
  -5 -13   2 18.4539 3.69620   6
  -5 -13   2 32.1785 7.14459   2
  -5 -13   2 29.4436 4.12176   6
   4  13  -2 10.6380 4.60350   4
   4  13  -2 10.3382 5.64582   2
   4  13  -2 10.6213 4.14675   6
   4  13  -2 7.34744 4.02029   2
  -4 -13   2 8.64611 4.07279   2
  -4 -13   2 6.48367 1.98090   6
  -4 -13   2 6.12011 2.75983   5
  -4 -13   2 6.44231 1.49593   6
   3  13  -2 4.77963 3.71524   2
   3  13  -2 5.98875 4.12135   6
   3  13  -2 5.66539 4.01297   2
   3  13  -2 7.49101 3.95459   4
   3  13  -2 2.72204 2.40458   5
  -3 -13   2 3.49680 2.99625   2
  -3 -13   2 3.62177 2.36408   5
   2  13  -2 3.76637 4.24639   2
   2  13  -2 0.05578 2.60660   6
   2  13  -2 1.09064 2.40660   5
   2  13  -2 0.45100 3.33485   2
   2  13  -2 1.66122 3.35517   4
   2  13  -2 8.74658 4.07046   6
  -2 -13   2 2.08422 2.53915   2
  -2 -13   2 4.90838 2.38135   5
   1  13  -2 45.7614 6.37310   2
   1  13  -2 47.3161 5.60816   6
   1  13  -2 38.1750 6.96975   4
   1  13  -2 38.5035 5.02420   5
   1  13  -2 51.3439 5.93472   2
  -1 -13   2 36.8608 4.21868   5
   0  13  -2 2.82866 3.62885   4
   0  13  -2 -1.6434 2.20726   6
   0  13  -2 0.06798 2.79220   2
   0  13  -2 0.35149 1.94592   6
   0  13  -2 -1.8783 2.06755   5
   0 -13   2 -1.0070 1.87618   5
   0 -13   2 2.65948 2.26277   2
  -1  13  -2 290.963 12.2030   6
  -1  13  -2 276.999 12.5453   5
  -1  13  -2 274.282 11.1626   2
  -1  13  -2 273.480 16.2146   4
  -1  13  -2 277.855 11.8595   2
  -1  13  -2 286.461 12.6487   6
   1 -13   2 293.131 13.3554   5
  -2  13  -2 20.5859 5.38156   4
  -2  13  -2 16.1044 2.35646   2
  -2  13  -2 18.2524 3.82166   5
  -2  13  -2 11.7216 3.38942   6
  -2  13  -2 16.2166 2.93343   2
  -2  13  -2 23.9185 3.19665   6
  -3  13  -2 204.118 8.40672   6
  -3  13  -2 200.153 10.6804   6
  -3  13  -2 186.778 7.56895   3
  -3  13  -2 198.793 14.1677   4
  -3  13  -2 208.318 10.9105   5
  -4  13  -2 58.0783 4.87739   3
  -4  13  -2 66.7698 6.96278   5
  -4  13  -2 62.1046 4.25378   6
  -4  13  -2 53.0318 8.29060   4
  -5  13  -2 9.78670 2.84177   6
  -5  13  -2 7.86822 4.51144   4
  -5  13  -2 4.41690 2.92539   3
  -5  13  -2 8.63846 4.56259   5
  -5  13  -2 7.96464 2.20754   6
  -6  13  -2 2.81847 4.66085   4
  -6  13  -2 0.68458 2.14941   6
  -6  13  -2 3.12418 2.99820   3
  -6  13  -2 -1.2276 3.76488   5
   8  12  -2 -2.8248 4.12269   4
   8  12  -2 2.05912 4.66593   6
  -8 -12   2 7.11118 4.74289   6
  -8 -12   2 -0.5463 2.95784   3
  -8 -12   2 12.6464 6.47075   2
   7  12  -2 57.9455 8.61715   6
   7  12  -2 50.8869 9.17173   2
   7  12  -2 50.7223 8.33305   4
  -7 -12   2 74.4777 8.50593   6
  -7 -12   2 48.0367 4.96787   3
  -7 -12   2 55.6662 9.38442   2
   6  12  -2 494.633 22.8501   4
   6  12  -2 446.913 26.4086   2
   6  12  -2 520.465 24.6307   2
   6  12  -2 458.928 18.5660   3
   6  12  -2 537.333 23.3612   6
  -6 -12   2 528.282 19.1229   6
  -6 -12   2 484.473 18.3704   5
  -6 -12   2 491.123 23.5959   2
  -6 -12   2 526.407 16.7966   3
   5  12  -2 101.283 11.9004   2
   5  12  -2 97.5637 10.4366   2
   5  12  -2 106.769 10.1493   4
   5  12  -2 99.5501 9.58293   6
  -5 -12   2 104.600 5.22568   3
  -5 -12   2 112.757 7.02934   5
  -5 -12   2 120.660 10.3973   2
  -5 -12   2 97.7971 7.86555   6
  -5 -12   2 101.384 6.58401   6
   4  12  -2 5.56944 4.01712   2
   4  12  -2 13.1567 4.32013   6
   4  12  -2 14.2336 4.75727   4
   4  12  -2 15.5622 5.39833   2
  -4 -12   2 10.9511 4.11966   2
  -4 -12   2 17.1926 2.90371   6
  -4 -12   2 9.38004 2.53082   5
  -4 -12   2 9.31973 2.29279   6
   3  12  -2 21.1355 3.92021   5
   3  12  -2 29.5827 5.67619   2
   3  12  -2 23.9112 5.35386   6
   3  12  -2 27.7111 5.71990   4
   3  12  -2 31.2896 6.13013   2
  -3 -12   2 29.2938 5.51333   2
  -3 -12   2 23.7907 3.53113   5
   2  12  -2 1164.77 36.0127   6
   2  12  -2 1124.87 37.6434   2
   2  12  -2 1126.51 33.4250   5
  -2 -12   2 1107.96 31.9776   5
  -2 -12   2 1149.09 35.8034   2
   1  12  -2 207.125 11.2644   6
   1  12  -2 214.292 13.6108   4
   1  12  -2 207.529 11.0016   6
   1  12  -2 228.671 12.0641   2
   1  12  -2 210.291 11.9239   2
   1  12  -2 225.707 10.2739   5
  -1 -12   2 245.658 9.99790   5
   0  12  -2 554.380 19.3867   2
   0  12  -2 542.786 18.8446   6
   0  12  -2 515.106 18.8441   2
   0  12  -2 531.710 22.8362   4
   0  12  -2 525.684 18.2833   5
   0  12  -2 507.081 18.8681   6
   0 -12   2 529.602 18.3715   5
   0 -12   2 548.014 17.9205   2
   0 -12   2 517.088 17.8202   2
  -1  12  -2 15.7282 3.36876   5
  -1  12  -2 26.1371 3.68573   6
  -1  12  -2 21.5824 3.60552   2
  -1  12  -2 14.9116 2.87145   2
  -1  12  -2 26.1772 5.57013   4
  -1  12  -2 18.4252 3.30324   6
   1 -12   2 18.8442 3.74699   5
   1 -12   2 15.1023 2.10564   2
  -2  12  -2 11.2235 1.99891   2
  -2  12  -2 9.02273 2.85013   5
  -2  12  -2 11.8072 2.27410   2
  -2  12  -2 11.2126 2.08985   6
  -2  12  -2 9.51378 2.55165   6
  -2  12  -2 8.81441 1.64192   3
  -3  12  -2 208.768 8.92744   3
  -3  12  -2 221.390 9.23912   6
  -3  12  -2 241.608 11.5838   5
  -3  12  -2 240.281 14.5496   4
  -3  12  -2 213.265 7.97240   6
  -4  12  -2 104.360 5.79038   6
  -4  12  -2 115.764 10.4001   4
  -4  12  -2 107.843 5.11145   6
  -5  12  -2 89.2719 9.33633   4
  -5  12  -2 75.5124 7.85811   5
  -5  12  -2 70.2740 6.23632   3
  -6  12  -2 3.93758 4.23288   4
  -6  12  -2 3.88434 2.44499   6
  -6  12  -2 -5.5641 2.44102   3
  -6  12  -2 0.44888 3.62619   5
  -6  12  -2 2.25428 2.16119   6
   9  11  -2 4.44059 4.51236   4
   9  11  -2 13.4263 6.02611   6
  -9 -11   2 13.9269 3.95236   3
  -9 -11   2 6.45396 5.93654   2
  -9 -11   2 6.92176 4.60029   6
   8  11  -2 438.126 23.9853   2
   8  11  -2 449.396 22.0299   6
   8  11  -2 499.031 23.2609   4
  -8 -11   2 456.809 18.1301   3
  -8 -11   2 466.279 20.3267   6
  -8 -11   2 434.560 23.5384   2
   7  11  -2 254.015 16.8057   2
   7  11  -2 260.344 15.6324   4
   7  11  -2 219.242 14.4580   3
   7  11  -2 235.920 14.9438   6
  -7 -11   2 225.575 15.8388   2
  -7 -11   2 263.304 11.5854   3
  -7 -11   2 235.855 12.5692   5
   6  11  -2 77.5735 7.21162   3
   6  11  -2 96.2817 9.45969   6
   6  11  -2 74.7503 9.58028   2
   6  11  -2 87.4326 8.98507   4
  -6 -11   2 87.1164 7.14990   6
  -6 -11   2 85.5401 5.65894   3
  -6 -11   2 90.9747 9.42498   2
   5  11  -2 48.0017 8.93164   2
   5  11  -2 61.8002 7.83088   2
   5  11  -2 71.2855 7.99951   6
   5  11  -2 59.3229 5.23071   3
   5  11  -2 46.4203 7.00131   4
  -5 -11   2 62.7194 5.37617   6
  -5 -11   2 53.9252 5.15036   5
  -5 -11   2 57.1913 7.41928   2
  -5 -11   2 55.8343 3.88142   3
   4  11  -2 1704.12 54.4375   2
   4  11  -2 1701.98 46.4727   3
   4  11  -2 1702.03 55.5330   2
   4  11  -2 1978.14 59.4166   4
   4  11  -2 1807.19 52.8448   6
  -4 -11   2 1774.03 45.1678   3
  -4 -11   2 1782.22 47.4371   5
  -4 -11   2 1825.09 47.0309   6
  -4 -11   2 1729.13 47.3457   6
  -4 -11   2 1807.46 53.7366   2
   3  11  -2 156.250 10.9831   4
   3  11  -2 142.089 10.0486   6
   3  11  -2 150.494 10.4826   2
   3  11  -2 155.208 10.3033   6
   3  11  -2 157.916 8.45500   5
   3  11  -2 150.417 11.0526   2
  -3 -11   2 152.689 4.76180   6
  -3 -11   2 155.616 7.27973   5
  -3 -11   2 158.451 10.1340   2
   2  11  -2 417.049 17.3516   6
   2  11  -2 406.967 16.8556   6
   2  11  -2 444.711 19.5533   4
   2  11  -2 439.123 17.0041   5
   2  11  -2 409.853 18.5449   2
   2  11  -2 454.664 18.3207   2
  -2 -11   2 423.444 17.1712   2
  -2 -11   2 413.940 14.2091   5
   1  11  -2 16.0600 2.96404   5
   1  11  -2 14.2064 4.10331   4
   1  11  -2 19.6912 4.03496   2
   1  11  -2 12.6859 3.20205   6
   1  11  -2 11.8976 2.94515   6
   1  11  -2 12.6897 3.27135   2
  -1 -11   2 13.6960 2.52531   5
  -1 -11   2 13.8209 3.19129   2
   0  11  -2 980.483 29.1656   2
   0  11  -2 934.598 28.8223   2
   0  11  -2 948.116 28.0043   5
   0  11  -2 943.903 28.3285   6
   0  11  -2 958.011 28.3292   6
   0  11  -2 971.298 33.0018   4
   0 -11   2 955.791 27.7761   2
   0 -11   2 918.342 27.8948   5
  -1  11  -2 2.18310 2.92112   4
  -1  11  -2 10.8129 2.44363   2
  -1  11  -2 5.33706 2.28440   5
  -1  11  -2 5.93486 1.86454   6
  -1  11  -2 4.30904 1.55223   6
  -1  11  -2 4.10779 0.78681   3
  -1  11  -2 4.33366 0.81668   3
  -1  11  -2 4.61186 1.69593   2
   1 -11   2 6.57077 1.41243   2
   1 -11   2 9.52169 1.75724   2
   1 -11   2 5.58555 2.45044   5
  -2  11  -2 3.76164 1.30855   6
  -2  11  -2 5.86297 1.78358   6
  -2  11  -2 2.77711 2.09419   5
  -2  11  -2 -3.6308 2.45579   4
  -2  11  -2 2.13053 1.43710   2
  -2  11  -2 5.76486 1.35059   2
  -2  11  -2 2.22937 1.23526   3
  -3  11  -2 14.0813 1.94530   6
  -3  11  -2 13.7457 2.22824   6
  -3  11  -2 18.1438 3.76476   5
  -3  11  -2 9.24304 2.17263   3
  -3  11  -2 13.3903 4.43659   4
  -4  11  -2 66.6338 3.63864   6
  -4  11  -2 69.1506 6.81924   5
  -4  11  -2 63.8164 4.03275   6
  -4  11  -2 73.4937 5.80587   3
  -5  11  -2 42.7772 3.69613   6
  -5  11  -2 53.8593 7.37788   4
  -5  11  -2 45.0138 6.58233   5
  -5  11  -2 47.0620 3.44504   6
  -5  11  -2 45.8882 6.05193   3
  -6  11  -2 569.079 23.1115   5
  -6  11  -2 559.760 21.9052   3
  -6  11  -2 556.484 17.4840   6
  -6  11  -2 563.650 17.6803   6
  -6  11  -2 575.943 25.0168   4
  -7  11  -2 -0.0655 2.42247   6
  -7  11  -2 -4.3346 3.89020   5
  -7  11  -2 2.53184 4.16067   4
  -7  11  -2 -4.1737 2.89060   3
   9  10  -2 323.654 20.5144   6
   9  10  -2 307.996 20.1051   2
  -9 -10   2 325.024 17.4164   6
  -9 -10   2 312.999 15.2514   3
  -9 -10   2 312.131 20.2484   2
   8  10  -2 -4.5933 3.42875   4
   8  10  -2 -0.9989 4.66810   2
   8  10  -2 3.47111 4.17892   6
  -8 -10   2 6.62489 2.92535   3
  -8 -10   2 5.46186 4.09653   6
   7  10  -2 532.470 23.1961   4
   7  10  -2 493.246 21.3087   3
   7  10  -2 512.720 22.7280   6
   7  10  -2 572.934 25.5250   2
  -7 -10   2 535.223 24.7313   2
  -7 -10   2 504.463 19.9141   5
  -7 -10   2 541.065 19.1333   3
   6  10  -2 206.566 13.2527   4
   6  10  -2 226.186 14.6533   2
   6  10  -2 209.863 13.2450   6
   6  10  -2 199.963 15.5816   2
   6  10  -2 220.439 11.5317   3
  -6 -10   2 216.805 10.9880   5
  -6 -10   2 258.263 14.9257   2
  -6 -10   2 219.936 9.95250   3
  -6 -10   2 231.628 11.6969   6
   5  10  -2 201.334 14.7209   2
   5  10  -2 197.971 9.73358   3
   5  10  -2 207.798 12.5577   6
  -5 -10   2 205.174 12.9221   2
  -5 -10   2 207.561 8.69613   3
  -5 -10   2 210.477 9.53582   5
  -5 -10   2 177.913 11.5794   6
  -5 -10   2 216.308 10.1645   6
   4  10  -2 -0.9016 2.77286   6
   4  10  -2 3.76332 2.84520   6
   4  10  -2 4.00810 3.14536   2
   4  10  -2 2.58941 2.91470   4
   4  10  -2 4.96237 1.85205   3
   4  10  -2 7.06997 3.65266   2
  -4 -10   2 4.10629 1.27415   3
  -4 -10   2 6.39826 1.74960   5
  -4 -10   2 6.10160 2.18425   6
  -4 -10   2 7.29791 3.42925   2
   3  10  -2 93.1788 7.38726   6
   3  10  -2 99.7673 8.17552   2
   3  10  -2 77.2285 7.12332   6
   3  10  -2 88.9171 4.31753   3
   3  10  -2 92.5861 5.99331   5
   3  10  -2 86.1829 8.25655   2
   3  10  -2 92.7812 7.99657   4
  -3 -10   2 84.2483 7.81773   2
  -3 -10   2 102.314 7.74263   2
  -3 -10   2 91.5052 4.99266   5
  -3 -10   2 89.8046 8.16676   4
  -3 -10   2 84.8303 4.35613   6
  -3 -10   2 94.5860 4.38552   6
   2  10  -2 104.193 8.23456   2
   2  10  -2 117.856 8.42876   2
   2  10  -2 119.008 6.49735   5
   2  10  -2 127.341 7.86772   6
   2  10  -2 130.377 7.98818   6
   2  10  -2 101.064 8.41391   4
  -2 -10   2 113.351 7.98122   2
  -2 -10   2 117.082 5.86752   5
  -2 -10   2 107.190 7.96162   2
  -2 -10   2 117.433 8.82686   4
   1  10  -2 124.686 9.00450   4
   1  10  -2 124.271 7.22888   6
   1  10  -2 140.219 6.92437   5
   1  10  -2 118.638 7.84262   2
   1  10  -2 134.289 8.41446   2
   1  10  -2 135.385 7.60750   6
  -1 -10   2 129.295 6.47231   5
  -1 -10   2 134.906 9.29043   4
   0  10  -2 83.8653 5.29417   6
   0  10  -2 81.0859 5.73932   2
   0  10  -2 78.3891 7.30685   4
   0  10  -2 83.9293 5.83561   2
   0  10  -2 85.0686 5.16414   6
   0 -10   2 80.8231 5.20389   5
   0 -10   2 78.3412 4.93072   2
  -1  10  -2 119.384 5.29580   6
  -1  10  -2 121.780 5.86965   2
  -1  10  -2 119.277 5.68360   6
  -1  10  -2 136.315 6.88601   5
  -1  10  -2 120.454 6.22680   2
  -1  10  -2 135.699 9.47188   4
  -1  10  -2 127.916 5.14074   3
   1 -10   2 123.536 5.12950   2
   1 -10   2 120.841 7.21628   5
   1 -10   2 124.305 4.80975   2
  -2  10  -2 87.0816 5.95266   5
  -2  10  -2 80.8358 3.51744   2
  -2  10  -2 82.1162 4.90782   3
  -2  10  -2 87.2468 4.08924   2
  -2  10  -2 83.5505 3.94771   6
  -2  10  -2 77.8682 3.38037   6
  -2  10  -2 83.3635 7.69845   4
  -3  10  -2 1826.04 53.8614   4
  -3  10  -2 1777.09 44.4841   6
  -3  10  -2 1852.94 50.2426   5
  -3  10  -2 1796.63 45.0155   6
  -4  10  -2 130.882 10.0564   4
  -4  10  -2 134.689 5.09095   6
  -4  10  -2 153.335 8.77224   3
  -4  10  -2 156.960 9.49439   5
  -4  10  -2 144.201 5.54735   6
  -5  10  -2 318.112 10.4593   6
  -5  10  -2 323.256 14.6416   3
  -5  10  -2 322.797 19.0511   4
  -5  10  -2 315.476 10.5104   6
  -6  10  -2 73.2967 8.15883   4
  -6  10  -2 71.6710 8.85015   5
  -6  10  -2 73.2041 6.93365   3
  -6  10  -2 61.3586 4.62711   6
  -7  10  -2 -1.2840 3.42229   4
  -7  10  -2 -4.2812 3.19690   3
  -7  10  -2 -1.9373 2.17654   6
  -7  10  -2 0.39435 2.16448   6
  -7  10  -2 1.63873 4.14759   5
  -8  10  -2 48.8626 8.33483   4
  -8  10  -2 40.5416 5.93169   6
  -8  10  -2 35.0556 6.65506   3
  10   9  -2 0.84669 3.95838   4
  10   9  -2 5.04685 5.58963   2
  10   9  -2 5.57377 5.09214   6
 -10  -9   2 -0.2613 5.44643   2
 -10  -9   2 1.61310 3.37788   3
   9   9  -2 585.023 24.9598   6
   9   9  -2 648.810 29.2713   2
   9   9  -2 615.458 26.3770   4
  -9  -9   2 609.713 23.3458   3
  -9  -9   2 582.230 24.9508   6
  -9  -9   2 595.287 28.3624   2
   8   9  -2 -1.4225 3.52200   6
   8   9  -2 14.5937 5.70911   2
   8   9  -2 2.05044 4.14550   4
  -8  -9   2 6.63500 5.70873   2
  -8  -9   2 5.25161 4.17464   6
  -8  -9   2 1.96517 2.37747   3
   7   9  -2 19.0479 5.73314   2
   7   9  -2 23.3183 6.70167   2
   7   9  -2 21.4863 5.14800   6
   7   9  -2 30.9514 5.36156   4
   7   9  -2 26.4478 5.05480   3
  -7  -9   2 16.5210 4.21971   5
  -7  -9   2 23.3250 4.94396   6
  -7  -9   2 21.5356 5.79399   2
  -7  -9   2 21.1219 3.41866   3
   6   9  -2 2.55580 5.06808   2
   6   9  -2 9.79421 3.25300   4
   6   9  -2 8.36682 4.35064   2
   6   9  -2 0.17990 2.94444   3
  -6  -9   2 8.11669 3.53662   6
  -6  -9   2 3.57113 2.83732   6
  -6  -9   2 12.6370 4.52444   2
  -6  -9   2 12.4445 2.85219   3
  -6  -9   2 9.19187 2.65961   5
   5   9  -2 3.74825 2.89388   6
   5   9  -2 2.87178 2.01236   3
   5   9  -2 0.07730 2.81697   2
   5   9  -2 10.4103 3.54172   4
   5   9  -2 -0.0076 3.53783   2
  -5  -9   2 1.57081 2.71270   2
  -5  -9   2 4.78551 2.38379   6
  -5  -9   2 5.29416 2.14630   5
  -5  -9   2 4.86890 2.81656   6
   4   9  -2 66.8582 4.63730   3
   4   9  -2 58.9310 6.51360   4
   4   9  -2 68.5007 6.60719   6
   4   9  -2 69.6829 7.92612   2
   4   9  -2 67.0255 6.91650   2
  -4  -9   2 68.8689 5.79098   6
  -4  -9   2 75.6514 7.09507   2
  -4  -9   2 65.8136 7.38030   2
  -4  -9   2 62.1692 6.87871   4
  -4  -9   2 67.4947 5.39725   6
  -4  -9   2 63.6951 3.97926   3
  -4  -9   2 67.3632 4.60589   5
   3   9  -2 508.833 21.2035   2
   3   9  -2 524.262 20.4397   4
   3   9  -2 525.306 19.4968   6
   3   9  -2 541.772 20.5897   2
   3   9  -2 551.294 17.3495   5
   3   9  -2 521.837 19.3866   6
   3   9  -2 506.444 15.6002   3
  -3  -9   2 525.389 21.0944   4
  -3  -9   2 507.493 21.0046   2
  -3  -9   2 555.868 15.8223   6
  -3  -9   2 550.008 20.1702   2
  -3  -9   2 547.520 17.2743   5
  -3  -9   2 444.019 16.5529   6
  -3  -9   2 546.780 14.9804   3
   2   9  -2 -0.0576 1.38925   6
   2   9  -2 0.37074 0.56967   3
   2   9  -2 0.52964 2.02651   2
   2   9  -2 1.36541 1.79523   2
   2   9  -2 1.78057 2.20623   4
   2   9  -2 0.37297 1.64808   6
   2   9  -2 1.38518 1.31617   5
  -2  -9   2 1.89816 1.11053   5
  -2  -9   2 2.24027 2.30488   4
  -2  -9   2 0.73500 2.25799   2
  -2  -9   2 -0.2733 1.84605   2
   1   9  -2 488.034 12.2211   3
   1   9  -2 481.126 16.3782   6
   1   9  -2 493.902 19.2659   4
   1   9  -2 490.575 18.0120   2
   1   9  -2 500.362 15.6972   5
   1   9  -2 482.792 17.4121   2
  -1  -9   2 501.771 19.3107   4
  -1  -9   2 492.317 16.4391   5
  -1  -9   2 475.390 17.3624   2
   0   9  -2 65.5404 4.84815   2
   0   9  -2 72.6830 4.20005   6
   0   9  -2 67.7316 3.07129   3
   0   9  -2 67.1013 4.22399   6
   0   9  -2 68.1373 2.73849   3
   0   9  -2 65.0597 4.22991   5
   0   9  -2 72.8728 5.09721   2
   0   9  -2 81.4560 6.76588   4
   0  -9   2 68.0842 4.41790   2
   0  -9   2 70.3576 6.18742   4
   0  -9   2 65.8886 4.42808   5
   0  -9   2 67.4189 4.27749   2
  -1   9  -2 2754.84 67.6439   5
  -1   9  -2 2512.37 62.0660   6
  -1   9  -2 2428.80 63.5257   3
  -1   9  -2 2504.11 63.5322   2
  -1   9  -2 2535.88 63.9469   2
  -1   9  -2 2546.35 69.6080   4
   1  -9   2 2519.48 65.7951   5
   1  -9   2 2503.51 62.3314   2
   1  -9   2 2509.82 62.0048   2
  -2   9  -2 644.414 20.0520   3
  -2   9  -2 643.454 16.8605   2
  -2   9  -2 682.841 24.0472   4
  -2   9  -2 631.971 20.5775   5
  -2   9  -2 661.377 17.3297   2
  -3   9  -2 460.533 18.7263   3
  -3   9  -2 484.128 17.4815   5
  -3   9  -2 516.695 20.0987   4
  -4   9  -2 39.7137 2.22356   6
  -4   9  -2 43.6699 4.94620   3
  -4   9  -2 37.4311 5.39104   4
  -4   9  -2 38.4748 5.46470   5
  -5   9  -2 331.681 10.3696   6
  -5   9  -2 294.423 14.4279   3
  -5   9  -2 344.818 16.4013   4
  -5   9  -2 324.146 15.1613   5
  -6   9  -2 55.4312 7.44824   5
  -6   9  -2 50.1023 6.45278   3
  -7   9  -2 951.000 34.1180   3
  -7   9  -2 948.240 28.2905   6
  -7   9  -2 964.598 28.9247   6
  -7   9  -2 1028.23 34.7134   5
  -7   9  -2 947.190 26.5561   2
  -8   9  -2 -3.3972 4.41798   5
  -8   9  -2 -2.5423 1.65649   2
  -8   9  -2 -0.7623 2.71697   6
  -8   9  -2 -0.1995 2.67293   2
  -8   9  -2 0.82700 3.84485   3
  10   8  -2 20.5677 7.01192   2
  10   8  -2 23.8468 5.78661   6
 -10  -8   2 8.82043 4.93036   6
 -10  -8   2 0.50669 5.43082   2
 -10  -8   2 16.4697 4.08986   3
   9   8  -2 269.629 18.0223   2
   9   8  -2 271.320 16.0060   4
   9   8  -2 267.538 15.4169   6
  -9  -8   2 266.901 14.2634   3
  -9  -8   2 273.346 15.7454   6
  -9  -8   2 270.025 17.7194   2
   8   8  -2 70.0323 9.45452   2
   8   8  -2 83.1198 8.72259   6
   8   8  -2 61.4512 7.82366   4
  -8  -8   2 92.1471 10.1282   2
  -8  -8   2 64.5277 6.75363   3
  -8  -8   2 78.0569 8.32773   6
   7   8  -2 22.6511 4.65376   3
   7   8  -2 28.7441 7.15684   2
   7   8  -2 23.7331 5.77335   2
   7   8  -2 21.6940 4.86964   6
   7   8  -2 24.1745 5.17268   4
  -7  -8   2 28.0603 6.17446   2
  -7  -8   2 32.0764 5.67096   6
  -7  -8   2 29.8273 4.40994   3
   6   8  -2 111.975 8.14329   3
   6   8  -2 118.976 9.98262   2
   6   8  -2 116.088 10.8203   2
   6   8  -2 104.226 8.71307   6
   6   8  -2 121.287 9.22052   4
  -6  -8   2 103.597 8.70531   6
  -6  -8   2 119.855 7.82937   5
  -6  -8   2 114.563 7.03016   3
  -6  -8   2 125.323 8.39403   6
  -6  -8   2 116.888 9.64300   2
   5   8  -2 50.1518 6.25044   6
   5   8  -2 53.7620 4.84809   3
   5   8  -2 59.8030 6.26051   4
   5   8  -2 46.8587 5.25258   6
   5   8  -2 53.8912 6.41927   2
   5   8  -2 45.8193 7.02819   2
  -5  -8   2 42.9669 4.58848   3
  -5  -8   2 39.9179 6.38057   2
  -5  -8   2 60.4903 6.65506   2
  -5  -8   2 42.9714 4.11339   5
  -5  -8   2 48.2211 4.93672   6
  -5  -8   2 37.3349 5.64116   4
  -5  -8   2 51.6371 5.59605   6
   4   8  -2 9.22547 3.16267   2
   4   8  -2 1.74111 2.07023   6
   4   8  -2 3.12454 2.40793   6
   4   8  -2 5.23543 1.71280   3
   4   8  -2 6.97788 2.82574   4
  -4  -8   2 5.18138 3.24101   2
  -4  -8   2 3.83459 2.08186   6
  -4  -8   2 2.30943 2.46830   4
  -4  -8   2 2.84977 2.56062   2
  -4  -8   2 5.62896 1.69217   3
  -4  -8   2 6.71252 1.78067   5
  -4  -8   2 4.83304 1.94520   6
   3   8  -2 36.3316 4.35766   6
   3   8  -2 35.7214 4.20984   6
   3   8  -2 27.0232 4.54907   2
   3   8  -2 32.7307 2.70372   3
   3   8  -2 24.8590 4.11212   4
   3   8  -2 36.3207 3.20376   5
   3   8  -2 31.9971 4.45605   2
  -3  -8   2 30.0988 2.31173   3
  -3  -8   2 32.8686 2.86306   6
  -3  -8   2 39.9757 5.01364   2
  -3  -8   2 33.6292 4.28634   2
  -3  -8   2 35.4636 2.85388   5
  -3  -8   2 29.6528 4.62040   4
   2   8  -2 149.483 8.28769   2
   2   8  -2 126.708 7.32523   6
   2   8  -2 135.611 6.24385   5
   2   8  -2 149.265 8.91027   4
   2   8  -2 138.773 5.11523   3
   2   8  -2 133.496 8.37119   2
  -2  -8   2 140.754 5.71478   5
  -2  -8   2 128.220 8.11544   2
  -2  -8   2 133.093 8.59253   4
  -2  -8   2 148.518 8.00270   2
   1   8  -2 12.2057 2.74074   2
   1   8  -2 13.3090 3.04195   4
   1   8  -2 12.4916 1.10753   3
   1   8  -2 12.6617 2.23293   6
   1   8  -2 11.4290 1.94564   5
   1   8  -2 11.2346 2.65131   2
   1   8  -2 8.15750 2.02326   6
  -1  -8   2 12.8281 2.53527   2
  -1  -8   2 13.7226 2.01935   5
  -1  -8   2 13.9120 3.24110   4
   0   8  -2 40.2426 2.16078   3
   0   8  -2 40.0076 3.41133   2
   0   8  -2 43.0753 4.75855   4
   0   8  -2 40.0337 2.68405   3
   0   8  -2 39.0927 2.71434   6
   0   8  -2 40.9298 3.14869   5
   0   8  -2 41.4297 2.68707   6
   0   8  -2 43.8984 3.69429   2
   0  -8   2 40.7099 3.23294   2
   0  -8   2 38.4989 3.29119   5
   0  -8   2 36.4049 2.97279   2
   0  -8   2 38.1699 4.39094   4
  -1   8  -2 64.4139 3.38321   2
  -1   8  -2 56.2821 4.18159   5
  -1   8  -2 63.1778 3.61678   2
  -1   8  -2 60.7848 3.88728   3
  -1   8  -2 70.2542 5.93126   4
   1  -8   2 59.7619 4.49592   5
   1  -8   2 61.6878 2.47360   2
   1  -8   2 64.3324 2.65646   2
  -2   8  -2 46.7371 2.04454   2
  -2   8  -2 52.5530 4.18835   3
  -2   8  -2 47.3052 5.07180   4
  -2   8  -2 53.6647 4.48687   5
  -2   8  -2 49.5139 1.91180   2
  -3   8  -2 -0.9050 1.57738   4
  -3   8  -2 2.30491 1.96527   3
  -3   8  -2 1.35988 2.07505   5
  -4   8  -2 53.7910 5.19328   3
  -4   8  -2 62.0140 6.08389   4
  -4   8  -2 61.8593 6.06417   5
  -5   8  -2 21.1885 2.68303   2
  -5   8  -2 26.5603 2.59882   6
  -5   8  -2 24.5511 4.72379   5
  -5   8  -2 24.4230 2.32456   6
  -5   8  -2 24.9280 4.43881   3
  -6   8  -2 32.6619 5.03673   3
  -6   8  -2 35.9944 3.57130   2
  -6   8  -2 32.1220 2.81725   2
  -6   8  -2 31.4819 5.70298   5
  -7   8  -2 105.937 6.78017   2
  -7   8  -2 107.984 6.74606   6
  -7   8  -2 110.921 7.10058   6
  -7   8  -2 131.026 10.5437   3
  -7   8  -2 127.359 10.6155   5
  -8   8  -2 11.8516 4.47171   2
  -8   8  -2 13.1834 4.84195   6
  -8   8  -2 20.8622 3.94232   6
  -8   8  -2 9.87369 5.10778   5
  -8   8  -2 14.9578 2.93564   2
  -8   8  -2 24.4380 4.96499   3
  10   7  -2 495.708 21.7841   6
  10   7  -2 481.205 22.6884   4
  10   7  -2 466.070 24.6113   2
 -10  -7   2 456.854 20.8031   3
 -10  -7   2 498.381 25.2895   2
 -10  -7   2 507.826 22.8988   6
   9   7  -2 327.220 16.9556   6
   9   7  -2 329.718 19.5637   2
   9   7  -2 338.269 17.6610   4
  -9  -7   2 368.731 18.0114   6
  -9  -7   2 364.746 16.8975   3
  -9  -7   2 347.401 19.8084   2
   8   7  -2 973.189 33.4769   4
   8   7  -2 876.444 38.5426   2
   8   7  -2 945.763 32.6925   6
  -8  -7   2 957.325 35.5721   5
  -8  -7   2 981.854 33.0167   6
  -8  -7   2 1026.13 31.8840   3
  -8  -7   2 910.967 35.0424   2
   7   7  -2 480.035 23.8728   2
   7   7  -2 519.930 20.8318   6
   7   7  -2 502.431 22.9918   4
   7   7  -2 461.245 20.2374   3
   7   7  -2 487.843 22.2131   2
  -7  -7   2 510.275 19.7498   5
  -7  -7   2 492.395 19.8031   6
  -7  -7   2 509.537 18.6211   3
  -7  -7   2 486.085 22.1206   2
   6   7  -2 232.076 14.4950   2
   6   7  -2 201.738 12.6947   2
   6   7  -2 208.330 11.1925   3
   6   7  -2 233.958 12.2130   4
   6   7  -2 219.468 14.0059   6
   6   7  -2 217.665 11.8229   6
  -6  -7   2 214.365 12.9542   2
  -6  -7   2 207.183 14.1995   4
  -6  -7   2 210.621 10.6077   5
  -6  -7   2 206.362 10.8996   6
  -6  -7   2 195.989 11.6213   6
  -6  -7   2 198.482 13.5794   2
  -6  -7   2 213.690 9.99190   3
   5   7  -2 783.583 25.8645   3
   5   7  -2 837.384 27.8502   4
   5   7  -2 830.291 29.1103   2
   5   7  -2 852.132 27.6759   6
   5   7  -2 794.543 30.0193   2
  -5  -7   2 815.697 27.1865   6
  -5  -7   2 859.681 32.3738   2
  -5  -7   2 780.174 28.2768   4
  -5  -7   2 857.458 26.2389   6
  -5  -7   2 843.862 25.3648   5
  -5  -7   2 862.057 24.9888   3
   4   7  -2 5163.50 132.446   6
   4   7  -2 5183.32 139.999   2
  -4  -7   2 5195.67 133.562   4
  -4  -7   2 5226.11 135.056   2
  -4  -7   2 5345.12 131.204   6
   3   7  -2 581.715 19.1148   6
   3   7  -2 565.212 19.8567   4
   3   7  -2 538.816 16.3807   3
   3   7  -2 554.922 20.6081   2
   3   7  -2 551.044 19.8447   2
   3   7  -2 538.682 18.6961   6
  -3  -7   2 555.146 15.7199   3
  -3  -7   2 516.475 20.1096   2
  -3  -7   2 575.424 19.8125   2
  -3  -7   2 507.869 19.7016   4
  -3  -7   2 547.691 16.5659   6
  -3  -7   2 539.326 15.9926   5
   2   7  -2 1940.16 53.2515   4
   2   7  -2 1932.82 53.2758   2
   2   7  -2 1925.52 49.3945   5
   2   7  -2 1973.93 52.6619   2
   2   7  -2 1914.82 48.3357   3
   2   7  -2 1911.82 51.2768   6
   2   7  -2 2091.58 53.4592   6
  -2  -7   2 1949.25 47.6028   6
  -2  -7   2 1915.77 48.5197   5
  -2  -7   2 1886.04 53.3848   4
  -2  -7   2 1911.53 51.9498   2
  -2  -7   2 1908.16 53.0107   2
  -2  -7   2 1920.92 47.7642   6
   1   7  -2 6.71392 1.03802   3
   1   7  -2 10.4797 1.63469   5
   1   7  -2 6.74194 2.23735   4
   1   7  -2 5.20854 1.54490   6
   1   7  -2 5.65844 1.48033   6
   1   7  -2 8.91282 2.11999   2
   1   7  -2 10.1417 2.34128   2
  -1  -7   2 7.69287 2.05948   2
  -1  -7   2 9.56416 1.64885   5
  -1  -7   2 7.26659 2.36609   4
   0   7  -2 3799.99 91.6954   6
   0   7  -2 3768.61 94.0343   2
   0   7  -2 3800.41 97.3293   4
   0  -7   2 3799.76 96.6865   4
   0  -7   2 3749.58 93.3434   2
  -1   7  -2 450.374 16.5584   4
  -1   7  -2 438.220 14.3618   3
  -1   7  -2 457.145 14.2498   5
  -1   7  -2 435.155 12.5265   2
  -1   7  -2 451.016 12.4238   2
  -2   7  -2 96.1895 6.60423   4
  -2   7  -2 89.3353 5.66422   3
  -3   7  -2 7.55754 2.75204   3
  -3   7  -2 14.3310 3.13299   4
  -3   7  -2 9.23260 2.68555   5
  -4   7  -2 88.0624 3.81749   2
  -4   7  -2 88.2415 6.86101   3
  -4   7  -2 93.4397 7.05186   5
  -5   7  -2 341.647 15.2963   5
  -5   7  -2 328.820 10.3899   6
  -5   7  -2 339.703 11.4902   2
  -5   7  -2 336.442 11.1921   6
  -5   7  -2 328.330 10.3698   2
  -5   7  -2 353.864 15.8412   3
  -6   7  -2 1289.80 40.9085   3
  -6   7  -2 1277.23 33.9554   2
  -6   7  -2 1312.75 35.8125   2
  -6   7  -2 1212.41 38.1757   4
  -7   7  -2 115.258 7.16879   6
  -7   7  -2 121.207 7.93332   2
  -7   7  -2 118.165 10.0789   3
  -7   7  -2 138.724 10.8121   5
   7  -7   2 142.259 6.59163   2
  -8   7  -2 57.3067 6.88659   2
  -8   7  -2 54.2820 5.97261   6
  -8   7  -2 60.4399 8.63634   5
  -8   7  -2 67.0750 8.04460   3
  -8   7  -2 56.6906 6.28459   6
   8  -7   2 57.8048 4.54767   2
  -9   7  -2 -4.3310 3.91688   3
  -9   7  -2 1.40451 2.76729   2
  -9   7  -2 8.36875 5.19866   5
  -9   7  -2 1.04079 4.46190   2
  -9   7  -2 2.91786 3.13813   6
  11   6  -2 0.55354 4.29702   4
  11   6  -2 -2.0719 3.72756   6
  11   6  -2 0.28077 5.60640   2
 -11  -6   2 -2.1342 4.30431   6
 -11  -6   2 -1.0739 3.59310   3
  10   6  -2 100.817 9.94634   4
  10   6  -2 108.390 11.7240   2
  10   6  -2 107.258 9.66722   6
 -10  -6   2 96.0229 8.51709   3
 -10  -6   2 116.442 11.6811   2
 -10  -6   2 87.9033 9.98077   6
   9   6  -2 173.988 12.0802   4
   9   6  -2 188.164 12.0964   6
  -9  -6   2 171.761 11.3387   3
  -9  -6   2 183.363 12.0047   6
  -9  -6   2 211.281 14.7196   2
   8   6  -2 93.4752 8.15271   6
   8   6  -2 74.0272 8.82957   2
   8   6  -2 72.9888 7.68091   4
  -8  -6   2 80.1641 7.59153   5
  -8  -6   2 84.3989 8.11796   6
  -8  -6   2 81.8210 9.03930   2
  -8  -6   2 85.8725 7.28924   3
   7   6  -2 228.151 12.2990   4
   7   6  -2 238.940 14.1118   2
   7   6  -2 220.788 12.5280   3
   7   6  -2 235.805 15.2908   2
   7   6  -2 230.090 12.4013   6
  -7  -6   2 244.238 12.5603   6
  -7  -6   2 224.019 12.1155   5
  -7  -6   2 235.687 13.9779   2
  -7  -6   2 234.003 15.1874   2
  -7  -6   2 229.479 11.4180   3
   6   6  -2 20.1100 4.68124   6
   6   6  -2 33.1982 6.15952   2
   6   6  -2 19.6002 3.43095   3
   6   6  -2 28.3152 4.53470   6
   6   6  -2 30.1538 5.31792   2
   6   6  -2 27.6886 4.07441   4
  -6  -6   2 25.6483 4.74495   4
  -6  -6   2 23.2164 4.43682   6
  -6  -6   2 26.8719 3.66863   3
  -6  -6   2 24.5031 4.28833   6
  -6  -6   2 25.9800 3.77524   5
  -6  -6   2 34.0572 5.19413   2
   5   6  -2 456.289 16.7333   3
   5   6  -2 453.787 17.5976   4
   5   6  -2 437.151 19.4881   2
   5   6  -2 450.474 18.6375   2
   5   6  -2 473.814 17.6803   6
   5   6  -2 434.534 17.8913   6
  -5  -6   2 440.751 19.4989   2
  -5  -6   2 469.177 16.6975   6
  -5  -6   2 478.258 18.5835   4
  -5  -6   2 458.531 17.5669   6
  -5  -6   2 462.934 15.7374   3
  -5  -6   2 446.500 15.8339   5
   4   6  -2 86.1585 6.44440   6
   4   6  -2 87.8064 6.31490   4
   4   6  -2 92.4010 6.45596   6
   4   6  -2 86.8704 7.41790   2
   4   6  -2 96.5112 7.19979   2
  -4  -6   2 80.0099 6.55832   2
  -4  -6   2 95.8593 6.33700   6
  -4  -6   2 96.1290 7.63398   2
  -4  -6   2 83.6101 6.69792   4
  -4  -6   2 91.7611 5.15707   5
  -4  -6   2 91.4833 5.03546   3
   3   6  -2 297.955 10.2075   3
   3   6  -2 299.674 13.1978   2
   3   6  -2 300.051 12.4065   4
   3   6  -2 294.921 12.6162   2
   3   6  -2 288.387 11.7253   6
  -3  -6   2 292.637 9.64165   3
  -3  -6   2 287.343 12.6140   4
  -3  -6   2 306.140 10.4368   6
  -3  -6   2 289.625 13.0562   2
  -3  -6   2 301.967 12.5775   2
  -3  -6   2 305.870 9.83653   5
   2   6  -2 170.144 9.81203   4
   2   6  -2 178.778 8.88853   2
   2   6  -2 197.640 10.0332   2
   2   6  -2 179.698 6.29275   3
   2   6  -2 186.885 6.67191   5
   2   6  -2 184.735 7.96904   6
  -2  -6   2 185.961 6.26195   3
  -2  -6   2 177.986 8.25268   2
  -2  -6   2 175.572 6.07475   5
  -2  -6   2 185.676 6.39029   6
  -2  -6   2 184.067 8.97615   2
  -2  -6   2 189.557 9.17377   4
  -2  -6   2 176.108 5.97738   6
   1   6  -2 7.57172 1.07044   3
   1   6  -2 6.37473 1.96765   4
   1   6  -2 5.88191 1.17087   6
   1   6  -2 5.27710 1.70476   2
   1   6  -2 5.61378 1.66908   2
   1   6  -2 4.34879 1.22894   6
  -1  -6   2 6.64751 1.70084   2
  -1  -6   2 6.22210 1.19222   5
  -1  -6   2 5.03194 1.77608   4
   0   6  -2 51.5894 1.57087   6
   0   6  -2 50.1482 2.99663   5
   0   6  -2 56.0898 3.39862   2
   0   6  -2 58.1550 3.24005   2
   0   6  -2 49.9152 4.29026   4
   0  -6   2 53.4440 2.81534   2
   0  -6   2 55.2470 4.32975   4
   0  -6   2 49.5234 3.42339   2
   0  -6   2 51.8188 3.20044   5
  -1   6  -2 15.6056 2.13355   5
  -1   6  -2 11.7258 1.03938   2
  -1   6  -2 9.14662 1.83087   3
  -1   6  -2 11.3897 0.94457   2
  -1   6  -2 12.6814 2.50639   4
  -2   6  -2 15.0783 2.68290   4
  -2   6  -2 16.9972 2.72047   5
  -2   6  -2 13.3228 2.52995   3
  -3   6  -2 1.58210 1.81647   5
  -3   6  -2 5.17448 0.81973   2
  -3   6  -2 5.93250 2.39761   3
  -4   6  -2 -0.3801 0.96147   2
  -4   6  -2 1.38245 0.63384   6
  -4   6  -2 -0.7277 0.65445   2
  -4   6  -2 -1.3445 0.97364   3
  -4   6  -2 0.36897 0.49384   6
  -4   6  -2 8.16692 2.85467   5
  -5   6  -2 175.820 6.91368   2
  -5   6  -2 188.122 8.09288   2
  -5   6  -2 173.463 10.4991   3
  -5   6  -2 187.226 10.5029   5
  -5   6  -2 172.875 6.63188   6
  -5   6  -2 175.301 7.34143   6
   5  -6   2 166.023 6.04747   2
   5  -6   2 171.776 6.75036   2
  -6   6  -2 88.8962 8.05615   5
  -6   6  -2 87.9295 5.23047   6
  -6   6  -2 80.9002 7.10076   4
  -6   6  -2 83.5544 5.80433   6
  -6   6  -2 98.3560 8.27688   3
  -6   6  -2 93.4097 5.44822   2
  -6   6  -2 82.2248 6.10240   2
   6  -6   2 77.3431 5.17901   2
   6  -6   2 91.9740 4.73262   2
  -7   6  -2 38.3314 4.53501   6
  -7   6  -2 40.8617 6.58423   5
  -7   6  -2 45.0057 4.46763   6
  -7   6  -2 54.5322 7.00770   3
  -7   6  -2 33.3544 5.03198   2
   7  -6   2 44.7717 4.11097   2
  -8   6  -2 9.92296 4.64526   5
  -8   6  -2 2.40791 3.36968   2
  -8   6  -2 5.88888 3.97446   3
  -8   6  -2 3.57822 2.47460   2
  -8   6  -2 7.20817 3.58493   6
   8  -6   2 6.07276 2.72093   2
  -9   6  -2 1.62979 2.89219   2
  -9   6  -2 -0.3087 4.20064   3
  -9   6  -2 0.24711 4.06823   2
  -9   6  -2 -4.6854 3.58052   6
  11   5  -2 9.33372 6.15320   2
  11   5  -2 -0.7845 3.82219   6
 -11  -5   2 6.98430 4.67994   6
 -11  -5   2 8.97496 6.40985   2
 -11  -5   2 6.50174 3.01461   3
  10   5  -2 139.275 10.3722   6
  10   5  -2 137.324 11.3593   4
 -10  -5   2 120.079 10.1872   3
 -10  -5   2 142.391 13.0540   2
 -10  -5   2 146.179 11.7648   6
   9   5  -2 370.010 19.9375   2
   9   5  -2 380.198 17.2509   6
   9   5  -2 375.114 17.9866   4
  -9  -5   2 406.355 18.7962   6
  -9  -5   2 405.621 17.9793   3
  -9  -5   2 400.445 20.5185   2
   8   5  -2 -1.0138 3.30005   2
   8   5  -2 6.08478 3.33928   6
  -8  -5   2 16.8393 6.69518   2
  -8  -5   2 12.9654 3.79831   3
  -8  -5   2 3.27624 3.15970   5
  -8  -5   2 5.19189 3.87678   2
   7   5  -2 78.9019 7.04630   4
   7   5  -2 63.0135 8.23860   2
   7   5  -2 66.7362 7.75890   2
   7   5  -2 80.2913 7.05605   6
   7   5  -2 80.2736 7.21673   3
   7   5  -2 71.6068 8.45275   6
  -7  -5   2 76.8177 6.45284   3
  -7  -5   2 76.5936 6.99309   6
  -7  -5   2 78.9041 8.11632   2
  -7  -5   2 73.4551 6.64578   5
   6   5  -2 230.285 11.4175   6
   6   5  -2 218.926 11.4004   3
   6   5  -2 242.783 13.0787   2
   6   5  -2 235.906 11.5599   4
   6   5  -2 224.580 12.4136   6
   6   5  -2 234.382 13.8186   2
  -6  -5   2 272.871 13.5054   2
  -6  -5   2 231.739 11.2039   6
  -6  -5   2 231.347 12.3308   4
  -6  -5   2 245.864 10.9184   3
  -6  -5   2 216.538 10.6554   5
  -6  -5   2 241.596 13.9404   2
   5   5  -2 7.83502 2.48691   4
   5   5  -2 10.0946 2.64978   6
   5   5  -2 12.1518 3.28944   2
   5   5  -2 7.30092 2.23950   3
   5   5  -2 4.85850 2.32473   6
  -5  -5   2 11.6129 2.35607   3
  -5  -5   2 12.1752 3.28515   2
  -5  -5   2 7.10094 2.57341   6
  -5  -5   2 14.7011 3.38098   4
  -5  -5   2 5.40873 1.94980   5
  -5  -5   2 8.56428 2.43359   6
   4   5  -2 146.877 7.89938   4
   4   5  -2 154.428 8.74745   2
   4   5  -2 146.920 8.10325   6
   4   5  -2 147.043 7.83836   6
   4   5  -2 148.461 9.03201   2
  -4  -5   2 163.119 8.49591   6
  -4  -5   2 144.957 8.25711   4
  -4  -5   2 151.848 6.79028   3
  -4  -5   2 139.793 8.35524   2
  -4  -5   2 145.019 7.76850   6
  -4  -5   2 134.604 8.68743   2
  -4  -5   2 155.518 6.81404   5
   3   5  -2 1311.70 38.8788   2
   3   5  -2 1354.00 38.2115   4
   3   5  -2 1329.94 35.7530   3
   3   5  -2 1373.67 37.5150   6
   3   5  -2 1376.87 37.5262   6
  -3  -5   2 1400.45 37.2381   6
  -3  -5   2 1387.42 35.4246   3
  -3  -5   2 1385.98 38.4054   2
  -3  -5   2 1347.49 38.4282   4
  -3  -5   2 1341.41 35.0960   5
  -3  -5   2 1340.00 39.0302   2
  -3  -5   2 1348.48 35.9760   6
   2   5  -2 151.047 6.45751   6
   2   5  -2 148.391 5.54698   3
   2   5  -2 152.974 6.76521   6
   2   5  -2 147.245 5.40177   5
   2   5  -2 156.111 7.37050   2
   2   5  -2 154.514 7.47769   4
   2   5  -2 153.819 7.57297   2
  -2  -5   2 156.057 5.53652   3
  -2  -5   2 161.386 7.25041   2
  -2  -5   2 158.385 7.77098   4
  -2  -5   2 150.592 5.80290   6
  -2  -5   2 152.748 5.08710   5
  -2  -5   2 148.504 7.50664   2
  -2  -5   2 157.654 5.50194   6
   1   5  -2 828.115 21.7963   3
   1   5  -2 854.607 21.7466   5
   1   5  -2 825.580 22.0069   6
   1   5  -2 846.674 23.9690   2
   1   5  -2 850.594 23.5271   2
   1   5  -2 850.654 22.5542   6
   1   5  -2 860.683 24.8329   4
  -1  -5   2 853.373 24.8724   4
  -1  -5   2 837.693 21.6564   5
  -1  -5   2 834.937 23.8383   2
   0   5  -2 71.9042 3.32540   5
   0   5  -2 68.8419 3.43948   2
   0   5  -2 70.7573 3.21028   2
   0   5  -2 67.1450 4.51197   4
   0  -5   2 73.0701 4.51324   4
   0  -5   2 75.2849 2.99140   2
   0  -5   2 70.6812 3.48444   5
   0  -5   2 64.1537 3.11619   2
  -2   5  -2 2439.00 63.2997   3
  -2   5  -2 2433.25 62.5582   4
  -2   5  -2 2359.41 61.8532   5
  -3   5  -2 572.556 18.7271   5
  -3   5  -2 555.129 15.4522   2
  -3   5  -2 559.561 14.7636   2
  -4   5  -2 77.1129 3.62744   6
  -4   5  -2 79.4940 6.63833   3
  -4   5  -2 75.6558 6.17381   5
  -4   5  -2 77.9846 3.98188   2
  -4   5  -2 75.2506 3.16166   6
  -4   5  -2 75.8856 4.49511   2
   4  -5   2 75.3469 3.89333   2
   4  -5   2 79.0455 3.42080   2
  -5   5  -2 323.991 14.9614   3
  -5   5  -2 330.336 14.5020   5
  -5   5  -2 306.896 12.0779   2
  -5   5  -2 292.781 10.1728   6
  -5   5  -2 301.602 11.1561   6
  -5   5  -2 300.533 12.4943   4
  -5   5  -2 315.275 10.9060   2
   5  -5   2 324.078 10.2760   2
   5  -5   2 302.230 11.2059   2
  -6   5  -2 325.076 12.3337   2
  -6   5  -2 351.837 16.6032   3
  -6   5  -2 320.096 13.6593   2
  -6   5  -2 308.071 11.9456   6
  -6   5  -2 368.348 16.3137   5
  -6   5  -2 330.391 13.0333   6
   6  -5   2 307.206 12.7855   2
   6  -5   2 340.413 11.6740   2
  -7   5  -2 862.513 30.7229   5
  -7   5  -2 833.199 30.3783   4
  -7   5  -2 808.976 26.2407   6
  -7   5  -2 867.388 27.5470   6
  -7   5  -2 865.040 31.6867   3
  -7   5  -2 848.929 28.5173   2
  -8   5  -2 120.980 10.8871   5
  -8   5  -2 118.290 9.01525   6
  -8   5  -2 134.573 10.5123   2
  -8   5  -2 126.824 11.0782   3
  -8   5  -2 133.428 9.49270   6
  -8   5  -2 121.150 8.23558   2
   8  -5   2 121.745 7.57140   2
  -9   5  -2 196.163 11.2633   2
  -9   5  -2 209.815 15.1409   3
  11   4  -2 3.55340 5.21790   2
  11   4  -2 -3.8986 3.14242   6
  11   4  -2 2.31536 4.02030   4
 -11  -4   2 0.48087 3.55447   3
 -11  -4   2 2.21070 4.40126   2
  10   4  -2 407.931 17.7501   6
  10   4  -2 393.127 19.0232   4
  10   4  -2 371.796 20.3433   2
 -10  -4   2 385.756 20.7296   2
 -10  -4   2 401.017 19.5616   6
 -10  -4   2 433.286 19.8418   3
   9   4  -2 298.907 16.9618   2
   9   4  -2 285.381 15.0910   4
   9   4  -2 313.848 16.3876   6
  -9  -4   2 304.223 15.4075   3
  -9  -4   2 318.163 17.3148   2
  -9  -4   2 263.982 18.6443   2
  -9  -4   2 302.145 15.7127   6
   8   4  -2 769.415 27.4384   4
   8   4  -2 786.072 29.4479   2
   8   4  -2 776.029 26.4493   6
  -8  -4   2 788.054 29.5092   2
  -8  -4   2 791.211 27.9775   6
  -8  -4   2 757.072 26.9160   3
  -8  -4   2 789.232 32.4271   2
   7   4  -2 172.747 11.1560   6
   7   4  -2 175.391 11.1069   3
   7   4  -2 176.992 12.7307   2
   7   4  -2 190.736 10.5784   4
   7   4  -2 196.848 10.4609   6
   7   4  -2 187.065 11.6938   2
  -7  -4   2 180.545 10.9477   6
  -7  -4   2 189.674 11.7244   2
  -7  -4   2 176.805 12.3421   2
  -7  -4   2 186.918 9.99373   3
  -7  -4   2 184.873 10.4993   6
  -7  -4   2 178.200 11.0878   4
   6   4  -2 335.352 14.0896   4
   6   4  -2 327.500 16.0821   2
   6   4  -2 316.793 14.5067   6
   6   4  -2 317.853 13.5130   6
   6   4  -2 336.970 15.2738   2
   6   4  -2 321.958 14.2799   3
  -6  -4   2 319.515 16.0084   2
  -6  -4   2 324.367 14.9897   2
  -6  -4   2 322.437 14.3012   6
  -6  -4   2 321.877 13.6608   6
  -6  -4   2 345.838 13.5293   3
  -6  -4   2 316.709 14.3704   4
   5   4  -2 1.60781 1.71398   6
   5   4  -2 3.00119 2.33795   2
   5   4  -2 4.24966 1.81739   3
   5   4  -2 1.26523 1.86199   6
   5   4  -2 0.64353 1.95560   2
   5   4  -2 1.48947 1.59282   4
  -5  -4   2 1.53330 1.36614   3
  -5  -4   2 2.18779 2.11991   2
  -5  -4   2 -1.4814 1.71075   2
  -5  -4   2 0.25538 1.54093   4
  -5  -4   2 2.63735 1.89112   6
  -5  -4   2 -0.2040 1.56538   6
   4   4  -2 441.784 17.3888   2
   4   4  -2 474.989 16.2741   6
   4   4  -2 469.108 17.4355   2
   4   4  -2 483.283 16.5110   4
   4   4  -2 462.818 16.4537   6
  -4  -4   2 462.767 16.5440   4
  -4  -4   2 479.699 17.1029   2
  -4  -4   2 464.276 15.4884   6
  -4  -4   2 467.819 17.7477   2
  -4  -4   2 477.661 15.0123   3
  -4  -4   2 479.671 14.9788   5
  -4  -4   2 451.414 16.0642   6
   3   4  -2 168.153 8.13848   2
   3   4  -2 173.730 7.92590   4
   3   4  -2 169.902 7.56949   6
   3   4  -2 173.788 8.51443   2
   3   4  -2 158.502 6.70295   3
  -3  -4   2 164.656 7.98907   2
  -3  -4   2 172.111 6.65360   3
  -3  -4   2 176.834 7.03073   6
  -3  -4   2 167.799 6.28553   5
  -3  -4   2 171.307 8.05898   4
  -3  -4   2 179.748 8.70602   2
  -3  -4   2 174.116 7.52849   6
   2   4  -2 4052.73 106.912   1
  -2  -4   2 4006.92 105.442   1
   1   4  -2 53.4203 2.11134   5
   1   4  -2 55.1533 3.34318   2
   1   4  -2 52.6129 2.69307   6
   1   4  -2 53.4009 3.61468   4
   1   4  -2 49.3308 3.05370   2
   1   4  -2 50.9624 2.44365   6
   1   4  -2 56.0593 2.60686   3
  -1  -4   2 48.7394 2.08428   5
  -1  -4   2 52.7611 3.28516   2
  -1  -4   2 53.5489 3.67694   4
   0  -4   2 2682.96 67.4867   4
  -1   4  -2 69.3981 4.37126   3
  -1   4  -2 63.5371 3.65236   5
  -1   4  -2 66.1397 3.99960   4
  -2   4  -2 801.683 24.3837   3
  -2   4  -2 771.439 22.9759   5
  -2   4  -2 777.624 19.6431   2
  -2   4  -2 818.030 20.1056   2
  -3   4  -2 52.1908 2.84350   2
  -3   4  -2 54.5971 3.32923   2
   3  -4   2 51.1895 3.20485   2
   3  -4   2 56.5827 2.52268   2
  -4   4  -2 2345.25 60.2130   6
  -4   4  -2 2367.65 59.3709   6
  -4   4  -2 2439.29 61.9612   2
  -4   4  -2 2402.12 60.6830   2
  -4   4  -2 2455.84 66.0002   3
   4  -4   2 2457.85 60.0450   2
   4  -4   2 2370.62 66.4081   3
   4  -4   2 2375.14 61.1809   2
  -5   4  -2 85.1878 6.01903   2
  -5   4  -2 91.5123 5.35388   2
  -5   4  -2 82.1022 5.29980   6
  -5   4  -2 81.6741 4.61912   6
  -5   4  -2 97.1785 7.84950   3
  -5   4  -2 73.8554 5.51328   4
   5  -4   2 79.6842 5.45533   2
   5  -4   2 86.3179 4.86760   2
  -6   4  -2 105.207 7.20139   4
  -6   4  -2 109.532 9.00693   3
  -6   4  -2 103.854 6.37319   6
  -6   4  -2 114.913 7.22475   6
  -6   4  -2 104.452 6.71667   2
   6  -4   2 107.430 7.27176   2
   6  -4   2 116.835 6.55942   2
  -7   4  -2 18.4627 3.63600   4
  -7   4  -2 20.0468 3.71325   6
  -7   4  -2 17.0873 3.49176   6
  -7   4  -2 12.0961 4.00205   5
  -7   4  -2 26.7208 5.19948   2
  -7   4  -2 17.5128 4.62881   3
   7  -4   2 29.2327 4.19175   2
  -8   4  -2 501.217 19.9844   6
  -8   4  -2 509.181 19.1361   2
  -8   4  -2 509.187 23.0034   3
  -8   4  -2 437.395 18.9005   6
  -8   4  -2 457.380 20.9704   2
  -8   4  -2 501.393 22.3658   5
  -9   4  -2 48.3863 6.26009   2
  -9   4  -2 56.5988 8.27835   2
  -9   4  -2 59.4729 9.00834   5
  -9   4  -2 62.3174 8.97144   3
  11   3  -2 91.9485 11.0566   2
  11   3  -2 86.1085 8.77893   6
 -11  -3   2 83.8701 11.3664   6
 -11  -3   2 98.2299 9.27781   3
 -11  -3   2 104.881 11.2280   2
  10   3  -2 304.269 17.5773   2
  10   3  -2 282.525 15.6927   4
 -10  -3   2 297.013 16.3994   6
 -10  -3   2 296.412 17.4151   2
 -10  -3   2 305.980 16.3283   3
   9   3  -2 172.577 12.2106   2
   9   3  -2 176.005 10.1717   6
   9   3  -2 165.127 10.9618   4
  -9  -3   2 153.200 11.9722   2
  -9  -3   2 171.956 11.4300   6
  -9  -3   2 168.505 11.1615   3
  -9  -3   2 154.574 13.4718   2
   8   3  -2 1132.93 37.2942   2
   8   3  -2 1091.53 33.8121   6
   8   3  -2 1042.00 36.1295   6
   8   3  -2 1113.58 35.4203   4
  -8  -3   2 1098.55 39.4524   2
  -8  -3   2 1123.87 35.5098   3
  -8  -3   2 1120.85 37.3828   2
  -8  -3   2 1125.27 35.6353   6
   7   3  -2 104.307 8.38457   6
   7   3  -2 113.259 8.79962   3
   7   3  -2 116.144 8.98349   2
   7   3  -2 123.103 7.75681   6
   7   3  -2 116.597 7.97903   4
   7   3  -2 87.8101 9.88401   2
  -7  -3   2 106.823 7.81349   4
  -7  -3   2 126.729 8.19649   3
  -7  -3   2 100.059 9.16245   2
  -7  -3   2 110.573 7.86848   6
  -7  -3   2 109.166 8.21871   6
  -7  -3   2 146.652 9.76521   2
   6   3  -2 42.0870 4.47591   4
   6   3  -2 32.3740 4.12764   6
   6   3  -2 43.4178 5.24435   2
   6   3  -2 26.8808 4.85351   2
   6   3  -2 38.4388 4.41314   6
   6   3  -2 38.0853 4.73902   3
  -6  -3   2 46.5789 5.28897   2
  -6  -3   2 37.4185 5.42454   2
  -6  -3   2 31.4846 3.84655   4
  -6  -3   2 35.8378 4.49911   6
  -6  -3   2 37.2447 4.35609   6
  -6  -3   2 39.9298 4.23540   3
   5   3  -2 3207.56 84.8896   3
   5   3  -2 3271.06 86.9950   2
   5   3  -2 3273.66 85.2880   6
   5   3  -2 3470.50 86.9764   2
  -5  -3   2 3257.61 84.8993   6
  -5  -3   2 3327.60 85.2646   4
  -5  -3   2 3131.07 88.6228   2
  -5  -3   2 3345.70 84.0092   3
  -5  -3   2 3309.22 87.3376   2
  -4  -3   2 3338.82 86.7425   2
   3   3  -2 829.741 25.3670   2
   3   3  -2 847.379 24.3291   6
   3   3  -2 856.979 23.7237   3
   3   3  -2 886.044 25.2946   2
   3   3  -2 854.431 24.5034   4
   3   3  -2 870.867 24.3402   6
  -3  -3   2 863.406 24.3908   6
  -3  -3   2 863.823 23.4757   3
  -3  -3   2 887.482 25.2149   2
  -3  -3   2 846.955 24.7274   4
  -3  -3   2 859.221 23.7603   6
  -3  -3   2 812.830 25.3607   2
   2   3  -2 2524.04 70.1130   1
  -2  -3   2 2630.31 69.6556   1
   1   3  -2 0.96611 0.51432   3
   1   3  -2 2.19579 0.35248   5
   1   3  -2 0.10098 0.61560   4
   1   3  -2 1.51002 0.59189   6
   1   3  -2 3.41955 0.75554   6
   1   3  -2 2.16154 0.75896   2
   1   3  -2 0.73875 0.71226   2
  -1  -3   2 3.43490 1.05985   4
  -1   3  -2 422.467 14.0928   3
  -1   3  -2 428.549 10.7459   2
  -1   3  -2 427.539 10.5906   2
  -1   3  -2 414.314 12.6385   4
  -2   3  -2 561.661 15.6992   2
  -2   3  -2 584.706 15.4234   2
  -2   3  -2 571.450 18.8817   3
   2  -3   2 559.086 15.1830   2
   2  -3   2 580.538 14.9065   2
  -3   3  -2 36.5007 2.69813   2
  -3   3  -2 39.1563 3.13059   2
  -3   3  -2 36.5042 2.13723   6
  -3   3  -2 34.4034 1.82528   6
   3  -3   2 33.8073 2.78947   2
   3  -3   2 40.3231 2.58756   2
  -4   3  -2 210.149 8.69975   4
  -4   3  -2 203.281 8.09495   6
  -4   3  -2 207.754 9.35123   2
  -4   3  -2 198.892 7.38796   6
  -4   3  -2 213.701 8.55813   2
  -4   3  -2 204.424 10.8450   3
   4  -3   2 213.003 8.93322   2
   4  -3   2 200.829 11.0971   3
   4  -3   2 216.345 8.20548   2
  -5   3  -2 259.602 10.7661   4
  -5   3  -2 244.770 11.3341   2
  -5   3  -2 262.098 10.7108   2
  -5   3  -2 253.101 10.6240   6
  -5   3  -2 263.625 13.4176   3
   5  -3   2 249.344 15.3718   3
   5  -3   2 238.169 10.9332   2
  -6   3  -2 942.042 28.4550   2
  -6   3  -2 924.588 30.1921   2
  -6   3  -2 897.861 28.2967   4
  -6   3  -2 907.507 27.5289   6
  -6   3  -2 923.660 28.6230   6
  -6   3  -2 930.149 32.2824   3
   6  -3   2 887.842 29.2430   2
  -7   3  -2 65.9443 5.92249   6
  -7   3  -2 58.9309 6.00112   4
  -7   3  -2 69.1096 6.68332   6
  -7   3  -2 64.1398 7.31931   2
  -7   3  -2 66.2377 7.92532   3
  -8   3  -2 26.7906 6.14579   2
  -8   3  -2 23.7095 4.89171   6
  -8   3  -2 30.2740 6.17562   3
  -8   3  -2 34.3106 5.87071   2
   8  -3   2 24.7405 4.75523   2
  -9   3  -2 17.1336 5.48751   3
  -9   3  -2 25.7398 5.35338   2
  -9   3  -2 18.3951 5.46547   5
  -9   3  -2 14.7938 5.61817   2
   9  -3   2 16.8583 4.81102   2
 -10   3  -2 111.633 11.8130   5
 -10   3  -2 84.7461 8.81206   2
 -10   3  -2 109.053 11.0580   3
  11   2  -2 318.857 15.4457   6
  11   2  -2 366.132 19.7869   2
 -11  -2   2 369.133 19.1256   6
 -11  -2   2 354.629 18.6773   5
 -11  -2   2 383.126 19.4488   3
  10   2  -2 7.74178 4.34813   2
  10   2  -2 4.63967 3.52700   6
 -10  -2   2 0.10228 3.69565   6
 -10  -2   2 2.48306 5.75805   2
 -10  -2   2 10.6261 3.63908   3
 -10  -2   2 3.89264 3.82309   2
   9   2  -2 433.742 18.3700   4
   9   2  -2 403.632 19.4345   2
   9   2  -2 391.883 16.0679   6
  -9  -2   2 396.856 18.2626   3
  -9  -2   2 361.211 20.6188   2
  -9  -2   2 409.492 18.2823   6
  -9  -2   2 406.841 19.4034   2
   8   2  -2 13.4070 3.72665   4
   8   2  -2 20.1194 4.80301   2
   8   2  -2 12.7300 3.19701   6
   8   2  -2 8.27124 3.56780   6
  -8  -2   2 9.51283 3.00966   3
  -8  -2   2 13.5308 4.22557   2
  -8  -2   2 12.1723 4.87881   2
  -8  -2   2 18.4230 4.24252   6
   7   2  -2 1454.77 44.2188   6
   7   2  -2 1506.38 43.5631   4
   7   2  -2 1534.53 45.1853   2
   7   2  -2 1501.98 42.1816   6
   7   2  -2 1512.47 45.8775   3
  -7  -2   2 1484.83 44.1832   6
  -7  -2   2 1546.14 45.5275   2
  -7  -2   2 1475.38 46.9371   2
  -7  -2   2 1549.62 43.9051   6
  -7  -2   2 1428.51 43.9536   4
  -7  -2   2 1532.29 43.9416   3
   6   2  -2 3.97848 1.94346   6
   6   2  -2 9.58857 2.77871   3
   6   2  -2 7.47393 2.54373   6
   6   2  -2 8.38684 2.55114   4
   6   2  -2 6.14198 2.60946   2
   6   2  -2 8.48162 2.95670   2
  -6  -2   2 7.46564 2.76963   2
  -6  -2   2 5.22825 2.19905   4
  -6  -2   2 6.96456 2.13425   3
  -6  -2   2 10.9680 2.70961   6
  -6  -2   2 6.64681 2.54259   6
  -6  -2   2 8.91533 2.94059   2
   5   2  -2 876.722 27.6079   6
   5   2  -2 920.119 26.7913   6
   5   2  -2 938.978 27.3835   4
   5   2  -2 938.229 28.5611   2
   5   2  -2 901.717 27.9594   3
   5   2  -2 895.014 29.0627   2
  -5  -2   2 942.752 31.1156   2
  -5  -2   2 940.554 27.2641   3
  -5  -2   2 901.031 27.4340   6
  -5  -2   2 923.391 29.4247   2
  -5  -2   2 885.021 27.5139   4
  -5  -2   2 937.029 27.3225   6
   4   2  -2 54.0110 3.88552   6
   4   2  -2 56.4288 4.23191   6
   4   2  -2 54.2572 4.50742   2
   4   2  -2 56.2210 4.66350   2
   4   2  -2 53.4426 4.01310   4
  -4  -2   2 47.8360 4.49987   2
  -4  -2   2 53.2676 4.40466   2
  -4  -2   2 50.1209 3.98531   4
  -4  -2   2 50.8547 3.66148   3
  -4  -2   2 50.3516 3.68832   6
  -4  -2   2 47.8779 3.95652   6
   3   2  -2 1679.87 44.1447   2
   3   2  -2 1640.23 42.7605   3
  -3  -2   2 1639.70 43.0712   6
  -3  -2   2 1660.18 44.2449   2
   2   2  -2 136.428 5.21839   3
   2   2  -2 139.932 5.30299   6
   2   2  -2 143.294 5.80012   2
   2   2  -2 131.631 5.74465   2
   2   2  -2 135.502 5.46584   4
   2   2  -2 139.188 5.38476   6
  -2  -2   2 142.190 5.74964   2
  -2  -2   2 136.907 5.60449   4
  -2  -2   2 137.880 5.37490   6
  -2  -2   2 135.453 5.14582   3
  -2  -2   2 130.876 5.01442   6
  -2  -2   2 130.700 5.79721   2
   0   2  -2 16.2743 1.29063   4
   0   2  -2 16.7458 1.09493   2
   0   2  -2 15.1529 1.07648   2
   0  -2   2 16.0855 1.08092   2
   0  -2   2 15.1302 1.00606   2
   0  -2   2 16.9964 1.32036   4
  -1   2  -2 960.915 25.0202   2
  -1   2  -2 971.037 24.9567   2
  -1   2  -2 990.761 27.7268   3
   1  -2   2 971.379 24.5741   2
   1  -2   2 1003.09 24.8640   2
  -2   2  -2 10.1620 1.64240   2
  -2   2  -2 10.1251 2.18606   3
  -2   2  -2 10.9390 0.87033   6
  -2   2  -2 8.18234 1.52108   2
  -2   2  -2 11.6596 0.80025   6
   2  -2   2 10.3966 1.42457   2
   2  -2   2 14.4076 1.55042   2
  -3   2  -2 429.062 12.8909   6
  -3   2  -2 420.075 13.1480   4
  -3   2  -2 405.703 12.1019   6
  -3   2  -2 427.252 14.3419   2
  -3   2  -2 417.695 17.8178   3
  -3   2  -2 429.319 13.7934   2
   3  -2   2 428.566 13.9627   2
   3  -2   2 414.172 16.1573   3
  -4   2  -2 23.6742 2.67973   4
  -4   2  -2 16.8321 3.57350   3
  -4   2  -2 21.5572 3.23888   2
  -4   2  -2 17.1400 2.64500   2
  -4   2  -2 19.9812 2.36850   6
  -4   2  -2 20.8417 2.59046   6
   4  -2   2 18.8236 3.85047   3
   4  -2   2 17.9315 2.98942   2
  -5   2  -2 638.268 23.3170   6
  -5   2  -2 654.475 24.3209   3
  -5   2  -2 655.568 22.8221   2
  -5   2  -2 666.701 21.0292   4
  -5   2  -2 689.867 21.9100   2
  -5   2  -2 646.323 20.4554   6
   5  -2   2 694.781 21.3979   2
   5  -2   2 650.108 25.1703   3
   5  -2   2 641.336 22.1928   2
  -6   2  -2 39.1905 4.73651   6
  -6   2  -2 34.8242 5.57177   3
  -6   2  -2 39.8986 5.19730   2
  -6   2  -2 41.5370 4.90297   4
  -6   2  -2 36.5076 4.75058   2
  -6   2  -2 38.0390 4.37429   6
   6  -2   2 32.0978 5.20648   2
   6  -2   2 31.1996 6.36703   3
   6  -2   2 41.2606 4.65044   2
  -7   2  -2 843.864 28.3754   4
  -7   2  -2 885.251 29.3767   6
  -7   2  -2 846.761 30.8298   2
  -7   2  -2 888.285 32.6106   3
   7  -2   2 888.320 28.4360   2
  -8   2  -2 -0.9047 2.77249   2
  -8   2  -2 -2.4487 2.81429   3
  -8   2  -2 5.85251 3.64966   2
  -8   2  -2 -0.6113 2.58895   6
   8  -2   2 0.88493 2.97131   2
  -9   2  -2 623.018 25.7265   6
  -9   2  -2 629.211 27.6483   2
  -9   2  -2 646.326 28.0440   3
 -10   2  -2 10.2924 5.60441   5
 -10   2  -2 29.9465 6.84096   3
  11   1  -2 95.7910 11.4561   2
 -11  -1   2 83.0427 9.23047   3
 -11  -1   2 100.857 10.1160   5
 -11  -1   2 75.4496 13.1036   2
 -11  -1   2 103.617 10.1322   6
 -11  -1   2 73.7219 9.61003   2
  10   1  -2 99.0534 7.26315   6
  10   1  -2 89.8550 9.58566   2
 -10  -1   2 104.621 9.50635   5
 -10  -1   2 107.091 9.57246   6
 -10  -1   2 88.3446 8.54096   3
 -10  -1   2 102.512 9.95245   2
   9   1  -2 -1.0811 2.55684   6
   9   1  -2 2.69207 3.28220   6
   9   1  -2 -4.9116 2.77820   2
  -9  -1   2 -1.9027 2.83997   2
  -9  -1   2 -1.9116 2.38313   3
  -9  -1   2 -4.4450 3.77507   2
  -9  -1   2 3.37785 3.04886   6
   8   1  -2 26.7341 4.14770   6
   8   1  -2 33.6796 5.58954   2
   8   1  -2 35.7494 5.27541   4
  -8  -1   2 46.4021 6.14787   2
  -8  -1   2 32.1355 6.27242   2
  -8  -1   2 33.2861 4.57883   6
  -8  -1   2 40.4211 5.56281   3
   7   1  -2 75.3540 6.73691   3
   7   1  -2 67.8676 6.25152   6
   7   1  -2 62.8637 5.76722   4
   7   1  -2 77.5752 8.35645   2
   7   1  -2 70.7705 7.74289   2
   7   1  -2 71.4238 5.42962   6
  -7  -1   2 73.4943 6.20600   3
  -7  -1   2 69.3774 7.28364   2
  -7  -1   2 63.8510 5.85787   6
  -7  -1   2 61.1806 5.92524   4
  -7  -1   2 68.4002 6.66191   2
   6   1  -2 86.0223 7.08695   2
   6   1  -2 97.7374 6.28063   4
   6   1  -2 97.5490 5.88873   6
   6   1  -2 93.7156 6.54995   6
   6   1  -2 99.0262 7.15086   2
   6   1  -2 87.5981 6.89829   3
  -6  -1   2 96.4475 6.57819   3
  -6  -1   2 91.8437 7.36039   2
  -6  -1   2 98.0701 6.56207   6
  -6  -1   2 98.0087 7.06294   2
  -6  -1   2 92.3463 6.34122   6
  -6  -1   2 90.3941 6.47072   4
   5   1  -2 1708.42 46.1866   2
   5   1  -2 1641.82 46.7969   2
   5   1  -2 1727.79 45.3901   4
   5   1  -2 1626.14 46.0616   3
   5   1  -2 1665.44 45.5565   6
   5   1  -2 1690.29 44.4924   6
  -5  -1   2 1623.72 45.0796   6
  -5  -1   2 1650.88 47.0247   2
  -5  -1   2 1669.72 45.5272   4
  -5  -1   2 1670.91 45.3181   3
  -5  -1   2 1671.50 45.1074   6
   4   1  -2 629.648 20.3727   2
   4   1  -2 633.865 18.9141   6
   4   1  -2 656.829 19.4483   4
   4   1  -2 642.533 20.1021   2
  -4  -1   2 619.149 19.5821   4
  -4  -1   2 660.598 19.4415   3
  -4  -1   2 647.041 20.1172   2
  -4  -1   2 636.382 19.4112   6
  -4  -1   2 639.826 19.2557   6
  -4  -1   2 636.748 20.5254   2
   3   1  -2 34.9517 2.77849   6
   3   1  -2 42.2055 2.94634   3
   3   1  -2 34.9281 2.64564   6
   3   1  -2 44.4678 3.30295   2
   3   1  -2 42.8339 3.32615   2
   3   1  -2 41.0381 2.91585   4
  -3  -1   2 40.4509 2.95097   4
  -3  -1   2 36.7412 3.16389   2
  -3  -1   2 36.8477 2.81088   6
  -3  -1   2 38.3915 2.75442   6
  -3  -1   2 38.3213 2.94249   3
  -3  -1   2 37.3044 3.09754   2
  -3  -1   2 41.2451 2.61382   5
   2   1  -2 2588.04 68.3829   1
   1   1  -2 759.962 19.8879   3
   1   1  -2 739.031 19.7546   2
   1   1  -2 756.577 19.3192   6
  -1  -1   2 760.274 19.7840   2
  -1  -1   2 758.711 19.8384   2
  -1  -1   2 768.944 19.2874   6
  -1  -1   2 754.963 19.3727   4
   0   1  -2 29.1627 1.39988   6
   0   1  -2 31.3284 1.30455   6
   0   1  -2 32.0197 1.88253   2
   0   1  -2 31.1685 1.77283   2
   0   1  -2 31.5722 1.95646   5
   0   1  -2 31.5307 1.26370   4
   0  -1   2 30.8327 1.70297   2
  -1   1  -2 1910.57 51.2379   1
   1  -1   2 1891.48 50.8912   1
  -2   1  -2 3845.19 99.8134   1
   2  -1   2 3816.70 100.200   1
  -3   1  -2 292.792 10.4642   6
  -3   1  -2 304.281 11.3827   2
  -3   1  -2 298.239 9.95395   6
  -3   1  -2 287.892 12.7592   3
  -3   1  -2 309.982 10.1240   4
  -3   1  -2 290.294 11.4437   2
   3  -1   2 294.337 12.8576   3
   3  -1   2 285.741 11.2517   2
   3  -1   2 319.256 11.2983   2
  -4   1  -2 1.44407 1.39890   6
  -4   1  -2 3.49495 1.99062   2
  -4   1  -2 0.50507 1.52232   2
  -4   1  -2 2.30000 1.30509   4
  -4   1  -2 3.03112 2.19457   3
   4  -1   2 0.56161 1.66263   2
   4  -1   2 1.75732 1.69617   2
   4  -1   2 0.26555 1.46437   3
  -5   1  -2 27.2735 3.74488   6
  -5   1  -2 28.6241 3.83057   6
  -5   1  -2 27.5007 3.28722   4
  -5   1  -2 31.5877 4.73416   2
  -5   1  -2 29.8339 4.28653   3
  -5   1  -2 36.4865 4.52529   2
   5  -1   2 35.1822 4.38083   2
   5  -1   2 22.8419 3.92269   2
   5  -1   2 26.2503 4.40788   3
  -6   1  -2 21.1621 3.73898   6
  -6   1  -2 20.3928 3.63388   4
  -6   1  -2 22.3281 4.00544   2
  -6   1  -2 19.8213 4.16149   3
  -6   1  -2 16.2249 4.26499   2
  -6   1  -2 21.7178 3.87033   6
   6  -1   2 22.6747 4.57981   2
   6  -1   2 25.1692 4.61460   3
   6  -1   2 22.9805 3.89951   2
  -7   1  -2 28.9136 6.23925   2
  -7   1  -2 25.0938 4.88258   6
  -7   1  -2 26.6374 5.13032   6
  -7   1  -2 24.9658 5.17848   3
  -7   1  -2 26.1442 4.73787   4
   7  -1   2 31.8679 5.10897   2
  -8   1  -2 115.034 10.8161   2
  -8   1  -2 121.155 10.3754   3
  -8   1  -2 120.694 9.61435   2
   8  -1   2 132.839 10.2114   2
  -9   1  -2 295.145 16.4918   6
  -9   1  -2 302.894 17.8260   3
  -9   1  -2 299.546 16.2698   2
   9  -1   2 301.629 16.4063   2
 -10   1  -2 7.63762 4.90753   3
 -10   1  -2 -2.2251 3.29492   2
  10  -1   2 -1.2671 6.70897   2
  11   0  -2 4.05771 4.64902   2
  11   0  -2 0.55328 2.94709   6
  11   0  -2 5.82735 4.82473   6
 -11   0   2 -1.1034 7.91533   2
 -11   0   2 -1.4383 3.32311   3
 -11   0   2 -5.3732 3.33870   6
 -11   0   2 1.32722 3.95351   5
 -11   0   2 0.06290 3.83302   2
  10   0  -2 384.955 17.4613   6
  10   0  -2 419.014 19.3515   2
 -10   0   2 415.105 18.9738   6
 -10   0   2 404.728 19.7863   2
 -10   0   2 392.391 19.2755   3
 -10   0   2 383.325 18.8575   5
 -10   0   2 391.201 22.2366   2
   9   0  -2 1.84146 2.91863   2
   9   0  -2 -0.8743 1.84851   6
  -9   0   2 0.48394 3.06755   2
  -9   0   2 1.94818 2.89306   6
  -9   0   2 -0.8556 1.85632   3
  -9   0   2 -3.6014 4.57416   2
   8   0  -2 2686.04 67.5538   6
   8   0  -2 2560.15 69.6843   6
   8   0  -2 2166.72 82.5538   2
  -8   0   2 2635.23 70.9019   5
  -8   0   2 2674.68 71.7261   2
  -8   0   2 2722.60 71.6851   3
  -8   0   2 2663.04 70.4975   6
  -8   0   2 2539.15 73.8919   2
  -8   0   2 2472.79 70.3083   6
   7   0  -2 1.64194 1.49568   6
   7   0  -2 -0.9357 1.24271   3
   7   0  -2 -1.8287 1.93675   2
   7   0  -2 2.83453 2.20337   6
   7   0  -2 -1.3977 2.03102   2
  -7   0   2 -3.2003 1.49517   5
  -7   0   2 0.95016 2.15650   2
  -7   0   2 -0.1766 1.95486   2
  -7   0   2 -2.1178 1.60318   3
  -7   0   2 -0.0046 1.83454   6
  -7   0   2 3.46921 2.14030   6
   6   0  -2 2983.75 81.2049   3
   6   0  -2 3065.43 79.9555   6
   6   0  -2 2989.91 81.2883   2
   6   0  -2 3148.32 80.3324   2
   6   0  -2 3017.59 79.4471   6
  -6   0   2 3175.36 80.2436   3
  -6   0   2 3024.11 82.0621   2
  -6   0   2 3041.99 79.2844   6
  -6   0   2 3047.33 79.4378   5
  -6   0   2 2997.63 79.7123   4
  -6   0   2 3150.46 80.5404   2
  -6   0   2 3091.47 79.3779   6
   5   0  -2 2.43211 1.60319   2
   5   0  -2 1.51763 1.28624   6
   5   0  -2 0.56633 1.23785   3
   5   0  -2 0.41263 1.21597   4
   5   0  -2 3.18666 1.73452   2
   5   0  -2 0.33449 1.09733   6
  -5   0   2 -0.7078 1.12674   5
  -5   0   2 -1.4829 1.25699   2
  -5   0   2 1.07746 1.55538   2
  -5   0   2 0.56852 1.38166   6
  -5   0   2 1.19284 1.36862   3
  -5   0   2 0.77820 1.12669   6
  -5   0   2 0.09366 1.06205   4
   4   0  -2 64.5876 4.90640   3
   4   0  -2 47.0562 3.26830   6
   4   0  -2 57.0940 3.86510   4
   4   0  -2 50.7766 4.69753   2
   4   0  -2 50.1893 3.91345   2
  -4   0   2 49.6544 3.74381   3
  -4   0   2 52.3390 4.00511   2
  -4   0   2 48.2479 3.50375   5
  -4   0   2 43.1604 3.99674   4
  -4   0   2 44.4178 3.89853   2
  -4   0   2 46.6920 3.49476   6
   3   0  -2 1.77899 0.82309   6
   3   0  -2 0.88200 0.77923   4
   3   0  -2 0.70113 0.78084   3
   3   0  -2 0.55629 0.81382   2
   3   0  -2 0.18176 0.95465   2
   3   0  -2 0.98745 0.80375   6
  -3   0   2 0.34480 0.67581   4
  -3   0   2 1.50109 1.00445   2
  -3   0   2 1.05478 0.82390   5
  -3   0   2 2.65468 1.12576   3
  -3   0   2 0.28689 0.62896   6
  -3   0   2 0.11530 0.62846   2
  -3   0   2 3.62512 1.25346   6
   2   0  -2 2450.54 64.7828   1
  -2   0   2 2469.60 64.6093   1
   1   0  -2 0.38621 0.39579   6
   1   0  -2 0.07625 0.32373   5
   1   0  -2 -0.0509 0.43818   2
   1   0  -2 0.05752 0.43832   2
   1   0  -2 0.44546 0.42283   3
   1   0  -2 1.79523 0.55263   6
  -1   0   2 0.09295 0.43426   2
  -1   0   2 0.66483 0.34552   4
  -1   0   2 0.95943 0.51710   2
  -1   0   2 0.42761 0.38368   6
  -1   0   2 0.45214 0.41365   6
  -1   0   2 -0.1846 0.21523   5
   0   0  -2 401.423 11.4283   5
   0   0  -2 388.201 11.0991   6
   0   0  -2 394.354 11.5408   2
   0   0  -2 401.811 11.7858   2
   0   0  -2 394.645 10.8663   6
   0   0   2 379.047 11.4139   2
   0   0   2 391.199 11.4522   5
   0   0   2 402.998 11.8470   2
   0   0   2 380.171 10.4908   6
   0   0   2 402.666 10.9564   6
  -1   0  -2 -0.3773 0.47030   6
  -1   0  -2 -0.5924 0.55004   5
  -1   0  -2 0.20174 0.46159   6
  -1   0  -2 -0.6472 0.54064   2
  -1   0  -2 0.25729 0.32783   4
  -1   0  -2 -0.6999 0.49060   2
   1   0   2 0.04269 0.40702   6
   1   0   2 -0.3399 0.31444   6
   1   0   2 0.17770 0.28831   4
   1   0   2 0.47460 0.70997   2
  -3   0  -2 0.66909 1.17438   2
  -3   0  -2 -1.6350 0.85838   2
  -3   0  -2 -0.5997 0.93882   6
  -3   0  -2 0.85918 1.22041   3
  -3   0  -2 0.22530 0.69704   4
   3   0   2 -0.0823 0.96727   2
   3   0   2 0.12903 0.56900   6
   3   0   2 -0.7274 1.22568   2
   3   0   2 1.86467 1.32125   3
   3   0   2 0.75818 0.73753   6
   3   0   2 0.10737 0.60817   4
  -4   0  -2 9999.99 253.409   1
   4   0   2 9904.85 255.468   1
  -5   0  -2 -0.0700 1.35475   4
  -5   0  -2 0.98669 1.87375   2
  -5   0  -2 1.36384 1.89678   3
  -5   0  -2 1.01720 2.15495   2
  -5   0  -2 -0.8957 1.41790   6
  -5   0  -2 0.01418 1.88593   6
   5   0   2 1.96916 2.41328   3
   5   0   2 -1.6799 0.97440   6
   5   0   2 1.23697 1.98457   2
   5   0   2 -2.4177 1.88336   2
   5   0   2 -0.3763 0.72189   6
  -6   0  -2 20.5645 4.11094   2
  -6   0  -2 18.9673 3.37344   4
  -6   0  -2 23.9123 4.16346   3
  -6   0  -2 16.0735 3.44112   6
  -6   0  -2 22.8690 5.11087   2
  -6   0  -2 22.0512 4.12677   6
   6   0   2 27.1702 4.84259   3
   6   0   2 10.9715 4.00864   2
   6   0   2 15.6732 4.02152   2
   6   0   2 15.2923 2.19501   6
   6   0   2 21.4673 2.27994   6
  -7   0  -2 0.80796 2.66366   4
  -7   0  -2 -1.1799 3.00073   2
  -7   0  -2 -0.5841 1.86004   3
  -7   0  -2 2.69918 2.86455   6
  -7   0  -2 5.27747 3.03389   6
   7   0   2 0.05510 0.95316   6
   7   0   2 1.45645 1.23575   6
   7   0   2 0.50309 2.53825   2
  -8   0  -2 715.953 30.7750   2
  -8   0  -2 780.830 28.4854   6
  -8   0  -2 766.429 28.4182   2
  -8   0  -2 718.354 29.4240   3
   8   0   2 721.311 27.3985   2
  -9   0  -2 -2.6949 5.42261   2
  -9   0  -2 3.72565 3.78665   3
  -9   0  -2 0.85786 3.46734   2
  -9   0  -2 -1.0708 3.25443   6
   9   0   2 -3.6442 4.20790   2
 -10   0  -2 82.7609 10.5991   3
 -10   0  -2 74.6783 9.03957   2
  11  -1  -2 83.3807 7.29314   6
  11  -1  -2 104.943 8.12922   6
 -11   1   2 91.2782 9.75156   2
 -11   1   2 97.9478 9.47611   6
 -11   1   2 73.6426 11.5093   2
 -11   1   2 94.8209 9.31321   5
 -11   1   2 82.6332 9.39260   3
  10  -1  -2 97.6140 9.39267   2
  10  -1  -2 95.4625 6.53471   6
  10  -1  -2 91.5528 7.74166   6
 -10   1   2 88.7526 9.13670   5
 -10   1   2 90.5646 11.8536   2
 -10   1   2 106.106 9.67801   3
 -10   1   2 97.1291 9.01703   6
 -10   1   2 96.3658 9.42004   2
   9  -1  -2 4.59530 2.98178   6
   9  -1  -2 2.39727 2.11738   6
   9  -1  -2 -2.3712 5.23052   2
  -9   1   2 3.19422 3.01448   5
  -9   1   2 0.67025 3.56645   2
  -9   1   2 4.79112 3.82725   2
   8  -1  -2 32.1754 5.73911   2
   8  -1  -2 32.9133 4.38804   6
   8  -1  -2 31.7257 3.77247   6
  -8   1   2 24.8360 4.78551   2
  -8   1   2 31.6970 6.01799   2
  -8   1   2 28.0300 4.84138   6
  -8   1   2 17.2376 4.22038   3
  -8   1   2 34.8437 4.96513   6
  -8   1   2 38.8060 5.51777   5
   7  -1  -2 78.1654 6.42482   2
   7  -1  -2 58.2743 5.19796   6
   7  -1  -2 61.7054 6.19682   3
   7  -1  -2 58.5291 6.12676   2
  -7   1   2 71.6449 5.89832   6
  -7   1   2 57.9697 6.85533   4
  -7   1   2 58.4193 5.99468   5
  -7   1   2 64.3242 5.88801   3
  -7   1   2 71.4506 6.26357   2
  -7   1   2 66.6054 5.79676   6
   6  -1  -2 89.0142 5.27051   6
   6  -1  -2 95.9574 7.19071   3
   6  -1  -2 93.6127 6.88937   2
   6  -1  -2 101.081 6.63829   2
   6  -1  -2 100.338 6.18663   6
  -6   1   2 95.2222 6.55255   5
  -6   1   2 101.303 6.78030   2
  -6   1   2 97.7274 6.46444   4
  -6   1   2 102.212 7.47447   2
  -6   1   2 100.407 6.75803   3
  -6   1   2 99.8873 6.21335   6
  -6   1   2 96.7614 6.24564   6
   5  -1  -2 1618.28 45.6242   2
   5  -1  -2 1649.20 44.4014   6
   5  -1  -2 1618.09 45.8892   3
   5  -1  -2 1688.37 43.4269   6
   5  -1  -2 1695.78 45.0693   2
  -5   1   2 1724.84 45.3613   3
  -5   1   2 1650.19 44.9604   4
  -5   1   2 1625.56 44.1460   6
  -5   1   2 1652.95 45.1440   2
  -5   1   2 1665.55 45.9932   2
   4  -1  -2 678.739 21.5851   2
   4  -1  -2 651.125 19.3988   2
   4  -1  -2 637.244 18.2773   6
   4  -1  -2 645.406 21.2309   3
  -4   1   2 612.481 19.6484   2
  -4   1   2 636.271 19.0629   5
  -4   1   2 653.618 19.3784   3
  -4   1   2 614.656 18.5276   6
  -4   1   2 641.296 19.4390   2
  -4   1   2 625.080 18.7794   6
  -4   1   2 610.708 19.1891   4
   3  -1  -2 48.6629 2.97545   6
   3  -1  -2 38.7671 2.99991   2
   3  -1  -2 38.1402 2.73396   5
   3  -1  -2 44.2522 2.75617   6
   3  -1  -2 40.5411 2.95167   3
   3  -1  -2 41.3788 3.01329   2
  -3   1   2 39.2224 2.70986   6
  -3   1   2 37.6246 2.76835   4
  -3   1   2 42.4245 2.94544   5
  -3   1   2 42.5231 3.12927   2
  -3   1   2 34.3396 2.57000   6
  -3   1   2 38.5890 3.01645   2
  -3   1   2 37.2050 2.89543   3
   2  -1  -2 2686.25 68.8704   1
  -2   1   2 2554.66 68.3996   1
   1  -1  -2 788.239 20.8924   2
   1  -1  -2 774.371 20.5247   2
   1  -1  -2 773.744 19.8943   5
   1  -1  -2 739.035 19.9853   3
   1  -1  -2 746.813 20.0010   6
  -1   1   2 763.041 20.7584   2
  -1   1   2 769.161 20.5518   2
  -1   1   2 750.419 20.0546   6
  -1   1   2 772.413 20.2255   6
   0  -1  -2 33.1094 2.55588   2
   0  -1  -2 30.2474 1.63485   4
   0  -1  -2 32.2998 2.18580   6
   0  -1  -2 28.9889 2.13964   5
   0  -1  -2 32.5945 2.57386   2
   0  -1  -2 31.3977 2.23488   6
   0   1   2 32.1187 1.69829   4
   0   1   2 31.6017 2.57396   2
   0   1   2 28.0371 2.33811   2
   0   1   2 31.3983 2.20526   6
   0   1   2 31.9173 2.05946   6
   0   1   2 28.4955 2.20398   5
  -1  -1  -2 1962.56 49.9422   2
   1   1   2 1856.52 49.5593   2
  -2  -1  -2 3790.17 102.989   1
  -3  -1  -2 289.334 12.8117   3
  -3  -1  -2 295.976 14.0953   2
  -3  -1  -2 294.650 11.7127   6
  -3  -1  -2 298.187 10.5058   4
  -3  -1  -2 298.549 12.6987   2
   3   1   2 309.980 10.3129   4
   3   1   2 300.419 12.4040   2
   3   1   2 301.977 10.6002   6
   3   1   2 304.552 12.9960   3
   3   1   2 305.494 10.1697   6
   3   1   2 299.033 12.5707   2
  -4  -1  -2 0.82941 1.16183   4
  -4  -1  -2 1.32561 1.88086   2
  -4  -1  -2 3.02051 2.10479   2
  -4  -1  -2 0.66302 1.33550   3
  -4  -1  -2 1.19737 1.76150   6
  -4  -1  -2 1.80299 1.46769   6
   4   1   2 1.66884 1.25557   6
   4   1   2 1.26640 1.25928   4
   4   1   2 4.86566 2.66957   2
   4   1   2 0.31426 1.85252   3
   4   1   2 2.98486 2.11970   2
  -5  -1  -2 28.2833 3.59780   4
  -5  -1  -2 25.8872 4.35263   2
  -5  -1  -2 28.7518 4.86530   2
  -5  -1  -2 23.3094 3.79634   6
  -5  -1  -2 30.3256 4.63632   3
  -5  -1  -2 30.6033 4.29958   6
   5   1   2 27.8630 3.05546   6
   5   1   2 31.5686 3.49255   6
   5   1   2 29.1944 4.64620   2
   5   1   2 34.9328 5.14680   2
   5   1   2 31.7479 3.53134   4
   5   1   2 35.3370 4.89813   3
  -6  -1  -2 24.4717 4.99284   2
  -6  -1  -2 16.5447 3.85250   6
  -6  -1  -2 18.4996 4.12641   3
  -6  -1  -2 23.6621 5.15161   2
  -6  -1  -2 25.6575 3.74652   4
   6   1   2 17.0067 4.20164   3
   6   1   2 21.5038 3.32581   6
   6   1   2 16.1500 4.20049   2
   6   1   2 24.8914 4.65769   2
   6   1   2 15.5895 3.13344   4
   6   1   2 17.6411 2.76282   6
  -7  -1  -2 25.2160 5.63463   3
  -7  -1  -2 34.0694 6.53629   2
  -7  -1  -2 28.8236 5.56467   2
  -7  -1  -2 34.8507 5.27566   4
  -7  -1  -2 27.3145 5.47042   6
   7   1   2 25.5328 3.64317   6
   7   1   2 29.6945 5.82814   2
   7   1   2 33.9631 3.46235   6
  -8  -1  -2 129.578 10.8150   2
  -8  -1  -2 121.413 11.7110   2
  -8  -1  -2 117.775 10.1993   3
  -8  -1  -2 115.463 10.1138   6
   8   1   2 129.520 7.77432   6
   8   1   2 122.570 5.94022   6
   8   1   2 125.003 10.4363   2
  -9  -1  -2 289.218 16.7766   6
  -9  -1  -2 305.839 17.7822   2
  -9  -1  -2 278.356 16.9797   3
  -9  -1  -2 287.806 19.3902   2
   9   1   2 308.482 18.3699   2
   9   1   2 237.776 9.00147   6
 -10  -1  -2 9.03764 5.23653   3
 -10  -1  -2 7.07041 4.55468   2
  10   1   2 1.61897 5.48572   2
 -11   2   2 342.841 18.6459   5
 -11   2   2 327.683 17.3051   6
 -11   2   2 315.535 20.1958   2
 -11   2   2 336.991 17.7657   2
  10  -2  -2 6.44891 2.83281   6
  10  -2  -2 7.21603 2.26112   6
 -10   2   2 4.92423 3.53107   2
 -10   2   2 6.69940 3.83427   6
 -10   2   2 11.9106 5.98811   2
 -10   2   2 3.24095 3.73395   5
 -10   2   2 1.83073 2.47719   3
   9  -2  -2 378.512 13.5639   6
   9  -2  -2 415.482 17.7906   2
  -9   2   2 392.318 19.6903   2
  -9   2   2 402.992 18.2289   5
  -9   2   2 382.931 18.0125   3
  -9   2   2 379.807 17.6926   2
   8  -2  -2 15.2455 2.79818   6
   8  -2  -2 12.4126 3.50943   2
   8  -2  -2 12.9536 3.07195   6
  -8   2   2 18.4552 3.87090   6
  -8   2   2 13.4118 3.89583   2
  -8   2   2 17.3095 3.86067   6
  -8   2   2 15.4093 3.54800   3
  -8   2   2 9.25636 3.54983   5
   7  -2  -2 1576.70 43.3170   2
   7  -2  -2 1466.92 45.5839   3
   7  -2  -2 1547.45 40.2779   6
   7  -2  -2 1504.99 44.7446   2
   7  -2  -2 1491.86 41.4988   6
  -7   2   2 1485.29 43.2576   2
  -7   2   2 1509.92 42.6991   6
  -7   2   2 1519.91 43.5363   4
  -7   2   2 1438.88 42.2687   6
  -7   2   2 1547.42 43.8802   5
  -7   2   2 1490.72 43.8608   3
  -7   2   2 1416.54 44.5676   2
   6  -2  -2 6.93418 1.78194   6
   6  -2  -2 7.83898 1.93901   6
   6  -2  -2 7.75063 2.55592   2
   6  -2  -2 7.91799 2.74919   2
   6  -2  -2 6.04785 2.41781   3
  -6   2   2 5.18917 2.21904   2
  -6   2   2 5.14218 1.96632   6
  -6   2   2 5.87810 2.35171   5
  -6   2   2 8.14159 2.12869   6
  -6   2   2 8.09443 2.58418   2
  -6   2   2 8.19718 2.28521   3
  -6   2   2 7.08911 1.97338   4
   5  -2  -2 914.568 28.3323   3
   5  -2  -2 957.120 25.8363   6
   5  -2  -2 876.458 27.5408   2
   5  -2  -2 962.656 27.3113   2
   5  -2  -2 945.243 26.6420   6
  -5   2   2 933.163 27.4561   5
  -5   2   2 938.971 27.3087   2
  -5   2   2 889.594 26.2365   6
  -5   2   2 935.742 27.5742   3
  -5   2   2 986.708 28.4849   6
  -5   2   2 910.134 27.9405   2
  -5   2   2 892.214 27.1573   4
   4  -2  -2 53.3151 4.16434   3
   4  -2  -2 59.8008 4.00818   2
   4  -2  -2 57.9707 3.46962   6
   4  -2  -2 49.3550 3.83894   2
  -4   2   2 58.3778 3.93012   4
  -4   2   2 62.2093 4.28610   5
  -4   2   2 61.4026 4.15007   2
  -4   2   2 63.4059 4.18243   3
  -4   2   2 62.0294 3.89160   6
  -4   2   2 48.5213 3.42288   6
  -4   2   2 49.5955 3.92443   2
   3  -2  -2 1665.75 43.1314   3
   3  -2  -2 1681.52 43.2866   5
   3  -2  -2 1627.86 43.1857   2
  -3   2   2 1646.57 42.8698   3
  -3   2   2 1704.79 43.0711   5
   2  -2  -2 136.816 5.42633   5
   2  -2  -2 137.273 5.21909   6
   2  -2  -2 131.564 5.17775   3
   2  -2  -2 143.882 5.86598   2
   2  -2  -2 137.219 5.56597   2
   2  -2  -2 136.090 5.44253   6
  -2   2   2 145.307 5.44429   5
  -2   2   2 142.329 5.32141   6
  -2   2   2 138.254 5.62026   2
  -2   2   2 133.820 5.60910   2
  -2   2   2 131.722 5.23851   6
  -2   2   2 131.112 5.16278   3
   0  -2  -2 15.0199 1.50820   4
   0  -2  -2 14.2331 1.64354   5
   0  -2  -2 16.5017 2.09905   2
   0  -2  -2 16.9199 1.97171   6
   0  -2  -2 15.3650 1.68489   6
   0  -2  -2 16.8282 2.19202   2
   0   2   2 15.8226 1.78084   6
   0   2   2 15.6346 1.54788   4
   0   2   2 16.7716 2.18095   2
   0   2   2 16.1559 1.86394   6
   0   2   2 15.4115 1.99302   2
   0   2   2 17.7797 1.88413   5
  -1  -2  -2 969.159 27.1485   5
  -1  -2  -2 982.821 28.5311   2
  -1  -2  -2 969.813 28.3203   2
  -1  -2  -2 972.989 26.0413   4
  -1  -2  -2 988.624 27.4818   6
  -1  -2  -2 1012.41 27.2400   6
   1   2   2 967.547 28.4345   2
   1   2   2 989.577 27.4071   5
   1   2   2 1017.26 26.0057   4
   1   2   2 983.005 28.2593   2
   1   2   2 957.253 26.8953   6
   1   2   2 963.247 26.8988   6
  -2  -2  -2 12.8329 2.30158   6
  -2  -2  -2 9.86993 2.50671   2
  -2  -2  -2 10.8368 2.48806   2
  -2  -2  -2 12.7356 2.17455   6
  -2  -2  -2 13.4337 2.45562   3
  -2  -2  -2 12.0777 1.75288   4
   2   2   2 11.1390 1.58067   4
   2   2   2 10.3694 1.99976   6
   2   2   2 13.3645 2.45968   2
   2   2   2 11.3719 2.08580   6
  -3  -2  -2 410.758 14.9303   6
  -3  -2  -2 430.884 16.2970   3
  -3  -2  -2 415.794 16.4734   2
  -3  -2  -2 431.612 18.6663   2
  -3  -2  -2 426.401 15.5731   5
  -3  -2  -2 409.382 13.9214   4
  -3  -2  -2 417.513 15.5730   6
   3   2   2 437.571 16.4513   2
   3   2   2 446.308 14.3211   6
   3   2   2 419.352 13.6457   4
   3   2   2 415.020 14.5823   6
   3   2   2 399.579 16.1795   2
  -4  -2  -2 20.6447 3.73626   3
  -4  -2  -2 20.9075 3.75542   2
  -4  -2  -2 22.2190 3.69253   6
  -4  -2  -2 28.3198 4.41284   2
  -4  -2  -2 18.1224 3.36056   5
  -4  -2  -2 23.7390 3.00359   4
  -4  -2  -2 20.6787 3.31672   6
   4   2   2 20.9871 2.81023   6
   4   2   2 17.7909 3.00643   6
   4   2   2 21.6147 4.12321   2
   4   2   2 22.3051 2.92490   4
   4   2   2 26.3425 4.23664   3
   4   2   2 17.8237 3.85448   2
  -5  -2  -2 638.251 25.6138   2
  -5  -2  -2 709.578 25.1545   2
  -5  -2  -2 672.070 23.8198   6
  -5  -2  -2 650.898 23.1084   6
  -5  -2  -2 682.176 24.7357   3
  -5  -2  -2 633.721 21.9184   4
   5   2   2 697.147 24.9762   2
   5   2   2 658.828 25.3049   3
   5   2   2 707.906 21.8548   4
   5   2   2 667.555 21.8972   6
  -6  -2  -2 48.6751 5.37161   4
  -6  -2  -2 34.8075 5.85022   2
  -6  -2  -2 37.6449 5.39367   6
  -6  -2  -2 38.7633 6.27665   2
  -6  -2  -2 38.1179 5.68170   3
  -6  -2  -2 43.2213 5.78172   6
   6   2   2 47.7416 4.51330   6
   6   2   2 46.5969 5.27760   6
   6   2   2 50.1079 5.20565   4
   6   2   2 36.8637 5.76868   2
   6   2   2 27.4964 5.75426   3
  -7  -2  -2 847.766 35.3419   3
  -7  -2  -2 860.879 33.6931   2
  -7  -2  -2 872.997 32.1813   2
  -7  -2  -2 878.074 29.7602   4
  -7  -2  -2 899.406 31.8583   6
   7   2   2 853.886 27.6375   6
   7   2   2 906.777 28.9281   4
   7   2   2 920.539 26.5390   6
   7   2   2 908.104 32.6919   2
  -8  -2  -2 0.50504 4.87021   2
  -8  -2  -2 0.32387 3.56656   3
  -8  -2  -2 0.64050 3.14444   2
  -8  -2  -2 -1.2898 2.83950   6
   8   2   2 1.11029 2.16711   6
   8   2   2 4.33611 2.88880   6
   8   2   2 4.59298 4.08766   2
  -9  -2  -2 613.003 26.3534   6
  -9  -2  -2 644.293 27.1496   2
  -9  -2  -2 592.063 29.9067   2
  -9  -2  -2 607.471 26.9150   3
   9   2   2 621.220 20.0140   6
   9   2   2 492.630 20.4184   6
 -10  -2  -2 22.2015 6.55348   3
 -10  -2  -2 30.1635 7.60879   2
  10   2   2 17.1348 6.99259   2
  11  -3  -2 57.1221 8.10456   2
 -11   3   2 94.5165 9.39860   6
 -11   3   2 76.3982 8.36028   3
 -11   3   2 88.9815 10.0924   5
 -11   3   2 92.0115 12.2656   2
  10  -3  -2 293.935 15.3644   2
 -10   3   2 296.967 16.4633   5
 -10   3   2 285.834 15.9630   3
 -10   3   2 261.410 17.6724   2
 -10   3   2 278.573 14.8770   2
 -10   3   2 299.054 15.3001   6
   9  -3  -2 171.575 10.4688   2
   9  -3  -2 155.319 6.77309   6
   9  -3  -2 173.759 6.67908   6
  -9   3   2 141.306 13.6876   2
  -9   3   2 165.997 10.6795   2
  -9   3   2 158.493 11.2466   5
  -9   3   2 176.004 11.4853   3
   8  -3  -2 1081.88 33.5720   2
   8  -3  -2 1105.95 29.6928   6
  -8   3   2 1120.50 35.3640   3
  -8   3   2 1070.70 34.9162   5
  -8   3   2 1066.09 36.0677   2
  -8   3   2 1095.70 33.6597   6
  -8   3   2 1040.14 33.2448   6
  -8   3   2 1101.05 34.1650   2
   7  -3  -2 124.872 7.63389   2
   7  -3  -2 107.808 7.93550   2
   7  -3  -2 125.453 6.03176   6
   7  -3  -2 113.918 8.89812   3
  -7   3   2 122.432 8.45100   2
  -7   3   2 113.347 7.76407   4
  -7   3   2 118.929 7.80924   2
  -7   3   2 116.567 7.19203   6
  -7   3   2 116.608 7.38336   6
  -7   3   2 119.412 7.92900   3
  -7   3   2 123.026 8.37816   5
   6  -3  -2 40.3789 4.09381   2
   6  -3  -2 35.1074 3.11028   6
   6  -3  -2 29.3578 3.17338   6
   6  -3  -2 35.3450 4.28558   3
   6  -3  -2 32.9716 4.03654   2
  -6   3   2 28.8858 3.89123   2
  -6   3   2 40.7758 4.39258   3
  -6   3   2 38.4156 3.72083   6
  -6   3   2 40.1136 3.96595   6
  -6   3   2 38.2153 4.58314   5
  -6   3   2 35.2413 4.30659   2
  -6   3   2 36.9317 3.93370   4
   5  -3  -2 3161.42 83.7201   3
   5  -3  -2 3258.12 80.8963   6
   5  -3  -2 3183.21 82.7978   2
  -5   3   2 3245.23 81.3686   6
  -5   3   2 3333.85 83.2765   2
  -5   3   2 3211.14 82.6817   4
  -4   3   2 3281.63 88.0250   1
   3  -3  -2 857.891 23.9999   2
   3  -3  -2 858.050 23.7189   3
   3  -3  -2 838.292 24.0948   5
   3  -3  -2 867.199 23.8669   2
   3  -3  -2 853.845 23.2591   6
   3  -3  -2 847.072 22.8513   6
  -3   3   2 854.193 23.8695   5
  -3   3   2 818.863 23.1004   6
  -3   3   2 871.290 23.9229   2
  -3   3   2 822.556 23.7001   2
  -3   3   2 840.795 23.1530   6
  -3   3   2 868.678 23.4986   3
   2  -3  -2 2657.08 69.3636   1
  -2   3   2 2516.91 69.8012   1
   1  -3  -2 2.02297 0.98738   6
   1  -3  -2 1.19607 0.87994   2
   1  -3  -2 3.43535 0.97649   5
   1  -3  -2 2.41038 0.86494   6
   1  -3  -2 0.82610 0.41481   3
   1  -3  -2 0.30923 0.80719   2
  -1   3   2 2.65919 1.09872   2
  -1   3   2 1.69973 0.85472   6
  -1   3   2 1.16492 0.74366   5
  -1   3   2 1.27713 0.82567   4
  -1   3   2 0.43181 0.81622   6
   0  -3  -2 4028.23 108.786   1
   0   3   2 4097.82 107.887   1
  -1  -3  -2 418.253 14.4245   6
  -1  -3  -2 419.619 13.8561   5
  -1  -3  -2 426.590 15.4732   2
  -1  -3  -2 429.932 15.3067   2
  -1  -3  -2 413.531 13.9656   3
  -1  -3  -2 413.726 13.9215   6
  -1  -3  -2 417.024 13.3972   4
   1   3   2 427.220 13.4020   4
   1   3   2 426.614 15.1907   2
   1   3   2 450.117 15.7251   2
   1   3   2 413.744 14.0025   6
   1   3   2 417.758 14.0966   6
   1   3   2 431.788 14.2595   5
  -2  -3  -2 596.433 19.2218   6
  -2  -3  -2 586.730 18.6913   5
  -2  -3  -2 601.674 20.3595   2
  -2  -3  -2 577.337 18.6261   6
  -2  -3  -2 559.256 17.6360   4
  -2  -3  -2 572.178 18.8834   3
  -2  -3  -2 556.493 20.0143   2
   2   3   2 557.177 20.1509   2
   2   3   2 576.471 18.3550   6
   2   3   2 573.935 18.5997   6
   2   3   2 572.702 20.1073   2
   2   3   2 567.750 17.3682   4
  -3  -3  -2 35.1627 3.88416   6
  -3  -3  -2 35.5662 4.02222   3
  -3  -3  -2 32.2479 3.86395   5
  -3  -3  -2 33.3927 4.31534   2
  -3  -3  -2 33.0579 4.35167   2
  -3  -3  -2 39.9400 4.21036   4
  -3  -3  -2 35.9610 4.14534   6
   3   3   2 35.6818 3.23092   4
   3   3   2 36.4505 4.47665   2
   3   3   2 41.5366 4.66148   2
   3   3   2 35.3216 3.76954   6
   3   3   2 39.5853 3.80548   6
  -4  -3  -2 218.794 11.1159   6
  -4  -3  -2 195.878 11.3320   2
  -4  -3  -2 207.596 10.4218   6
  -4  -3  -2 216.772 9.84370   4
  -4  -3  -2 224.311 14.3227   2
  -4  -3  -2 196.346 10.4317   5
  -4  -3  -2 201.324 10.7404   3
   4   3   2 215.150 11.4403   3
   4   3   2 215.313 9.66754   6
   4   3   2 216.126 11.7796   2
   4   3   2 195.461 10.3234   4
   4   3   2 212.841 11.8476   2
   4   3   2 198.553 9.88760   6
  -5  -3  -2 263.114 14.4449   2
  -5  -3  -2 259.073 13.3372   3
  -5  -3  -2 257.183 13.2744   5
  -5  -3  -2 244.334 11.5449   4
  -5  -3  -2 264.784 14.0004   2
  -5  -3  -2 271.352 13.2795   6
  -5  -3  -2 233.784 13.5277   6
   5   3   2 249.611 11.8912   6
   5   3   2 244.915 14.1919   2
   5   3   2 252.955 13.7259   3
   5   3   2 268.659 11.3505   6
   5   3   2 260.374 13.9096   2
   5   3   2 261.769 11.2468   4
  -6  -3  -2 961.236 32.4200   6
  -6  -3  -2 973.631 33.7345   2
  -6  -3  -2 929.805 31.7683   6
  -6  -3  -2 937.867 30.7481   4
  -6  -3  -2 967.080 32.8884   3
  -6  -3  -2 921.176 34.3374   2
   6   3   2 996.412 38.0760   2
   6   3   2 882.064 29.6851   6
   6   3   2 875.286 33.5095   3
   6   3   2 962.157 29.7256   4
   6   3   2 934.430 28.5933   6
  -7  -3  -2 55.1722 8.64070   2
  -7  -3  -2 34.6373 7.20464   3
  -7  -3  -2 54.1673 6.98671   6
  -7  -3  -2 62.0136 6.68515   4
  -7  -3  -2 68.2139 8.18531   2
   7   3   2 61.9362 6.07447   4
   7   3   2 60.5252 5.53647   6
   7   3   2 56.6717 7.65468   2
  -8  -3  -2 35.9206 7.17112   2
  -8  -3  -2 27.5788 7.70372   2
  -8  -3  -2 19.4637 5.39342   6
  -8  -3  -2 25.4611 5.70570   3
   8   3   2 33.8681 6.48489   6
   8   3   2 33.5606 6.78443   2
  -9  -3  -2 15.5603 8.72311   2
  -9  -3  -2 18.7125 5.62905   6
  -9  -3  -2 25.7496 6.45722   2
  -9  -3  -2 23.6420 6.34004   3
   9   3   2 16.7471 3.75483   6
   9   3   2 22.8292 6.68393   2
   9   3   2 17.3957 4.97291   6
 -10  -3  -2 105.429 12.1605   2
 -10  -3  -2 119.859 11.5398   3
  11  -4  -2 2.04547 4.35457   2
 -11   4   2 0.39285 3.38850   6
 -11   4   2 4.31581 3.95589   3
  10  -4  -2 419.362 17.9091   2
 -10   4   2 377.149 18.0985   2
 -10   4   2 388.996 19.3640   5
 -10   4   2 410.716 19.4704   3
 -10   4   2 354.574 23.4701   2
 -10   4   2 394.880 18.2368   6
   9  -4  -2 294.025 14.1209   2
  -9   4   2 295.801 15.2667   3
  -9   4   2 301.769 14.8086   2
  -9   4   2 327.961 16.2549   5
  -9   4   2 285.016 16.0815   2
   8  -4  -2 775.000 25.7693   2
  -8   4   2 783.490 27.6989   5
  -8   4   2 783.960 25.9570   6
  -8   4   2 802.583 27.7009   3
  -8   4   2 747.456 25.5088   6
  -8   4   2 754.006 27.8703   2
  -8   4   2 819.729 26.8065   2
   7  -4  -2 171.832 10.8530   3
   7  -4  -2 183.887 6.53902   6
   7  -4  -2 182.571 6.40317   6
   7  -4  -2 205.687 10.0385   2
   7  -4  -2 163.585 9.99730   2
  -7   4   2 177.126 10.1262   3
  -7   4   2 178.026 8.87173   6
  -7   4   2 183.058 9.24166   6
  -7   4   2 165.845 9.76260   4
  -7   4   2 184.612 10.5919   5
  -7   4   2 166.641 9.30908   2
  -7   4   2 170.439 10.1436   2
   6  -4  -2 327.694 13.5675   2
   6  -4  -2 320.076 10.6156   6
   6  -4  -2 325.799 14.6577   3
   6  -4  -2 331.358 10.5919   6
   6  -4  -2 361.112 13.2278   2
  -6   4   2 341.309 13.1464   2
  -6   4   2 335.713 12.6607   6
  -6   4   2 322.262 13.6301   2
  -6   4   2 325.532 13.4720   3
  -6   4   2 326.245 13.5511   4
  -6   4   2 335.226 13.8342   5
  -6   4   2 326.001 12.3976   6
   5  -4  -2 -0.2359 0.98115   6
   5  -4  -2 0.66290 1.23113   2
   5  -4  -2 1.65308 1.63789   2
   5  -4  -2 1.02930 0.84209   6
   5  -4  -2 0.89180 1.06916   3
  -5   4   2 0.56671 1.00529   6
  -5   4   2 -1.1164 1.01287   2
  -5   4   2 1.66684 1.52200   2
  -5   4   2 -1.2437 1.10115   3
  -5   4   2 0.60245 1.30782   6
  -5   4   2 4.13586 2.06604   5
   4  -4  -2 476.652 14.1448   6
   4  -4  -2 478.666 15.9248   3
   4  -4  -2 473.213 15.4107   2
   4  -4  -2 466.420 16.1467   5
   4  -4  -2 482.549 15.5030   2
  -4   4   2 452.129 15.3178   2
  -4   4   2 455.373 14.5243   6
  -4   4   2 478.651 15.2938   3
  -4   4   2 460.571 15.7398   5
  -4   4   2 482.768 15.5684   2
  -4   4   2 484.158 14.7939   6
   3  -4  -2 174.173 6.76610   6
   3  -4  -2 167.383 7.42166   5
   3  -4  -2 167.531 6.94482   3
   3  -4  -2 178.040 7.20269   2
   3  -4  -2 196.279 7.86508   2
   3  -4  -2 173.828 6.23368   6
  -3   4   2 178.264 7.25905   2
  -3   4   2 161.084 6.64728   6
  -3   4   2 169.423 7.34727   2
  -3   4   2 163.175 6.76537   6
  -3   4   2 173.035 7.33815   5
  -3   4   2 158.962 6.64126   3
  -2   4   2 3874.24 102.476   1
   1  -4  -2 59.0697 4.31870   2
   1  -4  -2 47.4130 3.20641   5
   1  -4  -2 46.9474 2.49076   3
   1  -4  -2 52.9834 3.08591   6
   1  -4  -2 59.5871 3.96870   2
   1  -4  -2 54.3706 3.71082   6
  -1   4   2 50.4128 3.57435   6
  -1   4   2 54.2545 3.51323   5
  -1   4   2 58.0462 4.28265   2
  -1   4   2 50.2921 3.36184   6
  -1   4   2 53.7541 3.86519   2
  -1   4   2 54.7934 3.83902   4
   0  -4  -2 2601.60 66.8786   4
   0  -4  -2 2664.46 68.9573   2
  -1  -4  -2 69.5504 4.33424   3
  -1  -4  -2 67.7645 5.41612   2
  -1  -4  -2 70.7568 4.49721   4
  -1  -4  -2 67.6016 5.26047   6
  -1  -4  -2 59.8812 4.64529   6
  -1  -4  -2 64.8509 5.22347   2
   1   4   2 58.1117 4.50632   6
   1   4   2 62.1313 5.30471   2
   1   4   2 71.7503 4.51251   4
   1   4   2 61.8091 5.09235   2
   1   4   2 72.4904 4.78679   5
   1   4   2 59.3757 4.38753   6
  -2  -4  -2 803.565 26.5843   2
  -2  -4  -2 782.558 24.4748   6
  -2  -4  -2 800.382 24.3658   5
  -2  -4  -2 777.546 28.6287   2
  -2  -4  -2 811.885 26.9833   6
  -2  -4  -2 786.791 24.3238   3
   2   4   2 821.354 24.9205   5
   2   4   2 820.002 23.7901   4
   2   4   2 756.864 24.4988   6
   2   4   2 815.539 26.6521   2
   2   4   2 836.797 24.8518   6
   2   4   2 769.866 26.1366   2
  -3  -4  -2 55.4802 5.26460   6
  -3  -4  -2 50.8066 4.79193   5
  -3  -4  -2 50.4289 5.65333   2
  -3  -4  -2 59.4256 5.10184   3
  -3  -4  -2 53.5827 5.02630   6
  -3  -4  -2 57.1213 5.88662   2
  -3  -4  -2 58.4794 4.64536   4
   3   4   2 46.6740 4.64897   6
   3   4   2 59.9230 4.98544   6
   3   4   2 54.4713 5.71169   2
   3   4   2 56.1492 4.37232   4
   3   4   2 42.9009 5.24572   2
  -4  -4  -2 2579.08 67.2336   3
  -4  -4  -2 2520.81 69.3111   2
  -4  -4  -2 2331.76 66.1859   6
  -4  -4  -2 2460.06 69.4814   2
  -4  -4  -2 2474.59 67.2481   6
  -4  -4  -2 2386.50 66.4297   5
  -4  -4  -2 2427.07 65.2928   4
   4   4   2 2381.77 66.0017   6
   4   4   2 2330.64 68.8146   2
   4   4   2 2479.39 64.5715   4
   4   4   2 2527.09 65.4875   6
   4   4   2 2476.09 68.9535   2
  -5  -4  -2 78.2753 8.06012   2
  -5  -4  -2 75.1108 7.11071   6
  -5  -4  -2 76.7951 7.06987   5
  -5  -4  -2 78.2745 8.31620   2
  -5  -4  -2 88.1346 6.72875   4
  -5  -4  -2 94.0855 7.78894   6
  -5  -4  -2 78.9047 6.85278   3
   5   4   2 86.6198 8.16636   2
   5   4   2 85.1578 6.25832   4
   5   4   2 88.4569 8.66755   2
   5   4   2 90.5415 7.06983   6
   5   4   2 78.1769 6.46799   6
   5   4   2 82.9918 7.81679   3
  -6  -4  -2 108.637 9.63481   2
  -6  -4  -2 101.564 8.93710   6
  -6  -4  -2 98.4990 8.14122   4
  -6  -4  -2 96.6940 10.0055   2
  -6  -4  -2 107.731 8.92272   3
   6   4   2 113.404 7.62098   6
   6   4   2 99.6580 7.91622   6
   6   4   2 98.8826 9.48774   3
   6   4   2 124.359 10.2532   2
   6   4   2 103.376 7.46046   4
  -7  -4  -2 28.7120 6.77977   2
  -7  -4  -2 30.8294 6.34714   2
  -7  -4  -2 21.3795 5.01375   3
  -7  -4  -2 19.8504 4.94622   6
   7   4   2 20.4100 3.96714   6
   7   4   2 15.2923 4.13557   6
   7   4   2 20.3276 5.57466   2
   7   4   2 23.9415 4.47083   4
  -8  -4  -2 486.486 31.3231   2
  -8  -4  -2 554.564 24.3690   6
  -8  -4  -2 519.603 23.5793   3
  -8  -4  -2 553.390 25.3195   2
   8   4   2 529.118 19.8198   6
   8   4   2 514.827 24.3958   2
   8   4   2 520.922 21.0770   4
  -9  -4  -2 82.7817 10.3886   2
  -9  -4  -2 39.2009 11.2346   2
  -9  -4  -2 48.4576 8.26720   6
  -9  -4  -2 68.1763 9.03717   3
   9   4   2 66.2456 7.73280   4
   9   4   2 67.2320 7.21820   6
   9   4   2 55.7821 10.2051   2
  11  -5  -2 0.58225 3.69841   2
 -11   5   2 5.19261 4.61463   6
 -11   5   2 13.4498 5.36064   3
 -11   5   2 9.82547 4.83308   5
 -10   5   2 121.509 11.3437   2
 -10   5   2 157.383 11.1518   3
 -10   5   2 150.695 11.6619   5
 -10   5   2 122.277 9.53007   6
 -10   5   2 123.543 9.56537   2
  -9   5   2 379.730 18.7236   2
  -9   5   2 400.429 18.2417   5
  -9   5   2 379.998 16.5854   2
  -9   5   2 377.099 17.8759   3
   8  -5  -2 6.80514 2.61193   2
  -8   5   2 8.56386 2.96844   6
  -8   5   2 1.29789 3.15697   5
  -8   5   2 0.30470 2.28365   6
  -8   5   2 6.33874 3.67771   2
  -8   5   2 6.54088 3.26306   3
   7  -5  -2 70.3602 6.06472   2
   7  -5  -2 70.5813 6.56046   2
   7  -5  -2 69.1913 7.30498   3
  -7   5   2 74.8985 6.64539   4
  -7   5   2 80.5842 6.52312   2
  -7   5   2 75.0521 5.77526   6
  -7   5   2 80.2978 6.72734   3
  -7   5   2 74.2983 6.52598   2
  -7   5   2 71.4995 5.51393   6
  -7   5   2 74.9436 7.18887   5
   6  -5  -2 246.058 10.4804   2
   6  -5  -2 234.455 11.9937   3
  -6   5   2 243.231 10.5952   2
  -6   5   2 216.236 9.76768   6
  -6   5   2 230.457 9.68762   6
  -6   5   2 233.454 11.5160   5
  -6   5   2 224.360 10.7895   2
  -6   5   2 237.365 10.8551   3
   5  -5  -2 6.16501 2.46048   5
   5  -5  -2 4.94448 1.72944   2
   5  -5  -2 6.84812 1.07742   6
   5  -5  -2 4.87945 1.85101   3
   5  -5  -2 6.34145 1.22703   6
   5  -5  -2 8.55539 2.33423   2
  -5   5   2 4.58332 2.01271   5
  -5   5   2 10.9929 2.35919   3
  -5   5   2 7.79819 2.13266   2
  -5   5   2 4.41359 1.53791   6
  -5   5   2 5.73648 1.92338   2
   4  -5  -2 134.490 7.07897   3
   4  -5  -2 142.549 7.08746   2
   4  -5  -2 134.795 7.47930   5
   4  -5  -2 138.569 6.86209   2
   4  -5  -2 144.520 5.26291   6
   4  -5  -2 147.425 5.51366   6
  -4   5   2 151.300 7.60913   5
  -4   5   2 144.488 6.92339   2
  -4   5   2 145.116 7.07185   2
  -4   5   2 153.361 6.90278   3
  -4   5   2 141.219 6.40662   6
   3  -5  -2 1342.63 35.8459   2
   3  -5  -2 1361.18 37.0189   2
   3  -5  -2 1325.35 34.0921   6
   3  -5  -2 1366.89 34.9325   6
   3  -5  -2 1298.86 36.5693   5
   3  -5  -2 1349.15 35.5905   3
  -3   5   2 1352.51 35.1266   3
  -3   5   2 1316.23 38.1092   5
  -3   5   2 1311.01 35.6751   6
  -3   5   2 1367.55 36.0573   2
  -3   5   2 1315.63 35.1307   6
  -3   5   2 1324.54 38.3587   2
   2  -5  -2 156.271 5.78675   3
   2  -5  -2 169.583 6.81408   6
   2  -5  -2 156.887 7.66454   2
   2  -5  -2 158.495 6.94342   2
   2  -5  -2 159.826 5.92045   6
   2  -5  -2 144.734 6.76403   5
  -2   5   2 152.359 6.32280   6
  -2   5   2 148.795 6.93588   2
  -2   5   2 144.668 6.82373   6
  -2   5   2 148.025 5.56307   3
  -2   5   2 153.430 6.85098   5
   1  -5  -2 846.913 24.8690   2
   1  -5  -2 840.569 21.8514   3
   1  -5  -2 857.182 22.9053   6
   1  -5  -2 854.755 24.2706   6
   1  -5  -2 794.284 24.6116   5
   1  -5  -2 830.733 25.7698   2
  -1   5   2 857.338 24.1820   5
  -1   5   2 841.444 23.9671   6
  -1   5   2 868.899 25.3846   4
  -1   5   2 835.095 24.5082   6
  -1   5   2 861.604 25.9473   2
  -1   5   2 802.873 24.8833   2
   0  -5  -2 72.7723 4.81573   6
   0  -5  -2 71.3999 4.85830   6
   0  -5  -2 68.0440 5.18895   2
   0  -5  -2 69.9754 4.35814   5
   0  -5  -2 77.4723 5.74086   2
   0   5   2 73.8500 4.72229   5
   0   5   2 61.9057 5.23077   6
   0   5   2 62.9354 5.05699   2
   0   5   2 71.9417 5.63519   2
   0   5   2 79.5789 5.16185   4
   0   5   2 72.9055 4.85652   6
  -1  -5  -2 4236.20 118.292   1
   1   5   2 4131.50 117.288   1
  -2  -5  -2 2366.99 63.8394   6
  -2  -5  -2 2478.97 66.9057   2
  -2  -5  -2 2482.71 64.9006   6
  -2  -5  -2 2378.49 63.0709   3
  -2  -5  -2 2378.62 66.4004   2
  -2  -5  -2 2373.09 63.4005   5
  -2  -5  -2 2435.38 63.7722   4
   2   5   2 2344.26 66.1639   2
   2   5   2 2491.56 66.9643   2
   2   5   2 2437.57 63.4654   4
   2   5   2 2432.29 64.2008   5
   2   5   2 2420.84 64.2255   6
   2   5   2 2359.19 64.3502   6
  -3  -5  -2 538.120 19.6580   6
  -3  -5  -2 574.751 20.5238   6
  -3  -5  -2 551.361 21.7756   2
  -3  -5  -2 590.746 19.7848   3
  -3  -5  -2 557.493 21.9880   2
  -3  -5  -2 539.036 19.3233   5
  -3  -5  -2 554.932 19.2555   4
   3   5   2 554.688 18.8340   4
   3   5   2 521.499 19.6872   6
   3   5   2 572.146 19.8237   6
   3   5   2 519.010 23.9321   2
   3   5   2 543.731 21.7410   2
  -4  -5  -2 70.2388 6.09912   4
  -4  -5  -2 71.2803 6.65497   6
  -4  -5  -2 71.4529 7.51347   2
  -4  -5  -2 76.0930 7.75835   2
  -4  -5  -2 73.5269 6.38617   5
  -4  -5  -2 85.5495 6.62947   3
  -4  -5  -2 70.2600 6.45582   6
   4   5   2 79.7226 6.52446   6
   4   5   2 72.1064 5.67072   4
   4   5   2 66.7791 6.44011   6
   4   5   2 71.1134 7.36747   2
   4   5   2 71.6415 7.42282   2
  -5  -5  -2 329.797 16.8537   2
  -5  -5  -2 289.848 14.5421   5
  -5  -5  -2 292.320 14.3851   3
  -5  -5  -2 283.033 14.4820   6
  -5  -5  -2 319.568 15.4307   6
  -5  -5  -2 292.720 14.0215   4
  -5  -5  -2 321.360 17.3190   2
   5   5   2 308.081 13.9031   6
   5   5   2 296.828 14.4465   6
   5   5   2 321.040 17.2276   2
   5   5   2 319.464 13.6394   4
   5   5   2 305.087 16.3995   2
  -6  -5  -2 318.461 15.7037   4
  -6  -5  -2 368.376 17.4556   6
  -6  -5  -2 361.018 18.6431   2
  -6  -5  -2 323.733 16.0356   3
  -6  -5  -2 305.521 18.6230   2
   6   5   2 324.684 15.9746   6
   6   5   2 337.443 18.3781   2
   6   5   2 344.622 15.1227   4
   6   5   2 354.659 15.3125   6
  -7  -5  -2 912.567 32.5594   3
  -7  -5  -2 886.575 34.2106   2
  -7  -5  -2 831.589 35.7725   2
  -7  -5  -2 870.185 32.3276   6
   7   5   2 850.567 28.7740   6
   7   5   2 855.574 33.6452   2
   7   5   2 859.995 29.3315   4
  -8  -5  -2 130.303 11.3971   6
  -8  -5  -2 118.638 13.8202   2
  -8  -5  -2 126.325 11.1822   3
  -8  -5  -2 130.168 13.2180   2
   8   5   2 129.515 9.33519   6
   8   5   2 143.594 13.5352   2
   8   5   2 154.614 10.4011   4
  -9  -5  -2 200.432 14.7768   3
  -9  -5  -2 226.288 16.8589   2
  -9  -5  -2 207.493 17.1340   6
   9   5   2 244.252 17.6733   2
   9   5   2 224.681 13.6645   4
 -11   6   2 5.51456 3.84173   6
 -11   6   2 -2.0133 4.45566   5
 -11   6   2 -2.4370 2.87757   2
  10  -6  -2 80.4867 7.87048   2
 -10   6   2 104.260 9.73109   3
 -10   6   2 93.6222 9.79283   5
 -10   6   2 108.495 11.4493   2
 -10   6   2 102.909 8.61952   6
   9  -6  -2 195.916 10.8549   2
  -9   6   2 189.152 12.4590   2
  -9   6   2 188.348 10.8711   2
  -9   6   2 189.787 12.7207   5
  -9   6   2 182.652 11.9286   3
   8  -6  -2 67.3603 6.18032   2
  -8   6   2 79.0120 6.62271   2
  -8   6   2 80.6381 7.38226   3
  -8   6   2 69.9338 6.11489   6
  -8   6   2 60.6495 5.84481   6
  -8   6   2 74.1083 8.04113   5
  -8   6   2 84.0600 7.96478   2
   7  -6  -2 232.480 10.8353   2
   7  -6  -2 234.607 13.0478   3
  -7   6   2 218.282 10.3537   6
  -7   6   2 220.228 10.2090   6
  -7   6   2 229.698 12.4086   5
  -7   6   2 222.242 11.7571   2
  -7   6   2 221.015 11.5158   3
  -7   6   2 237.167 10.9472   2
   6  -6  -2 22.8911 3.59702   2
   6  -6  -2 22.8396 4.25868   3
   6  -6  -2 27.1459 3.93260   2
  -6   6   2 25.0705 3.46450   6
  -6   6   2 23.8045 3.83565   2
  -6   6   2 29.0576 3.26184   6
  -6   6   2 25.2282 3.45974   3
  -6   6   2 21.5296 4.25823   5
  -6   6   2 19.9611 3.50156   2
   5  -6  -2 456.175 17.4392   5
   5  -6  -2 445.738 15.7317   2
   5  -6  -2 459.116 16.1030   2
   5  -6  -2 447.051 16.8734   3
  -5   6   2 451.889 15.8709   2
  -5   6   2 447.461 15.1817   6
  -5   6   2 454.708 16.7983   5
  -5   6   2 452.774 14.9747   6
  -5   6   2 454.878 15.7834   3
  -5   6   2 459.418 16.0451   2
   4  -6  -2 90.3608 5.51234   2
   4  -6  -2 82.7707 5.69460   2
   4  -6  -2 100.269 5.83674   3
   4  -6  -2 85.9299 6.15482   5
  -4   6   2 93.5443 6.15979   5
  -4   6   2 83.4929 5.04790   3
  -4   6   2 99.6147 5.63447   2
  -4   6   2 83.9816 5.63407   2
  -4   6   2 89.1317 5.15258   6
  -4   6   2 81.1609 4.85166   6
   3  -6  -2 294.060 10.3245   3
   3  -6  -2 311.233 9.36318   6
   3  -6  -2 294.402 8.74976   6
   3  -6  -2 278.849 11.3466   5
   3  -6  -2 288.782 10.7353   2
   3  -6  -2 273.119 11.5788   2
  -3   6   2 291.260 10.8574   2
  -3   6   2 298.568 11.7106   2
  -3   6   2 304.277 11.3868   5
  -3   6   2 287.157 10.1345   6
  -3   6   2 255.529 11.3297   6
  -3   6   2 305.961 9.94926   3
   2  -6  -2 172.705 8.78074   2
   2  -6  -2 185.989 7.36326   6
   2  -6  -2 181.520 6.58217   6
   2  -6  -2 182.883 6.52924   3
   2  -6  -2 180.916 7.93347   2
   2  -6  -2 180.138 8.01216   5
  -2   6   2 186.734 6.40328   3
  -2   6   2 188.213 9.08738   6
  -2   6   2 178.461 9.12903   4
  -2   6   2 177.709 8.99496   2
  -2   6   2 188.258 7.58915   6
  -2   6   2 174.849 8.08719   2
   1  -6  -2 5.28857 1.61304   5
   1  -6  -2 4.60400 1.95391   2
   1  -6  -2 4.36293 0.85571   3
   1  -6  -2 4.81467 1.69619   2
   1  -6  -2 7.20371 1.42530   6
   1  -6  -2 7.65638 1.86683   6
  -1   6   2 6.53506 1.81248   6
  -1   6   2 6.12823 1.75061   6
  -1   6   2 8.50764 1.98882   5
  -1   6   2 2.29560 1.51830   4
  -1   6   2 8.43407 2.29189   2
   0  -6  -2 52.3103 5.10348   2
   0  -6  -2 51.2202 4.28212   6
   0  -6  -2 57.5113 4.00738   5
   0  -6  -2 53.0731 4.89069   2
   0  -6  -2 51.6895 3.78711   6
   0  -6  -2 50.6522 4.20804   4
   0   6   2 51.4241 4.84928   2
   0   6   2 47.0467 4.31476   4
   0   6   2 56.2718 4.39670   5
   0   6   2 52.3780 4.50138   6
   0   6   2 51.0714 4.38139   6
  -1  -6  -2 12.8225 3.30346   2
  -1  -6  -2 12.9554 3.13693   6
  -1  -6  -2 13.1786 1.96728   3
  -1  -6  -2 11.0886 2.28782   5
  -1  -6  -2 10.4687 3.14888   2
  -1  -6  -2 17.1340 2.82765   4
   1   6   2 14.6419 2.64564   5
   1   6   2 11.8940 3.13297   2
   1   6   2 13.5265 2.63261   6
   1   6   2 12.4557 3.30426   2
   1   6   2 11.5199 2.73242   6
  -2  -6  -2 22.5358 3.46558   6
  -2  -6  -2 14.9551 2.76496   5
  -2  -6  -2 18.3177 3.47009   4
  -2  -6  -2 16.6009 3.92615   2
  -2  -6  -2 18.1606 3.92495   2
  -2  -6  -2 12.5499 2.31057   3
  -2  -6  -2 19.2748 3.29694   6
   2   6   2 14.1024 3.10059   5
   2   6   2 18.6684 4.08536   2
   2   6   2 17.1842 3.84034   2
   2   6   2 17.1448 3.28511   6
   2   6   2 15.6093 3.35157   6
   2   6   2 13.3043 2.93800   4
  -3  -6  -2 3.19373 2.07298   5
  -3  -6  -2 6.47572 2.94702   2
  -3  -6  -2 4.66071 2.76023   2
  -3  -6  -2 8.87068 2.84722   6
  -3  -6  -2 5.15528 2.15745   4
  -3  -6  -2 2.84189 2.09409   6
  -3  -6  -2 2.64531 1.33812   3
   3   6   2 5.87283 2.22627   4
   3   6   2 2.38175 1.98627   6
   3   6   2 11.0396 3.73690   2
   3   6   2 3.52107 2.62652   2
   3   6   2 8.33020 2.86043   5
   3   6   2 2.70705 2.16558   6
  -4  -6  -2 -1.1939 2.03970   5
  -4  -6  -2 -3.0395 2.59353   2
  -4  -6  -2 -0.6980 1.53526   3
  -4  -6  -2 2.85538 2.38031   6
  -4  -6  -2 -0.8898 1.86626   4
  -4  -6  -2 -0.1011 1.53903   6
  -4  -6  -2 -2.0941 2.52313   2
   4   6   2 -0.9511 2.32737   2
   4   6   2 2.65224 2.34832   6
   4   6   2 -0.9225 1.84802   6
   4   6   2 -4.0940 2.16290   2
   4   6   2 0.34640 1.52141   4
  -5  -6  -2 164.242 10.5528   5
  -5  -6  -2 164.232 12.6326   2
  -5  -6  -2 165.820 11.0757   6
  -5  -6  -2 177.772 12.4568   2
  -5  -6  -2 172.329 10.3836   3
  -5  -6  -2 197.035 11.0885   4
   5   6   2 152.618 10.5059   6
   5   6   2 171.218 12.7016   2
   5   6   2 161.244 10.2358   6
   5   6   2 170.294 9.87445   4
   5   6   2 187.970 12.8762   2
  -6  -6  -2 96.1153 8.26972   3
  -6  -6  -2 81.7402 10.4381   2
  -6  -6  -2 103.844 10.3031   2
  -6  -6  -2 92.8906 8.84682   6
   6   6   2 69.0696 9.01890   2
   6   6   2 92.2987 7.88141   6
   6   6   2 89.3484 7.55806   4
  -7  -6  -2 39.7250 6.74909   6
  -7  -6  -2 41.0569 8.14311   2
  -7  -6  -2 36.5192 6.04806   3
  -7  -6  -2 37.9924 8.58801   2
   7   6   2 47.9203 8.86004   2
   7   6   2 35.9446 6.53136   6
  -8  -6  -2 5.28942 3.97827   6
  -8  -6  -2 12.2668 5.85927   2
  -8  -6  -2 3.87084 3.34538   3
   8   6   2 -3.4265 4.15495   2
   8   6   2 9.10764 3.64077   6
   8   6   2 10.5241 3.70793   4
  -9  -6  -2 -2.7250 2.28890   3
   9   6   2 2.13721 4.42417   6
   9   6   2 2.95237 3.48492   4
   9   6   2 4.11996 6.91575   2
 -10   7   2 475.342 19.9543   6
 -10   7   2 496.039 22.7704   5
 -10   7   2 472.839 21.6210   3
   9  -7  -2 337.101 15.3873   2
  -9   7   2 353.588 17.0269   3
  -9   7   2 360.118 15.8070   6
  -9   7   2 327.712 17.5165   5
  -9   7   2 343.276 15.4735   2
  -9   7   2 319.969 17.0802   2
   8  -7  -2 925.276 29.3351   2
  -8   7   2 868.970 30.5000   2
  -8   7   2 902.951 28.7807   6
  -8   7   2 882.310 28.5406   6
  -8   7   2 919.982 30.5721   3
  -8   7   2 892.601 29.0318   2
  -8   7   2 963.126 31.9565   5
   7  -7  -2 508.000 18.2949   2
   7  -7  -2 474.069 20.6785   3
  -7   7   2 464.709 18.5789   2
  -7   7   2 509.865 17.7988   6
  -7   7   2 488.411 17.9913   2
  -7   7   2 542.965 23.1385   5
  -7   7   2 464.704 17.1985   6
  -7   7   2 497.662 18.9247   3
   6  -7  -2 192.806 9.62881   2
   6  -7  -2 203.153 10.0416   2
   6  -7  -2 218.440 11.6352   3
  -6   7   2 206.504 9.87451   2
  -6   7   2 197.673 10.9466   5
  -6   7   2 226.470 10.4903   2
  -6   7   2 213.948 10.2759   3
  -6   7   2 196.683 9.03672   6
  -6   7   2 197.112 9.31422   6
   5  -7  -2 814.022 26.4991   3
   5  -7  -2 859.562 27.8497   5
   5  -7  -2 828.516 26.0407   2
   5  -7  -2 826.981 25.3426   2
  -5   7   2 844.253 26.7736   5
  -5   7   2 828.622 24.6307   6
  -5   7   2 836.017 25.1100   3
  -5   7   2 838.312 24.5306   6
  -5   7   2 826.597 25.8138   2
  -5   7   2 807.091 25.2677   2
   4  -7  -2 5285.49 131.561   3
   3  -7  -2 544.608 18.8853   2
   3  -7  -2 530.203 18.1841   5
   3  -7  -2 503.970 16.2519   3
   3  -7  -2 532.394 17.1214   2
  -3   7   2 537.567 16.5390   6
  -3   7   2 536.955 17.8846   5
  -3   7   2 533.758 17.4542   6
  -3   7   2 542.173 19.7195   4
  -3   7   2 530.045 15.6584   3
  -3   7   2 549.461 17.5992   2
   2  -7  -2 1872.45 50.9538   5
   2  -7  -2 1936.91 48.4254   3
   2  -7  -2 1911.74 48.1852   6
   2  -7  -2 1877.21 51.0313   2
   2  -7  -2 1952.07 53.2134   2
  -2   7   2 1870.80 53.3040   4
  -2   7   2 1897.65 51.3898   6
  -2   7   2 1939.85 50.4184   6
  -2   7   2 1940.62 48.1394   3
  -2   7   2 2009.59 51.4338   5
  -2   7   2 1972.46 53.3048   2
  -2   7   2 1892.87 51.4515   2
   1  -7  -2 8.88127 2.48000   2
   1  -7  -2 12.1339 3.06855   2
   1  -7  -2 9.32129 2.17665   5
   1  -7  -2 9.96580 2.24370   6
   1  -7  -2 9.52706 1.81280   6
   1  -7  -2 10.8356 1.20157   3
  -1   7   2 5.81583 2.00095   6
  -1   7   2 8.55025 2.48289   2
  -1   7   2 8.89510 2.24262   5
  -1   7   2 12.1183 2.75087   4
  -1   7   2 6.81999 2.42173   2
   0  -7  -2 3737.95 97.9353   2
   0  -7  -2 3845.09 97.2212   4
   0  -7  -2 3904.72 99.4461   2
   0   7   2 3671.24 97.9255   2
   0   7   2 3826.92 99.2922   2
   0   7   2 3672.03 96.7017   6
  -1  -7  -2 449.636 16.6101   6
  -1  -7  -2 433.573 14.0390   3
  -1  -7  -2 419.902 16.5386   4
  -1  -7  -2 427.554 17.8581   2
  -1  -7  -2 440.121 15.4091   6
  -1  -7  -2 434.151 18.4222   2
  -1  -7  -2 431.393 15.3574   5
   1   7   2 456.040 16.5180   5
   1   7   2 431.029 16.8141   6
   1   7   2 438.242 16.8829   4
   1   7   2 450.103 16.9064   6
   1   7   2 448.525 18.6905   2
  -2  -7  -2 99.2385 6.99511   6
  -2  -7  -2 109.830 9.97169   2
  -2  -7  -2 80.8413 6.45879   4
  -2  -7  -2 80.0741 5.86355   5
  -2  -7  -2 75.9008 6.08568   6
  -2  -7  -2 83.5846 5.24656   3
  -2  -7  -2 75.6015 7.25247   2
   2   7   2 87.9539 6.62861   5
   2   7   2 83.0080 6.51437   6
   2   7   2 74.6897 7.37258   2
   2   7   2 84.5558 6.45501   4
   2   7   2 75.5838 7.44729   2
   2   7   2 78.9949 6.32983   6
  -3  -7  -2 12.9120 3.48995   4
  -3  -7  -2 5.82631 2.72395   6
  -3  -7  -2 8.83428 2.33585   3
  -3  -7  -2 12.0646 3.32057   6
  -3  -7  -2 9.72515 2.76686   5
  -3  -7  -2 9.52289 3.43116   2
  -3  -7  -2 12.8717 4.22101   2
   3   7   2 8.11955 3.04654   6
   3   7   2 13.2155 4.23024   2
   3   7   2 12.3444 3.46880   5
   3   7   2 12.0479 2.84181   4
   3   7   2 8.06910 3.47153   2
  -4  -7  -2 80.5974 7.50655   6
  -4  -7  -2 89.5405 7.74871   6
  -4  -7  -2 82.5754 8.76263   2
  -4  -7  -2 94.3965 6.64779   3
  -4  -7  -2 81.1583 8.98180   2
  -4  -7  -2 84.1013 7.13583   5
   4   7   2 85.3401 9.20454   2
   4   7   2 105.370 8.24740   6
   4   7   2 83.4327 8.89992   2
   4   7   2 95.8367 7.32545   4
   4   7   2 80.6839 7.68943   6
  -5  -7  -2 328.199 18.2249   2
  -5  -7  -2 343.890 16.8115   6
  -5  -7  -2 333.414 15.0826   3
  -5  -7  -2 333.052 16.1261   4
  -5  -7  -2 330.108 19.4327   2
   5   7   2 358.063 18.9115   2
   5   7   2 289.824 18.0020   2
   5   7   2 335.162 15.9119   6
   5   7   2 342.934 15.3357   4
  -6  -7  -2 1228.46 51.9922   2
  -6  -7  -2 1503.18 53.1848   2
  -6  -7  -2 1351.86 42.5140   3
  -6  -7  -2 1381.70 44.5641   6
   6   7   2 1353.14 42.0078   4
   6   7   2 1359.48 45.8072   6
   6   7   2 1303.48 46.6329   2
  -7  -7  -2 133.416 13.8012   2
  -7  -7  -2 135.697 10.4042   3
  -7  -7  -2 117.680 10.9816   6
   7   7   2 138.587 10.8979   6
   7   7   2 158.640 13.7233   2
   7   7   2 138.228 10.1351   4
  -8  -7  -2 57.9662 7.16750   3
  -8  -7  -2 54.0471 10.1283   2
  -8  -7  -2 61.8972 8.60236   6
   8   7   2 65.2274 8.13450   6
   8   7   2 56.5148 7.30539   4
   8   7   2 46.7932 10.7855   2
  -9  -7  -2 -2.8818 5.65384   2
   9   7   2 2.84893 6.13989   2
   9   7   2 0.48844 3.76990   6
   9   7   2 -2.6800 3.56874   4
 -10   8   2 10.1708 3.49758   2
 -10   8   2 16.6306 4.39658   6
 -10   8   2 23.0743 5.33900   3
  -9   8   2 263.438 15.5497   5
  -9   8   2 262.446 13.2376   2
  -9   8   2 257.325 12.9277   6
  -9   8   2 258.092 14.7714   2
  -9   8   2 270.297 14.5647   3
  -8   8   2 70.9002 6.58800   2
  -8   8   2 78.6622 8.28280   5
  -8   8   2 74.8153 7.20236   3
  -8   8   2 62.2136 6.52258   6
  -8   8   2 61.4886 7.21118   2
  -8   8   2 66.6151 6.57061   6
   7  -8  -2 25.0229 4.55983   3
  -7   8   2 25.6819 3.86665   6
  -7   8   2 32.9932 4.79295   3
  -7   8   2 23.3335 4.94393   5
  -7   8   2 19.2719 3.56925   6
  -7   8   2 22.0172 3.96993   2
   6  -8  -2 102.132 7.96855   3
   6  -8  -2 123.732 8.39670   2
   6  -8  -2 114.203 7.75376   2
  -6   8   2 116.386 7.47352   2
  -6   8   2 112.972 8.02120   5
  -6   8   2 112.144 7.37568   2
  -6   8   2 121.398 6.95450   6
  -6   8   2 119.496 7.03530   6
  -6   8   2 120.867 7.46368   3
   5  -8  -2 42.4024 4.77693   2
   5  -8  -2 43.8139 4.17634   2
   5  -8  -2 46.5757 4.80091   3
   5  -8  -2 40.1076 5.30203   5
  -5   8   2 57.0765 4.56785   3
  -5   8   2 42.0633 5.22555   5
  -5   8   2 41.3057 4.74016   2
  -5   8   2 46.9129 4.53328   2
  -5   8   2 50.3928 4.49009   6
  -5   8   2 49.5716 4.54837   6
   4  -8  -2 7.16878 2.87623   5
   4  -8  -2 1.97004 1.59808   2
   4  -8  -2 5.20623 1.80955   3
   4  -8  -2 0.88073 1.89088   2
  -4   8   2 6.59563 2.17117   6
  -4   8   2 6.54568 2.03166   6
  -4   8   2 8.85703 2.90524   5
  -4   8   2 5.43774 2.12511   2
  -4   8   2 1.92081 1.50593   3
   3  -8  -2 32.2643 3.01458   3
   3  -8  -2 38.2056 4.32769   2
   3  -8  -2 33.7820 4.22123   5
   3  -8  -2 41.5897 3.85958   2
  -3   8   2 33.3478 3.32272   6
  -3   8   2 27.8617 3.87156   2
  -3   8   2 37.7691 4.18889   5
  -3   8   2 41.0891 4.70744   4
  -3   8   2 32.6579 3.64074   6
  -3   8   2 34.7965 3.82230   2
  -3   8   2 35.1295 2.62233   3
   2  -8  -2 134.366 7.47856   5
   2  -8  -2 133.216 7.27137   2
   2  -8  -2 143.438 5.49092   3
   2  -8  -2 140.559 5.17571   6
   2  -8  -2 139.707 5.62714   6
   2  -8  -2 138.487 8.51124   2
  -2   8   2 134.185 7.64132   2
  -2   8   2 138.059 8.60932   2
  -2   8   2 139.036 8.93506   4
  -2   8   2 145.436 7.22140   6
  -2   8   2 128.449 7.48752   6
  -2   8   2 143.745 7.69838   5
   1  -8  -2 17.8906 3.16395   2
   1  -8  -2 19.7701 3.60839   2
   1  -8  -2 16.2716 2.81835   5
   1  -8  -2 13.6557 2.40935   6
   1  -8  -2 15.6214 1.30827   3
   1  -8  -2 16.2907 2.50992   6
  -1   8   2 11.6364 2.69658   5
  -1   8   2 17.8126 3.42743   6
  -1   8   2 16.7566 2.93183   6
  -1   8   2 10.9231 3.10294   4
  -1   8   2 18.3656 3.56828   2
  -1   8   2 8.73746 2.85563   2
   0  -8  -2 40.5343 2.10550   3
   0  -8  -2 35.4137 4.92581   2
   0  -8  -2 46.6368 4.13306   5
   0  -8  -2 45.0487 2.66550   3
   0  -8  -2 42.4432 3.45907   6
   0  -8  -2 46.0428 4.22190   6
   0  -8  -2 47.5084 5.41243   2
   0  -8  -2 43.8368 4.86315   4
   0   8   2 48.9738 5.20328   4
   0   8   2 38.7046 4.96218   2
   0   8   2 42.6849 5.32723   2
   0   8   2 41.8906 4.73468   6
   0   8   2 43.1911 4.55222   6
   0   8   2 38.4748 4.24632   5
  -1  -8  -2 66.9707 5.14747   5
  -1  -8  -2 66.0687 6.53596   2
  -1  -8  -2 69.5267 5.06997   6
  -1  -8  -2 74.8288 6.29627   4
  -1  -8  -2 71.3098 4.02809   3
  -1  -8  -2 64.0329 6.70956   2
  -1  -8  -2 69.8241 5.66078   6
   1   8   2 65.0636 5.58696   5
   1   8   2 59.3383 5.81862   6
   1   8   2 62.2562 5.83529   6
   1   8   2 69.8042 7.02054   2
   1   8   2 61.1054 5.97789   4
   1   8   2 56.5069 6.27614   2
  -2  -8  -2 45.4033 4.58113   5
  -2  -8  -2 49.2010 5.50144   4
  -2  -8  -2 38.9459 5.93835   2
  -2  -8  -2 50.9861 6.34778   2
  -2  -8  -2 45.0674 4.77547   6
  -2  -8  -2 47.6683 5.26835   6
  -2  -8  -2 48.5779 3.82392   3
   2   8   2 49.1543 5.65816   6
   2   8   2 43.5259 6.40194   2
   2   8   2 38.8560 5.95996   2
   2   8   2 43.7002 5.30553   6
   2   8   2 53.6238 5.40456   5
   2   8   2 44.4121 5.20337   4
  -3  -8  -2 1.24070 1.29912   3
  -3  -8  -2 1.00287 2.40865   2
  -3  -8  -2 0.78654 3.20623   2
  -3  -8  -2 -1.1217 2.05872   6
  -3  -8  -2 3.66158 2.50508   6
   3   8   2 1.55039 2.09163   4
   3   8   2 -1.1731 1.72042   5
   3   8   2 -1.4961 2.52605   2
   3   8   2 -2.4934 2.24788   6
   3   8   2 0.64454 2.41973   6
  -4  -8  -2 60.2208 6.27384   5
  -4  -8  -2 63.1467 8.24974   2
  -4  -8  -2 68.2869 8.32362   2
  -4  -8  -2 54.9526 5.29283   3
  -4  -8  -2 59.4233 6.73779   6
  -4  -8  -2 56.1380 6.69536   4
   4   8   2 65.6014 8.26401   2
   4   8   2 66.9148 6.61035   4
   4   8   2 59.4708 6.97981   6
  -5  -8  -2 43.2322 7.10374   6
  -5  -8  -2 25.9690 6.40244   2
  -5  -8  -2 27.4974 4.43781   3
   5   8   2 24.8466 6.02967   6
   5   8   2 36.5143 5.46826   4
   5   8   2 24.9390 6.52727   2
  -6  -8  -2 41.2792 9.58038   2
  -6  -8  -2 38.7498 5.09822   3
  -6  -8  -2 40.1520 6.71385   6
   6   8   2 40.1668 6.87193   6
   6   8   2 29.8068 6.50103   4
   6   8   2 24.1902 6.82084   2
  -7  -8  -2 107.050 9.36529   3
  -7  -8  -2 112.427 12.5614   2
  -7  -8  -2 121.771 11.2868   6
   7   8   2 121.107 10.0162   4
   7   8   2 128.558 13.0276   2
   7   8   2 115.700 10.2047   6
  -8  -8  -2 19.4428 4.54800   3
  -8  -8  -2 13.0480 6.76229   2
   8   8   2 24.4695 5.22820   4
   8   8   2 33.5735 8.30201   2
   8   8   2 19.2849 5.39437   6
 -10   9   2 5.14116 3.43248   6
 -10   9   2 1.24988 3.71001   3
 -10   9   2 9.00263 5.11589   5
  -9   9   2 521.147 23.0445   2
  -9   9   2 605.184 22.5909   2
  -9   9   2 639.960 25.5158   5
  -9   9   2 627.159 24.0437   3
  -9   9   2 575.620 21.8372   6
   8  -9  -2 -0.4453 3.00566   2
  -8   9   2 2.88807 2.69536   2
  -8   9   2 3.69177 2.59373   6
  -8   9   2 10.0405 4.36810   5
  -8   9   2 5.57866 3.14299   2
   7  -9  -2 20.3927 4.73607   3
  -7   9   2 25.8620 4.63443   2
  -7   9   2 24.7452 4.37479   3
  -7   9   2 17.6387 3.76798   6
  -7   9   2 21.0657 5.05427   5
  -7   9   2 20.5627 4.04221   2
   6  -9  -2 4.46926 2.88915   3
  -6   9   2 10.1409 2.58592   6
  -6   9   2 6.84949 2.57132   3
  -6   9   2 7.47201 4.13910   5
  -6   9   2 7.66794 2.69693   2
  -6   9   2 12.4375 3.02132   2
  -6   9   2 3.64058 2.41326   6
   5  -9  -2 5.77070 2.24549   3
   5  -9  -2 3.13394 1.71320   2
  -5   9   2 9.14861 2.35192   3
  -5   9   2 5.83173 2.05600   6
  -5   9   2 4.97199 2.15513   2
  -5   9   2 4.79605 1.96192   6
  -5   9   2 8.82924 3.09218   5
   4  -9  -2 61.3064 5.04657   3
   4  -9  -2 74.9929 5.19863   2
   4  -9  -2 65.7751 6.25516   5
   4  -9  -2 69.5064 6.04868   2
  -4   9   2 69.7126 6.02940   5
  -4   9   2 72.1795 4.42472   3
  -4   9   2 70.0454 5.37184   6
  -4   9   2 67.0563 5.95989   2
  -4   9   2 66.1957 4.97731   6
  -4   9   2 70.7672 5.39412   2
  -4   9   2 68.0293 6.73631   4
   3  -9  -2 557.222 20.2494   2
   3  -9  -2 539.609 16.4538   3
   3  -9  -2 463.841 20.1048   5
  -3   9   2 538.833 15.4081   3
  -3   9   2 515.415 18.3083   6
  -3   9   2 535.442 18.2325   2
  -3   9   2 554.953 20.3731   2
  -3   9   2 533.214 17.6500   6
  -3   9   2 546.864 18.9571   5
  -3   9   2 519.296 21.0307   4
   2  -9  -2 0.84472 0.65888   6
   2  -9  -2 2.83557 1.81059   2
   2  -9  -2 -2.1237 1.55466   5
   2  -9  -2 0.59559 0.61086   3
   2  -9  -2 -2.2933 2.05451   2
  -2   9   2 4.08078 2.00346   6
  -2   9   2 -0.9260 1.75912   4
  -2   9   2 2.32515 1.75786   5
  -2   9   2 -2.3875 1.71120   2
  -2   9   2 1.79761 1.50698   6
  -2   9   2 -0.4551 1.72182   2
   1  -9  -2 493.194 15.3768   6
   1  -9  -2 465.953 17.9451   2
   1  -9  -2 482.046 12.4956   3
   1  -9  -2 467.739 19.3653   2
   1  -9  -2 477.596 16.7637   5
  -1   9   2 485.233 17.6301   5
  -1   9   2 474.379 18.3041   2
  -1   9   2 466.464 17.5265   6
  -1   9   2 457.945 19.2448   4
  -1   9   2 491.141 19.8268   2
  -1   9   2 470.436 17.8280   6
   0  -9  -2 61.6211 6.74166   2
   0  -9  -2 71.6430 5.17782   6
   0  -9  -2 67.0445 5.14505   5
   0  -9  -2 69.8737 6.54373   4
   0  -9  -2 70.2003 2.68380   3
   0  -9  -2 66.4055 4.59296   6
   0  -9  -2 68.7466 3.01096   3
   0   9   2 70.1320 6.29543   6
   0   9   2 66.1122 6.25257   4
   0   9   2 82.5568 6.30330   5
   0   9   2 71.4221 7.06326   2
   0   9   2 73.3710 6.76269   2
   0   9   2 72.3523 6.28149   6
  -1  -9  -2 2531.98 72.0285   2
  -1  -9  -2 2470.81 65.6914   6
  -1  -9  -2 2482.96 66.4873   5
  -1  -9  -2 2542.90 63.0885   3
  -1  -9  -2 2448.36 70.9985   2
  -1  -9  -2 2581.45 67.6012   6
   1   9   2 2479.65 69.3569   6
   1   9   2 2466.56 70.8606   2
   1   9   2 2562.38 68.6354   5
   1   9   2 2547.13 70.0223   4
   1   9   2 2594.07 72.4603   2
   1   9   2 2567.27 69.4484   6
  -2  -9  -2 649.693 22.2305   6
  -2  -9  -2 625.980 24.0264   4
  -2  -9  -2 671.741 26.6753   2
  -2  -9  -2 673.126 19.8528   3
  -2  -9  -2 655.684 26.1073   2
  -2  -9  -2 681.993 23.4474   6
  -2  -9  -2 630.818 23.8261   5
   2   9   2 663.701 26.4492   2
   2   9   2 664.349 24.3907   6
   2   9   2 656.580 23.7592   5
   2   9   2 664.198 26.6808   2
   2   9   2 669.153 24.4867   4
   2   9   2 612.401 24.1484   6
  -3  -9  -2 511.546 20.0543   6
  -3  -9  -2 465.604 20.2504   4
  -3  -9  -2 457.706 22.1269   2
  -3  -9  -2 479.906 16.6962   3
  -3  -9  -2 496.765 19.3625   6
  -3  -9  -2 465.448 18.3475   5
  -3  -9  -2 505.039 22.7854   2
   3   9   2 483.504 22.6931   2
   3   9   2 476.276 19.7333   5
   3   9   2 461.672 22.2782   2
   3   9   2 507.954 20.2299   4
   3   9   2 507.154 20.8528   6
  -4  -9  -2 42.7952 6.08220   6
  -4  -9  -2 49.4945 4.85082   3
  -4  -9  -2 52.2196 7.88819   2
   4   9   2 38.9950 6.26878   6
   4   9   2 40.8295 5.81070   4
   4   9   2 50.0170 8.34778   2
   4   9   2 51.4695 7.92517   2
  -5  -9  -2 343.960 19.6230   2
  -5  -9  -2 315.562 14.5165   3
  -5  -9  -2 348.030 17.3677   6
   5   9   2 350.260 17.5512   6
   5   9   2 315.394 19.0941   2
  -6  -9  -2 62.8749 9.44844   2
  -6  -9  -2 59.8048 7.78339   6
  -6  -9  -2 51.2765 6.17763   3
   6   9   2 51.3617 6.97523   4
   6   9   2 43.6364 7.39858   6
   6   9   2 46.6631 8.64844   2
  -7  -9  -2 973.128 34.1287   3
  -7  -9  -2 1017.70 40.5611   2
  -7  -9  -2 997.487 36.9999   6
   7   9   2 955.968 39.7136   2
   7   9   2 1001.89 35.5943   6
   7   9   2 975.253 35.0318   4
  -8  -9  -2 2.68486 5.95043   2
  -8  -9  -2 2.67400 3.52341   3
   8   9   2 6.38333 4.96749   6
   8   9   2 9.57712 5.81462   2
   8   9   2 3.07133 3.92101   4
  -9  10   2 311.803 15.3424   2
  -9  10   2 298.202 14.6299   6
  -9  10   2 321.741 15.9124   3
   8 -10  -2 1.15175 3.49294   2
  -8  10   2 -2.5494 3.44558   5
  -8  10   2 0.94155 2.90013   2
   7 -10  -2 517.370 20.1719   2
   7 -10  -2 541.037 22.5444   3
  -7  10   2 576.846 22.2477   5
  -7  10   2 539.336 19.6178   3
  -7  10   2 498.733 19.6625   2
  -7  10   2 506.231 18.8192   6
  -7  10   2 516.115 18.8283   6
  -7  10   2 542.742 20.6774   2
   6 -10  -2 227.011 12.5259   3
  -6  10   2 204.175 9.99023   3
  -6  10   2 224.378 10.1714   6
  -6  10   2 218.396 10.7512   2
  -6  10   2 214.569 12.0883   5
  -6  10   2 203.244 10.0760   6
   5 -10  -2 204.546 10.5550   3
  -5  10   2 214.330 10.0664   2
  -5  10   2 205.272 9.16582   3
  -5  10   2 182.159 9.78303   6
  -5  10   2 206.818 11.2052   5
  -5  10   2 210.658 9.49758   6
  -5  10   2 200.124 11.2585   2
   4 -10  -2 5.52488 2.33633   2
   4 -10  -2 6.08864 2.93706   2
  -4  10   2 5.63548 2.18205   2
  -4  10   2 3.21877 2.27817   2
  -4  10   2 2.61708 2.50705   5
  -4  10   2 7.71522 2.74096   6
  -4  10   2 1.87717 2.02285   4
  -4  10   2 3.99860 1.44130   3
  -4  10   2 3.85713 2.05477   6
   3 -10  -2 87.9973 7.06292   5
   3 -10  -2 96.0740 4.97365   3
   3 -10  -2 91.5520 7.35797   2
   3 -10  -2 96.1819 6.30564   2
  -3  10   2 84.3632 7.64747   2
  -3  10   2 90.8693 4.24362   3
  -3  10   2 91.5258 6.61071   2
  -3  10   2 83.8928 6.51449   6
  -3  10   2 97.9141 6.31761   6
  -3  10   2 98.5103 7.08384   5
  -3  10   2 79.5465 7.89892   4
   2 -10  -2 122.758 8.75997   2
   2 -10  -2 109.572 4.24574   3
   2 -10  -2 117.287 7.34621   2
   2 -10  -2 117.650 7.60913   5
  -2  10   2 125.321 9.27412   2
  -2  10   2 121.416 9.32639   4
  -2  10   2 107.943 7.65902   2
  -2  10   2 119.275 7.41361   6
  -2  10   2 106.458 7.62905   6
  -2  10   2 128.138 7.96414   5
   1 -10  -2 129.382 8.80623   5
   1 -10  -2 131.479 8.51525   2
   1 -10  -2 138.905 9.62834   2
   1 -10  -2 130.348 5.57059   6
  -1  10   2 127.682 8.17907   5
  -1  10   2 133.905 9.72564   2
  -1  10   2 142.779 9.08115   6
  -1  10   2 122.259 9.38878   4
  -1  10   2 123.018 8.10450   6
  -1  10   2 121.553 8.76430   2
   0 -10  -2 76.8174 4.73906   6
   0 -10  -2 96.4021 5.91582   6
   0 -10  -2 95.0448 8.28950   2
   0 -10  -2 71.1612 6.51647   5
   0 -10  -2 74.5293 7.18970   4
   0  10   2 72.3636 6.49453   5
   0  10   2 76.4401 7.72337   6
   0  10   2 79.1291 7.99143   2
   0  10   2 77.2300 6.82132   6
   0  10   2 84.4263 7.54398   2
   0  10   2 97.9809 8.15546   4
  -1 -10  -2 118.244 7.54512   6
  -1 -10  -2 124.252 10.1130   2
  -1 -10  -2 115.691 8.89878   4
  -1 -10  -2 128.032 9.76347   2
  -1 -10  -2 123.610 4.60061   3
  -1 -10  -2 121.034 6.91063   6
  -1 -10  -2 120.049 4.26428   3
   1  10   2 121.751 9.32589   4
   1  10   2 114.593 9.40075   2
   1  10   2 131.574 9.25543   6
   1  10   2 122.899 10.2236   2
   1  10   2 120.021 9.16826   6
   1  10   2 118.893 8.46577   5
  -2 -10  -2 76.7520 6.29191   5
  -2 -10  -2 79.1846 8.63809   2
  -2 -10  -2 99.4340 7.36583   6
  -2 -10  -2 82.4899 4.53801   3
   2  10   2 76.4096 7.63699   6
   2  10   2 78.8235 7.26936   5
   2  10   2 83.3771 8.88752   2
   2  10   2 81.5667 7.50026   4
   2  10   2 72.3766 9.27061   2
  -3 -10  -2 1937.38 58.4749   2
  -3 -10  -2 1866.07 48.5686   3
  -3 -10  -2 1898.46 53.4126   6
  -3 -10  -2 1691.55 51.6400   6
  -3 -10  -2 1695.23 51.4647   5
   3  10   2 1820.18 53.6841   5
   3  10   2 1833.98 57.8952   2
   3  10   2 1822.57 54.0963   4
   3  10   2 1796.04 54.9692   6
   3  10   2 1754.84 57.4708   2
  -4 -10  -2 144.745 12.6056   2
  -4 -10  -2 150.945 8.35815   3
  -4 -10  -2 137.716 10.4106   6
   4  10   2 124.215 12.2242   2
   4  10   2 135.652 10.7938   6
  -5 -10  -2 326.643 17.3777   6
  -5 -10  -2 311.593 14.4895   3
  -5 -10  -2 391.475 21.5180   2
   5  10   2 382.124 21.4146   2
   5  10   2 339.560 17.3450   4
   5  10   2 341.834 18.1251   6
  -6 -10  -2 60.6995 6.50666   3
  -6 -10  -2 77.0746 8.88316   6
  -6 -10  -2 77.1360 10.9514   2
   6  10   2 70.1737 8.93567   6
   6  10   2 63.0274 10.0932   2
   6  10   2 65.7617 8.22979   4
  -7 -10  -2 -0.1156 2.76849   3
  -7 -10  -2 -0.8726 5.30302   2
   7  10   2 -2.6117 3.95225   6
   7  10   2 5.86409 6.11142   2
  -8 -10  -2 38.8989 10.1931   2
  -8 -10  -2 59.9793 7.53679   3
  -8 -10  -2 46.3685 8.81063   6
   8  10   2 49.5706 10.5530   2
   8  10   2 34.4244 7.93412   4
  -9  11   2 15.7085 4.41263   3
  -9  11   2 3.31480 3.79024   2
  -9  11   2 6.53740 3.26810   6
  -9  11   2 9.97826 4.91013   5
  -8  11   2 446.311 20.4055   5
  -8  11   2 481.922 21.6042   3
  -8  11   2 464.668 17.9934   6
  -8  11   2 389.634 18.0465   2
   7 -11  -2 238.936 12.7412   2
   7 -11  -2 252.291 14.7550   3
  -7  11   2 245.098 16.0879   4
  -7  11   2 233.762 11.8271   6
  -7  11   2 257.869 14.2618   5
  -7  11   2 243.306 11.8054   3
  -7  11   2 253.836 11.9072   6
   6 -11  -2 71.5286 7.31216   2
   6 -11  -2 90.5659 7.56600   3
  -6  11   2 96.2284 6.42248   3
  -6  11   2 88.8457 8.16361   5
  -6  11   2 100.412 7.93612   6
  -6  11   2 99.4199 10.0360   4
  -6  11   2 92.7802 6.75894   6
  -6  11   2 66.9443 6.92428   2
  -6  11   2 83.0311 7.69608   2
   5 -11  -2 57.6139 5.69243   3
  -5  11   2 58.9737 5.09427   6
  -5  11   2 53.5118 5.95093   6
  -5  11   2 54.5051 4.32982   3
  -5  11   2 52.6330 5.30006   2
  -5  11   2 61.1879 6.65152   5
  -5  11   2 58.0008 7.77980   4
   4 -11  -2 1797.94 47.5772   3
  -4  11   2 1687.82 49.2144   6
  -4  11   2 1759.61 45.3960   3
  -4  11   2 1756.78 59.0134   4
  -4  11   2 1738.86 48.6246   2
  -4  11   2 1761.91 48.5368   6
  -4  11   2 1785.48 50.6846   5
  -4  11   2 1781.27 52.0331   2
   3 -11  -2 150.924 10.2037   2
   3 -11  -2 152.236 6.20785   3
  -3  11   2 159.115 8.91716   6
  -3  11   2 131.130 9.01896   6
  -3  11   2 146.344 9.24661   5
  -3  11   2 155.545 8.90309   2
  -3  11   2 146.249 11.0077   4
  -3  11   2 141.667 10.1538   2
   2 -11  -2 406.901 16.6599   5
   2 -11  -2 445.522 19.0024   2
  -2  11   2 424.836 19.2208   2
  -2  11   2 429.267 17.1945   2
  -2  11   2 429.177 19.8567   4
  -2  11   2 430.907 17.3115   5
  -2  11   2 434.213 16.9211   6
  -2  11   2 404.148 17.1497   6
   1 -11  -2 15.5390 3.43521   5
   1 -11  -2 16.3993 1.95028   6
   1 -11  -2 12.8998 3.98874   2
   1 -11  -2 11.6479 2.11202   6
  -1  11   2 14.1765 4.55552   2
  -1  11   2 10.9617 3.47516   6
  -1  11   2 16.5937 3.70980   5
  -1  11   2 17.5815 4.02600   2
  -1  11   2 15.9232 4.31168   4
   0 -11  -2 949.055 33.9722   2
   0 -11  -2 967.958 26.5294   6
   0 -11  -2 936.453 29.2586   5
   0  11   2 942.255 33.3604   4
   0  11   2 965.370 31.2681   5
   0  11   2 961.640 31.8892   6
   0  11   2 907.638 33.9454   2
   0  11   2 925.720 31.7204   6
  -1 -11  -2 8.79883 3.71245   2
  -1 -11  -2 9.38151 2.81211   5
  -1 -11  -2 5.85345 2.52133   6
  -1 -11  -2 6.82658 2.57185   6
   1  11   2 9.69092 4.06159   2
   1  11   2 7.02823 3.33951   4
   1  11   2 7.65632 3.04075   5
   1  11   2 13.1780 4.13595   2
   1  11   2 4.02731 3.00164   6
  -2 -11  -2 2.56991 2.56142   6
  -2 -11  -2 -0.6051 3.01752   2
  -2 -11  -2 -2.6579 1.88908   5
  -2 -11  -2 -1.6560 2.59649   6
  -2 -11  -2 0.66307 0.82346   3
   2  11   2 1.25389 3.87912   2
   2  11   2 2.20833 2.38574   4
   2  11   2 1.43704 3.65466   2
   2  11   2 7.01958 3.72450   6
   2  11   2 3.66539 2.58867   5
  -3 -11  -2 11.9072 2.22456   3
  -3 -11  -2 20.3461 5.84758   2
  -3 -11  -2 14.6383 4.27460   6
   3  11   2 15.2562 4.41163   5
   3  11   2 10.4950 4.55333   6
   3  11   2 16.8794 4.76493   4
   3  11   2 16.6510 6.03976   2
   3  11   2 9.31551 5.11754   2
  -4 -11  -2 57.6026 7.00246   6
  -4 -11  -2 58.6473 9.21027   2
  -4 -11  -2 71.1497 5.46859   3
   4  11   2 60.1267 10.3098   2
   4  11   2 75.4447 8.80854   6
   4  11   2 68.6003 9.64667   2
   4  11   2 73.1829 8.17116   4
  -5 -11  -2 51.6779 9.85822   2
  -5 -11  -2 46.6280 7.08198   6
  -5 -11  -2 53.8333 5.17848   3
   5  11   2 47.8077 9.39891   2
   5  11   2 60.7117 7.83770   4
   5  11   2 39.8123 7.64101   6
  -6 -11  -2 580.118 29.3943   2
  -6 -11  -2 637.123 22.6337   3
   6  11   2 566.829 29.2576   2
   6  11   2 600.857 26.5331   6
   6  11   2 591.122 25.6415   4
  -7 -11  -2 4.59366 6.29081   2
  -7 -11  -2 -1.5808 2.80358   3
   7  11   2 -3.7095 3.44155   4
   7  11   2 -3.4133 5.67698   2
  -8  12   2 -3.6527 3.28296   2
  -8  12   2 1.52611 3.00932   3
  -8  12   2 1.56747 3.50422   2
  -8  12   2 -0.2327 3.10558   6
   7 -12  -2 46.4200 6.45909   2
   7 -12  -2 54.7901 7.40966   3
  -7  12   2 56.3915 6.98275   2
  -7  12   2 50.2748 5.42290   3
  -7  12   2 41.4918 5.93803   2
  -7  12   2 64.4534 9.07672   4
  -7  12   2 55.1265 7.48910   5
   6 -12  -2 483.028 19.6502   3
   6 -12  -2 493.626 19.8997   2
  -6  12   2 508.348 24.1515   4
  -6  12   2 511.027 20.9266   5
  -6  12   2 498.949 17.1309   3
  -6  12   2 475.079 20.3588   2
  -6  12   2 498.615 18.2283   6
  -6  12   2 454.835 18.1548   6
   5 -12  -2 100.782 8.39843   2
   5 -12  -2 100.282 7.32078   3
  -5  12   2 88.9365 9.67879   4
  -5  12   2 112.563 8.95411   5
  -5  12   2 108.597 7.26083   6
  -5  12   2 101.781 7.20862   2
  -5  12   2 109.938 9.12542   2
  -5  12   2 110.054 7.94482   6
   4 -12  -2 8.95469 2.01535   3
  -4  12   2 6.88044 3.90642   4
  -4  12   2 10.3854 3.24437   2
  -4  12   2 8.13796 3.57335   5
  -4  12   2 16.6354 4.24046   2
  -4  12   2 11.5472 3.10049   6
  -4  12   2 9.61474 1.79076   3
   3 -12  -2 23.9347 4.90746   2
  -3  12   2 19.9291 5.71834   4
  -3  12   2 31.4482 5.96408   2
  -3  12   2 25.0469 5.03666   5
  -3  12   2 24.7225 4.62517   2
  -3  12   2 29.8700 4.47703   6
   2 -12  -2 1130.68 37.5832   2
  -2  12   2 1068.17 35.5114   6
  -2  12   2 1094.19 34.9680   6
  -2  12   2 1129.20 39.2187   4
  -2  12   2 1119.08 35.1821   2
  -2  12   2 1151.19 35.8036   5
   1 -12  -2 215.454 13.6886   2
  -1  12   2 213.255 12.4722   2
  -1  12   2 200.430 12.2015   6
  -1  12   2 225.049 12.4120   6
  -1  12   2 222.528 12.2616   5
  -1  12   2 208.764 15.4399   4
   0 -12  -2 544.589 16.5115   6
   0 -12  -2 552.276 24.0182   2
   0  12   2 571.151 21.9334   5
   0  12   2 558.867 24.2275   4
   0  12   2 550.456 24.4069   2
   0  12   2 527.319 22.2087   6
   0  12   2 527.568 23.3089   2
  -1 -12  -2 27.3186 6.70292   2
  -1 -12  -2 22.5483 3.75564   6
   1  12   2 21.8968 5.74271   2
   1  12   2 20.6911 5.46207   2
   1  12   2 21.6171 5.20065   4
   1  12   2 26.2695 5.29361   5
  -2 -12  -2 9.08202 1.06477   3
  -2 -12  -2 12.9346 5.04661   2
  -2 -12  -2 8.42379 0.96400   3
  -2 -12  -2 14.3965 3.75448   6
   2  12   2 2.80488 3.73220   2
   2  12   2 11.8647 4.32371   6
   2  12   2 8.09945 3.79330   4
   2  12   2 5.00501 5.07628   2
   2  12   2 8.67840 3.63259   5
  -3 -12  -2 237.691 16.4109   2
  -3 -12  -2 233.737 8.64725   3
   3  12   2 224.003 16.3014   2
   3  12   2 235.899 15.0087   6
   3  12   2 224.629 14.2940   4
   3  12   2 228.081 19.5167   2
  -4 -12  -2 122.850 12.2232   2
  -4 -12  -2 117.057 7.42238   3
   4  12   2 97.8755 9.96705   4
   4  12   2 107.577 10.5281   6
   4  12   2 108.939 12.2533   2
  -5 -12  -2 72.9633 6.25204   3
   5  12   2 72.1796 9.61375   6
   5  12   2 92.8185 12.2607   2
   5  12   2 71.7552 8.85715   4
  -6 -12  -2 4.03267 4.58237   6
  -6 -12  -2 1.48183 2.35763   3
  -6 -12  -2 -5.3440 5.52422   2
   6  12   2 -0.9202 3.99672   4
   6  12   2 1.29835 5.50513   2
   6  12   2 -1.8431 5.31621   6
  -7  13   2 175.084 16.8159   4
  -7  13   2 226.369 13.9009   5
  -7  13   2 221.630 13.0879   2
  -7  13   2 203.879 11.4382   2
  -7  13   2 222.515 11.6890   6
   6 -13  -2 49.6775 7.43259   2
   6 -13  -2 52.7848 6.77811   3
  -6  13   2 59.8634 8.96407   4
  -6  13   2 53.8406 7.16153   2
  -6  13   2 54.6231 4.76430   3
  -6  13   2 48.9673 7.25538   5
  -6  13   2 50.0715 5.93970   2
   5 -13  -2 31.5007 5.90412   2
  -5  13   2 30.9775 5.51526   2
  -5  13   2 25.7940 6.74786   4
  -5  13   2 41.5406 5.45113   6
  -5  13   2 23.3839 5.25439   2
  -5  13   2 25.0750 5.02581   5
  -5  13   2 24.2493 2.86004   3
  -4  13   2 9.09140 3.19344   6
  -4  13   2 6.67487 4.13380   2
  -4  13   2 8.03740 3.79559   6
  -4  13   2 13.5618 4.07205   5
  -4  13   2 12.4457 3.50825   2
  -4  13   2 10.6308 4.76138   4
   3 -13  -2 4.05837 3.47524   2
  -3  13   2 7.55494 2.72487   2
  -3  13   2 7.19050 3.22618   5
  -3  13   2 4.81999 3.08284   6
  -3  13   2 4.33677 2.85829   6
  -3  13   2 5.89686 4.01292   4
  -3  13   2 1.48065 2.96500   2
   2 -13  -2 1.88359 3.99365   2
  -2  13   2 -3.0630 2.77158   4
  -2  13   2 2.47175 3.52239   2
  -2  13   2 -0.8927 2.40993   6
  -2  13   2 0.89871 2.59987   2
   1 -13  -2 44.1764 7.58670   2
  -1  13   2 43.6888 6.16275   6
  -1  13   2 44.8539 6.18201   5
  -1  13   2 47.6801 7.31712   2
  -1  13   2 40.4195 6.28453   4
  -1  13   2 43.4446 6.52101   2
   0 -13  -2 -2.0719 3.26268   2
   0 -13  -2 -0.4603 1.33494   6
   0  13   2 1.38033 2.73880   5
   0  13   2 -0.7251 2.98496   2
   0  13   2 -1.7737 3.72591   6
   0  13   2 2.98785 2.75835   4
   0  13   2 -4.9717 3.26190   2
  -1 -13  -2 287.913 20.0622   2
  -1 -13  -2 278.741 10.7980   6
   1  13   2 278.234 17.5545   2
   1  13   2 275.504 16.4362   4
   1  13   2 271.789 15.7014   6
   1  13   2 271.631 16.3338   2
   1  13   2 241.105 16.1830   5
  -2 -13  -2 29.3374 6.79953   2
  -2 -13  -2 14.1577 3.73071   6
  -2 -13  -2 12.0267 3.83367   6
   2  13   2 10.9609 4.66256   6
   2  13   2 12.8062 4.43339   5
   2  13   2 26.2721 6.00103   4
   2  13   2 10.2932 6.21975   2
   2  13   2 18.2085 5.62659   2
  -3 -13  -2 203.590 6.74265   3
  -3 -13  -2 203.512 11.7044   6
  -3 -13  -2 222.640 16.1509   2
   3  13   2 164.391 14.9466   2
   3  13   2 201.835 16.0849   2
   3  13   2 238.440 14.2536   5
   3  13   2 198.057 14.3157   6
   3  13   2 187.685 13.7779   4
  -4 -13  -2 68.0321 7.74343   6
  -4 -13  -2 61.9680 4.55291   3
  -4 -13  -2 63.6613 10.2937   2
   4  13   2 71.6551 10.9000   2
   4  13   2 59.2178 7.80655   4
   4  13   2 65.6514 9.41597   6
  -5 -13  -2 8.94096 6.69951   2
  -5 -13  -2 8.94422 4.19415   6
  -5 -13  -2 8.00781 2.48733   3
   5  13   2 6.56835 5.09125   6
   5  13   2 9.74428 6.56821   2
   5  13   2 0.05952 3.97833   4
  -6 -13  -2 0.97176 2.99688   3
  -6 -13  -2 0.42036 5.66359   2
  -6 -13  -2 0.31221 4.28054   6
   6  13   2 -1.0511 5.05873   4
   6  13   2 -0.0397 4.72942   6
  -6  14   2 475.695 18.8479   6
  -6  14   2 439.415 20.3331   2
  -6  14   2 455.374 15.3150   3
  -6  14   2 477.462 21.2401   5
  -6  14   2 455.087 18.0601   2
  -5  14   2 66.4190 7.19245   6
  -5  14   2 57.2977 9.13987   4
  -5  14   2 61.0076 7.85970   2
  -5  14   2 57.3019 8.35021   2
  -5  14   2 67.2079 7.86959   5
   4 -14  -2 -2.1716 3.59495   2
  -4  14   2 1.59863 2.93831   5
  -4  14   2 0.93770 2.84371   6
  -4  14   2 4.68685 3.15161   2
  -4  14   2 1.48667 4.04450   4
  -4  14   2 1.30684 3.02133   2
  -3  14   2 338.646 15.4305   2
  -3  14   2 334.977 19.4841   4
  -3  14   2 366.802 17.2492   5
   2 -14  -2 258.671 15.7605   2
  -2  14   2 254.249 14.5068   5
  -2  14   2 292.153 17.9239   4
  -2  14   2 291.104 14.8840   2
  -2  14   2 275.083 14.8270   6
  -2  14   2 278.902 16.7331   2
   1 -14  -2 707.971 28.8415   2
  -1  14   2 687.821 27.0165   2
  -1  14   2 687.625 29.6756   4
  -1  14   2 742.466 30.1919   2
  -1  14   2 715.800 27.0883   5
  -1  14   2 689.150 27.4236   6
   0 -14  -2 88.6160 10.0921   2
   0  14   2 111.644 9.79400   5
   0  14   2 102.613 11.3651   2
   0  14   2 81.8538 9.80452   4
   0  14   2 85.9974 9.21783   2
   0  14   2 85.3020 9.25360   6
  -1 -14  -2 5.71113 2.45111   6
  -1 -14  -2 8.31397 5.78473   2
  -1 -14  -2 10.0323 2.80059   6
   1  14   2 2.97786 3.66515   4
   1  14   2 8.94337 4.45242   6
   1  14   2 5.61118 5.23824   2
   1  14   2 5.88365 3.74594   5
   1  14   2 5.55389 4.83986   2
  -2 -14  -2 222.551 11.2176   6
  -2 -14  -2 211.153 16.1640   2
   2  14   2 225.755 15.1841   6
   2  14   2 221.399 16.9839   2
   2  14   2 237.309 15.9489   4
   2  14   2 231.072 14.4149   5
   2  14   2 209.640 16.6711   2
  -3 -14  -2 1017.93 32.8463   6
  -3 -14  -2 1033.05 40.6476   2
   3  14   2 1034.66 36.7647   5
   3  14   2 1029.83 38.2140   4
   3  14   2 1002.79 38.3480   6
   3  14   2 1027.93 41.2467   2
   3  14   2 950.585 39.7921   2
  -4 -14  -2 447.008 26.1949   2
  -4 -14  -2 465.962 20.3802   6
   4  14   2 455.520 23.0167   4
   4  14   2 478.083 26.5905   2
   4  14   2 512.412 27.6351   6
  -5 -14  -2 149.064 15.7478   2
  -5 -14  -2 149.095 11.7470   6
   5  14   2 140.189 16.5910   2
   5  14   2 141.799 12.9760   4
   5  14   2 121.028 12.6387   6
  -5  15   2 21.1103 5.54940   2
  -5  15   2 21.6558 4.65781   6
  -5  15   2 24.0626 7.30166   4
  -5  15   2 25.3337 5.64140   5
  -5  15   2 16.4041 4.64197   2
  -4  15   2 34.3595 8.23064   4
  -4  15   2 34.3405 6.26434   6
  -4  15   2 47.7203 8.02875   2
  -4  15   2 38.2463 5.78818   2
  -4  15   2 42.8067 6.77658   5
  -3  15   2 0.40397 4.06705   5
  -3  15   2 8.74748 3.98571   6
  -3  15   2 2.72405 2.96295   2
  -3  15   2 4.51164 4.31453   4
  -3  15   2 -4.0014 3.66096   2
   2 -15  -2 19.8326 5.85525   2
  -2  15   2 15.7970 4.84042   6
  -2  15   2 18.5889 5.08913   5
  -2  15   2 12.9318 5.94822   4
  -2  15   2 5.08882 4.12867   2
  -2  15   2 12.6447 4.88899   2
   1 -15  -2 -6.2406 4.42216   2
  -1  15   2 -1.1732 3.86123   2
  -1  15   2 0.17932 3.71124   6
  -1  15   2 1.42191 4.09758   2
  -1  15   2 2.26813 3.43974   5
  -1  15   2 9.03961 3.99748   4
   0 -15  -2 2.57820 4.65344   2
   0  15   2 1.37233 4.60379   2
   0  15   2 3.27378 3.64371   6
   0  15   2 8.71464 4.53943   4
   0  15   2 3.52906 4.34244   2
   0  15   2 12.5308 4.51862   5
  -1 -15  -2 3.07180 1.75376   6
  -1 -15  -2 -3.0897 4.40822   2
   1  15   2 6.84546 4.08028   5
   1  15   2 5.88772 4.54507   4
   1  15   2 3.68695 4.50730   2
   1  15   2 -8.0828 3.67587   6
   1  15   2 7.59862 5.50897   2
  -2 -15  -2 320.732 12.7697   6
  -2 -15  -2 271.807 18.8788   2
   2  15   2 316.829 17.5678   5
   2  15   2 306.258 18.4921   6
   2  15   2 290.023 19.6415   2
   2  15   2 282.819 18.5263   4
  -3 -15  -2 -7.5957 5.74143   2
  -3 -15  -2 -3.7927 2.87681   6
  -4 -15  -2 5.56277 4.09733   6
   4  15   2 7.54097 5.51285   6
   4  15   2 4.48896 5.29717   4
   4  15   2 -1.0579 6.30272   2
  -4  16   2 55.2285 8.23718   5
  -4  16   2 84.6914 11.3860   4
  -4  16   2 66.0749 8.21563   6
  -3  16   2 157.449 12.0090   5
  -3  16   2 149.755 11.7690   6
  -3  16   2 165.568 15.7110   2
  -3  16   2 143.068 13.9762   4
  -2  16   2 141.854 11.6659   6
  -2  16   2 117.258 10.7865   5
  -2  16   2 120.601 11.6788   2
  -1  16   2 401.958 19.7345   5
  -1  16   2 357.732 24.3759   2
  -1  16   2 371.978 19.9109   6
   0  16   2 27.5214 6.65482   6
   0  16   2 23.6909 5.83742   5
  -1 -16  -2 34.2596 7.92508   2
   1  16   2 45.0284 8.11019   5
   1  16   2 59.7112 9.98218   2
   1  16   2 63.4155 9.56174   6
   1  16   2 60.7159 9.75913   4
  -2 -16  -2 132.159 13.9904   2
   2  16   2 101.941 12.6315   2
   2  16   2 108.882 12.7053   4
   2  16   2 134.380 12.7294   6
   2  16   2 102.019 10.7988   5
   4  16  -3 147.386 12.1182   2
   4  16  -3 151.560 13.8659   4
   4  16  -3 151.109 12.8335   6
   3  16  -3 3.44032 3.51514   5
   3  16  -3 4.22207 4.11846   6
   3  16  -3 1.13138 4.73320   4
   2  16  -3 2.71198 3.42680   2
   2  16  -3 3.39924 3.81721   6
   2  16  -3 -3.6830 2.65241   5
   1  16  -3 333.798 16.0740   2
   1  16  -3 358.655 20.6946   4
   1  16  -3 372.445 16.1867   2
   1  16  -3 343.992 17.2193   6
   0  16  -3 258.563 11.6494   2
   0  16  -3 235.372 16.9687   4
   0  16  -3 256.187 11.4949   2
  -1  16  -3 322.154 20.1678   4
  -1  16  -3 365.842 15.9948   5
  -1  16  -3 337.002 11.0711   2
  -1  16  -3 371.249 15.9587   6
  -1  16  -3 348.633 11.4184   2
   5  15  -3 209.386 15.1309   2
   5  15  -3 230.254 16.3554   4
   5  15  -3 228.965 15.4465   6
   4  15  -3 43.8711 7.96848   2
   4  15  -3 47.9930 7.67731   6
   4  15  -3 49.6727 8.73427   4
   3  15  -3 7.02693 3.54555   5
   3  15  -3 11.4028 5.22470   2
   3  15  -3 9.11627 6.20332   2
   3  15  -3 10.2958 5.44619   4
   3  15  -3 18.4270 5.18691   6
  -3 -15   3 15.6764 3.73516   5
  -3 -15   3 9.34145 4.72953   2
   2  15  -3 3.84557 3.47753   6
   2  15  -3 3.64487 4.17410   4
   2  15  -3 -0.9143 3.80835   2
   2  15  -3 -0.8689 2.45411   5
   2  15  -3 5.50443 3.84018   2
  -2 -15   3 2.26627 3.42421   2
  -2 -15   3 2.85532 3.00810   5
   1  15  -3 28.0470 4.56171   5
   1  15  -3 18.3408 4.83939   2
   1  15  -3 21.5668 6.23403   4
   1  15  -3 17.5991 4.47713   2
  -1 -15   3 29.8083 5.13588   5
  -1 -15   3 30.3275 4.50277   2
   0  15  -3 3.58408 2.77512   2
   0  15  -3 13.1754 4.41738   6
   0  15  -3 2.42050 4.49439   4
   0  15  -3 3.50581 3.44771   6
   0  15  -3 2.06988 2.60629   2
   0  15  -3 0.47151 2.72144   5
   0 -15   3 5.02574 2.06186   2
  -1  15  -3 31.4027 3.18353   2
  -1  15  -3 29.3940 6.77696   4
  -1  15  -3 28.7424 2.87710   2
  -1  15  -3 28.6660 5.09785   6
  -1  15  -3 25.6672 4.71737   6
  -1  15  -3 34.6890 5.31882   5
  -2  15  -3 9.30728 2.97065   6
  -2  15  -3 9.99364 4.38733   5
  -2  15  -3 -1.5368 4.33341   4
  -3  15  -3 4.62181 2.65173   6
  -3  15  -3 5.76752 3.53411   5
  -3  15  -3 7.74523 5.48624   4
   7  14  -3 9.95129 5.64089   2
   7  14  -3 8.42554 5.24258   6
   7  14  -3 4.73736 4.46592   4
  -7 -14   3 1.19808 5.80791   2
  -7 -14   3 3.93821 2.16350   3
  -7 -14   3 8.42843 3.71150   6
   6  14  -3 288.026 17.3532   6
  -6 -14   3 276.234 17.5316   2
   5  14  -3 296.767 18.2339   4
   5  14  -3 288.708 17.3987   2
   5  14  -3 289.472 19.4453   2
   5  14  -3 328.864 17.7669   6
  -5 -14   3 334.666 20.7221   2
  -5 -14   3 273.437 11.5977   5
   4  14  -3 1103.84 38.4961   6
   4  14  -3 1154.13 40.6102   4
   4  14  -3 1147.98 39.0711   2
  -4 -14   3 1107.48 38.0529   2
  -4 -14   3 1096.46 31.7102   5
   3  14  -3 83.0482 10.7669   2
   3  14  -3 78.4900 6.40858   5
   3  14  -3 85.0644 9.65335   4
   3  14  -3 84.8134 9.21165   2
   3  14  -3 79.4073 8.25276   6
  -3 -14   3 87.8668 5.92519   5
  -3 -14   3 85.6045 8.02458   2
   2  14  -3 0.60834 3.31245   2
   2  14  -3 2.21761 2.22944   5
   2  14  -3 -0.8068 3.18298   6
   2  14  -3 6.33359 4.04982   4
   2  14  -3 2.59410 3.95625   2
  -2 -14   3 -1.4040 2.27004   5
   1  14  -3 182.643 13.7490   4
   1  14  -3 195.078 11.3565   2
   1  14  -3 211.426 11.0229   2
   1  14  -3 214.070 12.4582   6
   1  14  -3 189.492 9.90485   5
   1  14  -3 190.926 11.3806   6
  -1 -14   3 201.905 9.77242   2
  -1 -14   3 182.087 9.48404   5
   0  14  -3 529.414 17.9292   2
   0  14  -3 532.411 24.0516   4
   0  14  -3 519.779 19.2917   6
   0  14  -3 511.828 17.9478   2
   0  14  -3 496.847 19.5814   6
   0 -14   3 475.734 15.4160   2
  -1  14  -3 382.687 14.7990   6
  -1  14  -3 354.477 14.6867   5
  -1  14  -3 383.524 13.3590   2
  -1  14  -3 377.991 19.9472   4
  -1  14  -3 353.822 15.0084   6
  -2  14  -3 53.3255 2.42193   3
  -2  14  -3 47.9536 2.34926   3
  -2  14  -3 58.9265 4.84595   6
  -2  14  -3 48.1897 5.62481   6
  -2  14  -3 56.3036 8.61048   4
  -2  14  -3 59.9708 6.01360   5
  -3  14  -3 41.8897 3.98866   6
  -3  14  -3 25.4710 6.16559   4
  -3  14  -3 47.9589 5.77823   5
  -3  14  -3 44.4133 5.76556   6
  -4  14  -3 224.339 10.3092   3
  -4  14  -3 227.916 15.8907   4
  -4  14  -3 231.537 12.6217   5
  -4  14  -3 236.486 8.94087   6
   8  13  -3 46.8424 8.68864   6
   8  13  -3 41.3693 8.47186   2
   8  13  -3 32.8554 6.61674   4
  -8 -13   3 33.6825 6.28104   6
  -8 -13   3 28.0485 9.63102   2
  -8 -13   3 39.8957 4.92630   3
   7  13  -3 -2.8260 3.50511   3
   7  13  -3 1.47162 4.43605   6
  -7 -13   3 1.41408 1.69005   3
  -7 -13   3 -1.3342 3.25733   6
  -7 -13   3 -3.1016 3.01645   5
   6  13  -3 421.890 20.7753   6
   6  13  -3 383.983 15.4890   3
   6  13  -3 402.459 21.2418   2
   6  13  -3 454.979 22.0896   4
   6  13  -3 403.083 24.0868   2
  -6 -13   3 438.235 21.5391   2
  -6 -13   3 430.367 15.0712   6
  -6 -13   3 401.233 14.9777   5
   5  13  -3 105.720 10.5366   4
   5  13  -3 79.3623 11.3712   2
   5  13  -3 113.572 10.7498   6
   5  13  -3 96.3533 10.4955   2
  -5 -13   3 111.361 12.2814   2
  -5 -13   3 88.7219 5.81832   5
  -5 -13   3 90.7004 4.29489   6
   4  13  -3 -6.8168 2.83055   4
   4  13  -3 -0.5873 5.11055   2
   4  13  -3 -3.3450 2.70207   2
  -4 -13   3 -3.4106 2.77931   2
  -4 -13   3 1.19869 1.77049   5
   3  13  -3 3.70903 3.53815   2
   3  13  -3 4.96675 4.62519   2
   3  13  -3 5.30970 3.13665   6
   3  13  -3 2.64116 3.37984   4
   3  13  -3 1.36594 2.38029   5
  -3 -13   3 2.12036 1.89674   5
  -3 -13   3 -1.4503 3.11116   2
   2  13  -3 0.28600 3.58477   6
   2  13  -3 8.85095 4.40839   4
   2  13  -3 11.9557 2.78639   5
   2  13  -3 14.2255 4.46925   2
   2  13  -3 10.0578 3.76616   2
   2  13  -3 13.8178 3.72442   6
  -2 -13   3 6.37304 2.30312   5
   1  13  -3 27.7843 4.66370   6
   1  13  -3 22.8774 4.38803   2
   1  13  -3 15.6636 3.89096   6
   1  13  -3 24.9754 3.93585   5
   1  13  -3 18.4254 4.01677   2
   1  13  -3 18.4610 4.72717   4
  -1 -13   3 22.0810 3.74433   5
  -1 -13   3 20.2867 3.74604   2
   0  13  -3 22.8959 3.77822   2
   0  13  -3 15.8937 3.74650   6
   0  13  -3 9.48818 2.76438   5
   0  13  -3 17.8377 3.75324   6
   0  13  -3 17.6886 4.98894   4
   0  13  -3 12.1481 3.07363   2
  -1  13  -3 -2.3679 1.98675   6
  -1  13  -3 -1.8130 1.62907   6
  -1  13  -3 2.26436 1.92171   5
  -1  13  -3 1.27485 1.41696   2
  -1  13  -3 0.09476 3.50291   4
  -2  13  -3 55.0288 5.94010   5
  -2  13  -3 59.0945 8.31990   4
  -2  13  -3 64.8614 5.94657   6
  -2  13  -3 61.8690 3.97826   3
  -3  13  -3 2.68722 1.94004   6
  -3  13  -3 1.03757 1.85118   3
  -3  13  -3 -0.4615 1.31678   6
  -3  13  -3 2.26661 3.06722   5
  -3  13  -3 5.13064 3.75483   4
  -4  13  -3 47.0144 4.09523   6
  -4  13  -3 48.7398 3.43619   6
  -4  13  -3 58.5576 6.62435   5
  -4  13  -3 46.0321 5.48436   3
  -4  13  -3 62.4177 8.37681   4
  -5  13  -3 1.17752 4.37316   4
  -5  13  -3 -2.3300 2.53432   3
  -5  13  -3 9.22380 4.05887   5
   8  12  -3 97.9807 13.2239   2
  -8 -12   3 95.9127 7.15622   3
  -8 -12   3 73.6955 12.6485   2
  -8 -12   3 86.5825 8.25957   6
   7  12  -3 98.6859 8.88080   3
   7  12  -3 114.892 11.8989   2
   7  12  -3 117.386 10.9060   6
   7  12  -3 104.106 14.0305   2
   7  12  -3 120.413 11.2153   4
  -7 -12   3 122.997 7.20569   3
  -7 -12   3 137.758 12.2147   2
  -7 -12   3 123.499 8.79242   6
   6  12  -3 21.5162 3.85018   3
   6  12  -3 26.1914 6.20860   2
   6  12  -3 19.2515 5.25974   4
   6  12  -3 18.9053 5.12990   6
   6  12  -3 13.4666 6.59062   2
  -6 -12   3 22.2219 3.82135   5
  -6 -12   3 19.1492 3.15076   3
  -6 -12   3 16.6202 5.46981   2
  -6 -12   3 13.7902 3.25371   6
   5  12  -3 349.550 20.3564   2
   5  12  -3 385.828 19.0954   4
   5  12  -3 348.226 17.6335   6
   5  12  -3 362.601 18.5782   2
  -5 -12   3 352.961 12.9967   6
  -5 -12   3 360.928 12.8499   5
  -5 -12   3 394.130 18.5353   2
   4  12  -3 121.433 10.1838   2
   4  12  -3 101.786 5.07564   3
   4  12  -3 116.065 11.6073   2
   4  12  -3 108.836 9.77119   4
  -4 -12   3 109.350 5.96417   5
  -4 -12   3 114.822 9.08308   2
   3  12  -3 175.257 10.9642   2
   3  12  -3 179.247 10.7974   6
   3  12  -3 153.287 10.4587   6
   3  12  -3 170.557 11.8861   4
   3  12  -3 180.461 8.79282   5
   3  12  -3 152.175 11.4907   2
  -3 -12   3 156.241 7.40972   5
  -3 -12   3 170.619 10.3451   2
   2  12  -3 3.62681 1.96452   5
   2  12  -3 3.32554 2.40840   6
   2  12  -3 1.28050 3.18296   2
   2  12  -3 -0.4602 2.37230   6
  -2 -12   3 3.35160 1.76443   5
   1  12  -3 303.910 13.9418   2
   1  12  -3 314.476 13.2585   2
   1  12  -3 306.532 13.4334   5
   1  12  -3 316.292 16.4592   4
   1  12  -3 309.166 13.2903   6
   1  12  -3 328.729 13.6860   6
  -1 -12   3 316.034 11.9475   5
  -1 -12   3 310.514 12.2410   2
   0  12  -3 486.839 21.1755   4
   0  12  -3 470.028 16.2448   2
   0  12  -3 478.384 16.2036   5
   0  12  -3 458.989 16.3059   6
   0  12  -3 482.338 16.4887   6
   0  12  -3 485.471 16.0157   2
   0 -12   3 413.690 15.1139   2
   0 -12   3 451.916 14.2133   2
  -1  12  -3 226.127 7.58881   2
  -1  12  -3 214.026 8.78021   6
  -1  12  -3 222.107 7.70841   2
  -1  12  -3 227.499 13.6774   4
  -1  12  -3 225.723 10.0497   5
  -1  12  -3 217.678 9.09177   6
  -1  12  -3 205.524 7.56749   3
  -1  12  -3 204.650 7.13827   3
  -2  12  -3 109.296 5.43052   6
  -2  12  -3 108.442 4.80542   6
  -2  12  -3 107.024 7.05467   5
  -2  12  -3 111.710 6.05606   3
  -3  12  -3 -2.9790 1.00820   6
  -3  12  -3 -3.9077 1.25735   6
  -3  12  -3 0.01459 3.59206   4
  -3  12  -3 0.25475 2.71689   5
  -3  12  -3 -4.0521 1.55401   3
  -4  12  -3 88.5088 4.57927   6
  -4  12  -3 87.3839 6.86614   3
  -4  12  -3 91.2485 4.08601   6
  -4  12  -3 76.1587 9.07977   4
  -4  12  -3 92.6008 8.56676   5
  -5  12  -3 701.842 20.7179   6
  -5  12  -3 777.620 27.2660   5
  -5  12  -3 731.281 20.5420   6
  -5  12  -3 731.818 26.1174   3
  -5  12  -3 750.531 30.0164   4
  -6  12  -3 50.3571 7.12850   3
  -6  12  -3 42.9744 4.01015   6
  -6  12  -3 54.0586 8.29823   4
   9  11  -3 21.5224 6.64048   4
   9  11  -3 25.3588 6.69210   6
  -9 -11   3 23.5782 4.60337   3
  -9 -11   3 5.89069 4.98269   6
  -9 -11   3 19.1790 6.87066   2
   8  11  -3 10.6678 4.64513   4
   8  11  -3 15.9119 6.05604   2
   8  11  -3 4.52487 4.34540   6
  -8 -11   3 5.80348 4.21680   5
  -8 -11   3 9.09113 5.31066   2
  -8 -11   3 13.1838 3.45511   3
  -8 -11   3 12.4496 4.29866   6
   7  11  -3 435.605 20.4781   6
   7  11  -3 397.708 20.3945   3
   7  11  -3 369.118 23.4778   2
   7  11  -3 436.763 22.0146   2
   7  11  -3 426.271 20.7099   4
  -7 -11   3 400.766 16.2786   5
  -7 -11   3 434.638 17.4016   6
  -7 -11   3 471.463 22.2513   2
  -7 -11   3 438.702 16.0157   3
   6  11  -3 37.5454 7.01860   2
   6  11  -3 34.2708 6.43894   6
   6  11  -3 35.3810 6.46607   4
   6  11  -3 35.3800 7.93270   2
   6  11  -3 31.5126 5.38154   3
  -6 -11   3 26.6726 4.86867   6
  -6 -11   3 28.2449 3.97437   5
  -6 -11   3 28.6556 5.01648   6
  -6 -11   3 43.1771 7.65802   2
  -6 -11   3 36.2908 3.65780   3
   5  11  -3 159.014 11.2604   6
   5  11  -3 147.352 11.2276   2
   5  11  -3 177.588 12.0799   4
   5  11  -3 163.859 13.2179   2
  -5 -11   3 130.141 10.1651   6
  -5 -11   3 179.176 8.85853   6
  -5 -11   3 178.389 7.77589   5
  -5 -11   3 173.432 7.46968   3
  -5 -11   3 168.541 11.3187   2
   4  11  -3 53.8104 4.01103   3
   4  11  -3 57.5347 7.89830   2
   4  11  -3 54.0563 7.32169   2
   4  11  -3 48.6792 7.97470   6
   4  11  -3 58.7606 6.67045   6
  -4 -11   3 50.8679 6.24229   2
  -4 -11   3 53.7947 3.09656   6
  -4 -11   3 53.7104 3.85221   5
  -4 -11   3 55.1604 2.98216   6
   3  11  -3 994.771 32.5950   6
   3  11  -3 995.935 26.9191   3
   3  11  -3 1019.57 29.2694   5
   3  11  -3 1067.18 33.7457   2
   3  11  -3 1056.34 35.0600   4
   3  11  -3 988.017 34.7642   2
  -3 -11   3 1066.47 32.9324   2
   2  11  -3 57.7807 6.50833   2
   2  11  -3 42.6023 5.42931   6
   2  11  -3 51.5131 5.78686   2
   2  11  -3 49.7620 4.06002   5
   2  11  -3 46.6640 5.44402   6
   2  11  -3 49.7332 6.44232   4
   2  11  -3 47.4742 2.02293   3
   1  11  -3 130.878 7.50976   6
   1  11  -3 141.493 8.43056   2
   1  11  -3 134.791 7.77532   2
   1  11  -3 150.540 10.3817   4
   1  11  -3 126.845 6.67880   5
   1  11  -3 128.288 7.46476   6
   1  11  -3 134.697 3.86389   3
  -1 -11   3 134.624 7.02865   2
  -1 -11   3 132.868 11.0011   4
  -1 -11   3 124.935 7.45015   2
  -1 -11   3 129.412 6.56903   5
   0  11  -3 10.7102 2.26821   6
   0  11  -3 13.0633 2.56212   2
   0  11  -3 11.9156 1.49456   3
   0  11  -3 10.1837 3.60059   4
   0  11  -3 11.7714 2.67728   2
   0  11  -3 8.86491 2.21508   5
   0  11  -3 12.2795 1.72215   3
   0  11  -3 13.3752 2.57161   6
   0 -11   3 11.8366 1.91829   2
   0 -11   3 11.9450 2.09366   2
  -1  11  -3 36.3048 2.62398   2
  -1  11  -3 44.1433 6.06087   4
  -1  11  -3 36.6474 2.46480   2
  -1  11  -3 36.6978 3.27639   3
  -1  11  -3 33.9807 2.83103   6
  -1  11  -3 36.8258 3.70823   5
  -2  11  -3 62.4726 2.76839   6
  -2  11  -3 64.9589 5.73564   5
  -2  11  -3 65.7353 5.11326   3
  -2  11  -3 69.4447 7.58153   4
  -3  11  -3 787.464 25.7399   5
  -3  11  -3 781.481 25.3965   3
  -3  11  -3 809.228 29.5053   4
  -4  11  -3 38.3898 2.45134   6
  -4  11  -3 50.0520 5.46704   3
  -4  11  -3 40.4190 5.83261   5
  -4  11  -3 39.1880 2.19979   6
  -5  11  -3 17.6499 4.63568   3
  -5  11  -3 21.9459 5.42740   5
  -5  11  -3 18.1266 2.44921   6
  -5  11  -3 25.2107 5.78617   4
  -5  11  -3 20.6736 2.49941   6
  -6  11  -3 48.2589 8.00897   4
  -6  11  -3 44.2639 7.59840   5
  -6  11  -3 44.0046 6.74175   3
  -6  11  -3 40.3043 3.92451   6
   9  10  -3 78.0389 9.59686   4
   9  10  -3 72.6890 9.61952   6
   9  10  -3 84.4965 11.0317   2
  -9 -10   3 78.4781 10.7885   2
  -9 -10   3 98.4965 8.09506   3
  -9 -10   3 95.2088 9.34659   6
   8  10  -3 59.3878 7.34588   6
   8  10  -3 46.5197 7.91453   4
   8  10  -3 69.2688 10.4550   2
  -8 -10   3 54.4119 7.02303   6
  -8 -10   3 71.9719 6.94114   5
  -8 -10   3 64.9020 9.08709   2
  -8 -10   3 63.7596 6.20339   3
   7  10  -3 -2.3892 5.59901   2
   7  10  -3 12.1767 4.83065   2
   7  10  -3 5.26497 3.92569   4
   7  10  -3 10.3227 4.37121   6
  -7 -10   3 11.2316 2.82548   3
  -7 -10   3 5.99329 3.09114   5
  -7 -10   3 2.37542 2.92929   6
  -7 -10   3 6.49378 4.49676   2
   6  10  -3 142.506 10.4758   6
   6  10  -3 116.915 8.19085   3
   6  10  -3 129.779 10.8698   2
   6  10  -3 118.706 10.0224   4
   6  10  -3 146.675 12.6864   2
  -6 -10   3 122.867 7.13772   3
  -6 -10   3 129.303 10.6395   2
  -6 -10   3 126.361 7.29654   5
  -6 -10   3 150.816 8.50851   6
  -6 -10   3 111.651 8.63986   6
   5  10  -3 137.363 7.68243   3
   5  10  -3 135.224 11.7883   2
   5  10  -3 150.711 10.2586   6
  -5 -10   3 137.965 6.79637   5
  -5 -10   3 144.708 10.3393   2
  -5 -10   3 134.934 7.50454   6
  -5 -10   3 160.848 7.12371   3
  -5 -10   3 141.341 8.18105   6
   4  10  -3 746.999 27.1860   2
   4  10  -3 727.282 28.5678   2
   4  10  -3 741.908 26.6283   6
   4  10  -3 784.199 26.7147   6
   4  10  -3 740.789 22.5075   3
   4  10  -3 749.721 27.5423   4
  -4 -10   3 791.680 21.8211   3
  -4 -10   3 778.006 21.2744   6
  -4 -10   3 776.107 26.9265   2
   3  10  -3 239.007 13.1374   4
   3  10  -3 242.324 8.73809   3
   3  10  -3 252.836 9.67504   5
   3  10  -3 248.991 13.7447   2
   3  10  -3 254.889 12.6583   2
   3  10  -3 241.686 11.9773   6
   3  10  -3 259.950 12.3847   6
  -3 -10   3 248.648 12.0276   2
  -3 -10   3 237.463 13.2189   2
  -3 -10   3 255.974 13.7246   4
  -3 -10   3 261.641 8.93507   5
   2  10  -3 279.549 13.9758   4
   2  10  -3 275.786 13.1496   2
   2  10  -3 271.383 8.40713   3
   2  10  -3 265.825 12.1247   2
   2  10  -3 272.833 10.0136   5
   2  10  -3 261.057 11.7628   6
   2  10  -3 269.119 11.7410   6
  -2 -10   3 275.844 13.7675   4
  -2 -10   3 256.832 13.1766   2
  -2 -10   3 272.958 9.48877   5
  -2 -10   3 261.961 12.7309   2
   1  10  -3 3.24175 1.93153   2
   1  10  -3 3.22158 2.14008   2
   1  10  -3 9.07746 1.54015   3
   1  10  -3 4.59722 1.58178   5
   1  10  -3 5.37556 1.05133   3
   1  10  -3 3.66114 2.60521   4
  -1 -10   3 2.77317 1.57632   2
  -1 -10   3 8.84707 3.09608   4
  -1 -10   3 4.63988 2.05728   2
   0  10  -3 886.327 24.7516   5
   0  10  -3 824.606 23.7043   6
   0  10  -3 878.703 24.0516   3
   0  10  -3 836.112 22.7366   3
   0  10  -3 870.238 24.4426   2
   0  10  -3 834.589 29.2132   4
   0  10  -3 892.888 24.2245   6
   0  10  -3 847.371 24.9878   2
   0 -10   3 858.974 23.0464   2
  -1  10  -3 130.655 4.58012   6
  -1  10  -3 132.465 4.69760   2
  -1  10  -3 138.041 6.87240   5
  -1  10  -3 136.419 9.48803   4
  -1  10  -3 144.741 4.74354   2
  -1  10  -3 123.501 4.61337   6
  -1  10  -3 126.598 6.54484   3
  -2  10  -3 201.175 9.71604   5
  -2  10  -3 204.051 9.80403   3
  -2  10  -3 207.705 12.0149   4
  -3  10  -3 88.0075 7.25027   5
  -3  10  -3 91.4727 6.76809   3
  -3  10  -3 88.8975 7.95928   4
  -4  10  -3 17.8389 4.23762   5
  -4  10  -3 21.3318 4.79832   4
  -4  10  -3 19.4848 3.86789   3
  -5  10  -3 65.9607 7.24026   5
  -5  10  -3 57.8549 6.57548   3
  -5  10  -3 49.0239 3.08153   6
  -5  10  -3 49.4811 6.71530   4
  -6  10  -3 370.464 18.7793   4
  -6  10  -3 343.304 17.2635   3
  -6  10  -3 361.366 17.4995   5
  -7  10  -3 -0.5937 4.37897   4
  -7  10  -3 -3.1245 2.14251   6
  -7  10  -3 6.20583 4.55767   5
  -7  10  -3 7.75550 4.38110   3
  10   9  -3 20.7620 7.02595   2
  10   9  -3 14.5640 5.43843   4
 -10  -9   3 -1.7111 5.60798   2
 -10  -9   3 20.4495 5.71897   6
 -10  -9   3 14.2185 4.40362   3
   9   9  -3 9.22135 4.63345   4
   9   9  -3 24.4759 6.73261   2
   9   9  -3 17.6943 5.25060   6
  -9  -9   3 12.7902 3.94277   3
  -9  -9   3 6.81691 4.97106   2
  -9  -9   3 4.95183 3.58194   6
   8   9  -3 214.056 13.8991   4
   8   9  -3 206.977 14.8115   2
   8   9  -3 236.313 14.1719   6
  -8  -9   3 217.563 12.2301   5
  -8  -9   3 222.010 15.2044   2
  -8  -9   3 213.189 12.4444   6
  -8  -9   3 235.700 11.9428   3
   7   9  -3 157.879 12.0441   2
   7   9  -3 146.398 10.7961   6
   7   9  -3 162.582 13.7440   2
   7   9  -3 143.201 10.9044   4
   7   9  -3 142.917 11.3181   3
  -7  -9   3 138.080 9.21881   6
  -7  -9   3 149.095 8.56841   3
  -7  -9   3 137.595 8.76987   5
  -7  -9   3 130.143 11.5911   2
   6   9  -3 1501.18 50.3536   2
   6   9  -3 1425.58 43.9170   3
  -6  -9   3 1522.50 45.3722   6
  -6  -9   3 1559.29 43.6725   6
  -6  -9   3 1625.31 48.6842   2
  -6  -9   3 1579.15 42.5887   3
  -6  -9   3 1470.75 42.0271   5
   5   9  -3 244.788 13.6062   2
   5   9  -3 228.663 13.0416   4
   5   9  -3 237.348 13.0779   6
   5   9  -3 225.372 10.4806   3
   5   9  -3 245.249 12.7915   6
   5   9  -3 238.402 14.6424   2
  -5  -9   3 264.454 10.6561   6
  -5  -9   3 231.445 12.9989   2
  -5  -9   3 243.539 9.51412   5
  -5  -9   3 232.123 11.1211   6
   4   9  -3 319.475 11.9492   3
   4   9  -3 323.969 15.1309   2
   4   9  -3 328.620 14.4610   6
   4   9  -3 318.694 14.6309   6
   4   9  -3 298.087 14.8101   4
   4   9  -3 337.016 16.8364   2
  -4  -9   3 341.695 11.1647   3
  -4  -9   3 308.897 14.4859   2
  -4  -9   3 316.956 15.7778   4
  -4  -9   3 321.900 11.8762   6
  -4  -9   3 307.613 15.9599   2
  -4  -9   3 341.067 11.2650   6
  -4  -9   3 324.128 10.6552   5
   3   9  -3 137.048 6.27189   5
   3   9  -3 136.096 8.14872   6
   3   9  -3 132.698 8.07564   6
   3   9  -3 139.117 8.90400   2
   3   9  -3 143.263 6.11858   3
   3   9  -3 143.139 9.63603   2
   3   9  -3 147.208 9.37948   4
  -3  -9   3 147.232 8.55813   2
  -3  -9   3 137.581 9.48219   2
  -3  -9   3 134.448 9.43491   4
  -3  -9   3 142.663 5.65537   5
   2   9  -3 1067.68 31.8700   2
   2   9  -3 1065.83 27.8945   3
   2   9  -3 1061.32 31.1957   6
   2   9  -3 1091.33 34.0084   4
   2   9  -3 1055.07 28.8136   5
   2   9  -3 1076.68 33.1539   2
  -2  -9   3 1059.44 32.7263   2
  -2  -9   3 1086.86 31.3104   2
  -2  -9   3 1044.84 34.0036   4
  -2  -9   3 1062.28 28.2555   5
   1   9  -3 320.854 14.2912   4
   1   9  -3 289.096 10.7148   6
   1   9  -3 314.651 10.5025   5
   1   9  -3 304.880 9.45460   3
   1   9  -3 328.735 11.5000   6
   1   9  -3 313.488 12.6304   2
   1   9  -3 308.568 11.7911   2
  -1  -9   3 306.978 11.0541   2
  -1  -9   3 289.302 13.8189   4
  -1  -9   3 305.043 11.9784   2
  -1  -9   3 305.377 10.4193   5
   0   9  -3 157.292 7.00581   2
   0   9  -3 148.961 5.95041   3
   0   9  -3 152.635 6.98704   3
   0   9  -3 149.712 5.63244   6
   0   9  -3 150.930 6.62233   5
[truncated: 867,822 more chars]
