# Supplementary material for: Crystal structure studies and Hirshfeld surface analysis of 4-(di­methyl­aza­nium­yl)-2-hy­droxy­anilinium dichloride monohydrate at 90 K
Source: Acta Crystallogr E Crystallogr Commun. 2023 Aug 23;79(Pt 9):827–30. doi: 10.1107/S2056989023007223 (PMC10483561; doi:10.1107/S2056989023007223)
Supplement: Supplementary file 2 [file e-79-00827-Isup2.hkl]

data_I                                                                          
_shelx_title ' m22298 : space group P21/n'                                      
_shelx_refln_list_code          4                                               
_shelx_F_calc_maximum      114.92                                               
_exptl_crystal_F_000       512.00                                               
_reflns_d_resolution_high  0.7693                                               
                                                                                
loop_                                                                           
 _space_group_symop_operation_xyz                                               
 'x, y, z'                                                                      
 '-x+1/2, y+1/2, -z+1/2'                                                        
 '-x, -y, -z'                                                                   
 'x-1/2, -y-1/2, z-1/2'                                                         
                                                                                
_cell_length_a     9.6493                                                       
_cell_length_b    13.0873                                                       
_cell_length_c    10.4634                                                       
_cell_angle_alpha  90.000                                                       
_cell_angle_beta  117.188                                                       
_cell_angle_gamma  90.000                                                       
                                                                                
_shelx_F_squared_multiplier     1.000                                           
                                                                                
loop_                                                                           
 _refln_index_h                                                                 
 _refln_index_k                                                                 
 _refln_index_l                                                                 
 _refln_F_squared_calc                                                          
 _refln_F_squared_meas                                                          
 _refln_F_squared_sigma                                                         
 _refln_observed_status                                                         
   4   0   0        733.39        673.04         6.36 o                         
   6   0   0        414.05        420.02         5.40 o                         
   8   0   0        748.34        726.57        14.63 o                         
  10   0   0       1763.49       1755.77        26.72 o                         
   1   1   0        536.44        548.10         3.54 o                         
   2   1   0       1407.17       1416.56        11.36 o                         
   3   1   0         39.36         47.75         0.78 o                         
   4   1   0        358.52        360.36         2.93 o                         
   5   1   0         42.59         51.81         1.09 o                         
   6   1   0        682.58        670.38         5.26 o                         
   7   1   0          0.24          1.59         0.63 o                         
   8   1   0         54.97         58.07         2.50 o                         
   9   1   0         69.78         79.66         2.49 o                         
  10   1   0        587.33        595.48         8.64 o                         
  11   1   0         56.06         53.44         3.78 o                         
   0   2   0        104.92         96.94         1.08 o                         
   1   2   0       3408.95       3123.49        40.26 o                         
   2   2   0         28.02         30.33         0.57 o                         
   3   2   0       4771.92       4767.90        63.62 o                         
   4   2   0         30.01         31.28         0.70 o                         
   5   2   0       3109.48       2957.81        18.19 o                         
   6   2   0        161.97        161.43         2.07 o                         
   7   2   0       2657.71       2591.12        25.80 o                         
   8   2   0         55.20         58.82         2.29 o                         
   9   2   0       1134.94       1117.04        12.44 o                         
  10   2   0          4.97          8.31         1.66 o                         
  11   2   0        258.66        254.16         7.16 o                         
   1   3   0          7.85         12.90         0.36 o                         
   2   3   0       1493.08       1542.87         8.99 o                         
   3   3   0       1013.44        993.45         6.44 o                         
   4   3   0        844.92        838.64         6.03 o                         
   5   3   0         68.37         74.06         1.45 o                         
   6   3   0       1269.45       1234.63         8.99 o                         
   7   3   0        867.57        871.15         9.53 o                         
   8   3   0        790.42        806.21         8.38 o                         
   9   3   0        651.90        666.55         8.52 o                         
  10   3   0        779.94        797.23        11.94 o                         
   1   4   0       1118.72       1129.68         6.26 o                         
   2   4   0         40.59         38.12         0.67 o                         
   3   4   0        127.07        129.93         1.50 o                         
   4   4   0       1405.34       1326.29         8.60 o                         
   5   4   0         85.41         79.75         1.56 o                         
   6   4   0        401.79        380.41         3.97 o                         
   7   4   0         33.65         31.83         1.36 o                         
   8   4   0        128.99        129.42         3.20 o                         
   9   4   0          0.35          1.69         1.42 o                         
  10   4   0        411.54        407.24         8.17 o                         
   1   5   0       2159.74       2188.45        12.15 o                         
   2   5   0       2728.29       2748.17        19.29 o                         
   3   5   0       2594.99       2519.05        14.27 o                         
   4   5   0        481.60        469.51         3.85 o                         
   5   5   0        101.77         98.62         1.63 o                         
   6   5   0          1.05          1.35         0.72 o                         
   7   5   0        610.01        603.34         6.83 o                         
   8   5   0         66.38         70.91         2.46 o                         
   9   5   0        116.93        112.75         3.71 o                         
  10   5   0        279.34        272.44         6.78 o                         
   0   6   0       1263.64       1305.71        10.44 o                         
   1   6   0        895.62       1053.98         6.62 o                         
   2   6   0          2.09          1.62         0.32 o                         
   3   6   0         95.24         85.11         1.23 o                         
   4   6   0          3.29          4.59         0.61 o                         
   5   6   0         16.83         21.74         1.04 o                         
   6   6   0        304.70        303.47         3.62 o                         
   7   6   0        380.89        381.63         5.19 o                         
   8   6   0        282.65        291.46         4.86 o                         
   9   6   0        377.21        370.20         6.41 o                         
  10   6   0          1.15          0.11         1.74 o                         
   1   7   0         18.82         14.71         0.59 o                         
   2   7   0       2321.57       2218.83        12.75 o                         
   3   7   0        853.40        809.14         5.60 o                         
   4   7   0       1136.40       1127.48         7.70 o                         
   5   7   0         18.13         20.81         0.91 o                         
   6   7   0       2073.65       2047.50        14.73 o                         
   7   7   0        505.18        507.97         5.96 o                         
   8   7   0       2623.79       2651.76        25.11 o                         
   9   7   0         90.31         91.70         3.97 o                         
  10   7   0        138.27        133.97         4.70 o                         
   0   8   0       7795.46       8092.58       151.70 o                         
   1   8   0        276.19        312.18         3.08 o                         
   2   8   0         10.92          6.07         0.47 o                         
   3   8   0        226.13        225.74         2.22 o                         
   4   8   0        159.77        153.06         2.11 o                         
   5   8   0          2.36          2.53         0.57 o                         
   6   8   0        372.64        380.78         4.25 o                         
   7   8   0          0.05          1.21         0.85 o                         
   8   8   0         47.70         47.08         2.19 o                         
   9   8   0         21.73         22.18         1.96 o                         
   1   9   0       1182.34       1176.92         8.33 o                         
   2   9   0        636.01        641.99         4.81 o                         
   3   9   0       2017.22       1969.26        11.92 o                         
   4   9   0         48.43         45.07         1.20 o                         
   5   9   0        239.56        237.07         3.61 o                         
   6   9   0         78.37         78.58         1.96 o                         
   7   9   0        241.21        252.10         4.38 o                         
   8   9   0          3.60          4.10         1.20 o                         
   9   9   0        127.35        131.99         5.06 o                         
   0  10   0       1674.05       1677.55        15.93 o                         
   1  10   0       5294.77       5387.01        30.97 o                         
   2  10   0          5.02          7.07         0.59 o                         
   3  10   0        114.11        112.34         2.00 o                         
   4  10   0        171.92        172.41         2.67 o                         
   5  10   0        356.76        352.01         4.28 o                         
   6  10   0          1.41          1.53         0.87 o                         
   7  10   0        178.20        179.10         3.66 o                         
   8  10   0        225.60        224.90         4.08 o                         
   9  10   0         59.42         59.12         5.26 o                         
   1  11   0         15.97         16.27         1.12 o                         
   2  11   0        609.22        617.18         5.50 o                         
   3  11   0         31.38         35.38         1.08 o                         
   4  11   0        482.69        512.60         5.45 o                         
   5  11   0        112.37        105.90         2.25 o                         
   6  11   0        608.28        602.75         7.69 o                         
   7  11   0        187.95        184.42         3.65 o                         
   8  11   0       1007.67        991.07        17.39 o                         
   0  12   0        642.78        641.83        10.06 o                         
   1  12   0          7.39          8.79         1.11 o                         
   2  12   0          0.06          0.02         0.85 o                         
   3  12   0        135.18        134.05         2.32 o                         
   4  12   0       1012.12        992.44         8.73 o                         
   5  12   0        245.78        233.30         3.65 o                         
   6  12   0       1168.95       1203.27        11.31 o                         
   7  12   0        116.60        115.79         3.70 o                         
   1  13   0         94.82         94.10         2.58 o                         
   2  13   0         97.91         92.50         1.96 o                         
   3  13   0         54.89         53.27         1.92 o                         
   4  13   0          0.25         -0.71         0.83 o                         
   5  13   0         41.74         42.87         1.77 o                         
   6  13   0         14.12         12.38         1.48 o                         
   7  13   0          0.54         -0.47         1.24 o                         
   0  14   0       2525.51       2484.35        41.72 o                         
   1  14   0       2016.47       2003.09        18.15 o                         
   2  14   0        204.37        209.52         4.30 o                         
   3  14   0         84.64         85.95         2.44 o                         
   4  14   0        197.15        198.94         3.26 o                         
   5  14   0        776.61        793.54        10.86 o                         
   6  14   0         50.74         53.76         2.57 o                         
   1  15   0         55.25         55.53         2.62 o                         
   2  15   0         57.09         58.49         2.97 o                         
   3  15   0         20.22         15.00         2.01 o                         
   4  15   0          0.81          1.64         1.80 o                         
   5  15   0         61.96         65.18         3.34 o                         
   0  16   0          0.60          1.55         2.18 o                         
   1  16   0          4.13         -1.22         1.47 o                         
   2  16   0         80.77         78.48         3.75 o                         
   3  16   0        130.13        136.34         7.11 o                         
 -11   0   1          4.12          0.70         2.30 o                         
  -9   0   1       2243.60       2271.95        25.54 o                         
  -7   0   1       7178.07       6843.57       105.06 o                         
  -5   0   1        686.13        695.87         6.85 o                         
  -1   0   1       1607.05       1625.84        31.48 o                         
   1   0   1        990.82       1206.94        14.38 o                         
   3   0   1       2414.43       2423.53        28.57 o                         
   5   0   1       1545.50       1501.55        12.77 o                         
   7   0   1       2965.06       2954.74        29.16 o                         
   9   0   1          2.69          1.48         2.24 o                         
 -11   1   1          9.43          3.74         2.10 o                         
 -10   1   1        214.81        208.33         4.42 o                         
  -9   1   1         14.95         19.80         1.41 o                         
  -8   1   1        391.55        375.65         4.40 o                         
  -7   1   1        342.49        354.00         3.58 o                         
  -6   1   1        174.04        188.97         2.30 o                         
  -5   1   1        122.27        125.85         1.65 o                         
  -4   1   1          9.64         11.27         0.60 o                         
  -3   1   1          4.14          2.82         0.27 o                         
  -2   1   1        745.28        765.18         4.33 o                         
  -1   1   1        114.48        111.25         0.84 o                         
   0   1   1       1019.78        712.63       242.37 o                         
   1   1   1       1185.46       1012.62       117.17 o                         
   2   1   1       1036.83        930.83         5.91 o                         
   3   1   1       3370.67       3505.36        55.39 o                         
   4   1   1          8.06          1.78         0.33 o                         
   5   1   1         36.27         29.47         1.06 o                         
   6   1   1        244.19        254.42         2.70 o                         
   7   1   1         46.36         45.94         1.50 o                         
   8   1   1          0.56          1.44         1.14 o                         
   9   1   1        255.32        275.89         7.06 o                         
  10   1   1        159.27        153.35         6.48 o                         
 -11   2   1         38.82         36.74         4.77 o                         
 -10   2   1        396.67        398.03         6.37 o                         
  -9   2   1         46.91         48.25         2.00 o                         
  -8   2   1        238.29        242.34         3.54 o                         
  -7   2   1         12.42         13.07         0.83 o                         
  -6   2   1          1.51          1.02         0.45 o                         
  -5   2   1         86.81         84.65         1.33 o                         
  -4   2   1       8341.45       8314.41       108.14 o                         
  -3   2   1         16.70         17.16         0.50 o                         
  -2   2   1       4077.68       4183.03        78.54 o                         
  -1   2   1        108.83        107.03         0.83 o                         
   0   2   1        113.88        129.79         1.14 o                         
   1   2   1          6.18          7.29         0.31 o                         
   3   2   1         38.66         38.04         0.88 o                         
   4   2   1        570.61        568.88         4.43 o                         
   5   2   1          5.40          5.96         0.62 o                         
   6   2   1       2410.79       2317.32        14.89 o                         
   7   2   1         31.52         31.66         1.49 o                         
   8   2   1        989.35       1003.13        10.34 o                         
   9   2   1         91.96         93.06         3.91 o                         
  10   2   1          0.56          0.54         1.57 o                         
 -11   3   1        108.02        101.08         6.58 o                         
 -10   3   1         59.80         60.40         2.76 o                         
  -9   3   1         15.07         17.83         1.78 o                         
  -8   3   1        265.03        256.61         4.57 o                         
  -7   3   1        463.63        435.27         4.25 o                         
  -6   3   1        169.84        157.20         1.94 o                         
  -5   3   1       1662.77       1631.27         9.53 o                         
  -4   3   1        115.29        113.99         1.41 o                         
  -3   3   1         18.45         15.45         0.47 o                         
  -2   3   1       3616.73       3658.09        55.72 o                         
   1   3   1       4227.82       4499.03        86.92 o                         
   2   3   1       1461.36       1381.82         8.52 o                         
   3   3   1       7822.98       8152.68       133.20 o                         
   4   3   1       1553.34       1626.27        10.75 o                         
   5   3   1        495.20        530.11         4.58 o                         
   6   3   1       1037.56       1028.01         7.62 o                         
   7   3   1        237.21        242.68         3.59 o                         
   8   3   1         44.64         40.44         1.94 o                         
   9   3   1        138.58        127.43         3.63 o                         
  10   3   1          0.12         -1.22         2.01 o                         
 -11   4   1          5.43          4.37         1.85 o                         
 -10   4   1        186.30        184.81         4.29 o                         
  -9   4   1       1644.86       1655.63        15.74 o                         
  -8   4   1        154.89        148.80         3.76 o                         
  -7   4   1       6646.86       6567.30        39.34 o                         
  -6   4   1         98.76         98.68         1.79 o                         
  -5   4   1        183.30        179.82         2.25 o                         
  -4   4   1         81.15         78.62         1.34 o                         
  -3   4   1       2628.59       2632.37        15.84 o                         
  -2   4   1          2.64          2.81         0.27 o                         
   0   4   1        198.85        205.05         1.67 o                         
   1   4   1       3569.13       3580.20        56.90 o                         
   2   4   1        347.81        346.73         2.76 o                         
   3   4   1       3005.21       2973.02        19.79 o                         
   4   4   1         50.42         53.44         1.43 o                         
   5   4   1         77.60         77.91         1.49 o                         
   6   4   1          0.12          0.61         0.58 o                         
   7   4   1        428.67        439.85         6.12 o                         
   8   4   1         89.18         90.70         3.05 o                         
   9   4   1        101.30        107.44         3.61 o                         
  10   4   1         28.95         25.64         2.87 o                         
 -11   5   1        160.23        161.86         4.77 o                         
 -10   5   1        792.07        795.51        12.82 o                         
  -9   5   1        114.62        115.32         3.52 o                         
  -8   5   1         59.44         61.87         2.25 o                         
  -7   5   1        452.44        445.00         4.63 o                         
  -6   5   1       1913.38       1873.80        12.10 o                         
  -5   5   1        583.72        582.48         4.77 o                         
  -4   5   1        151.03        142.58         1.74 o                         
  -3   5   1          2.89          2.20         0.33 o                         
  -2   5   1        190.15        178.90         1.70 o                         
  -1   5   1        888.40        834.68         4.68 o                         
   0   5   1       1046.45        922.17         5.62 o                         
   1   5   1         15.05         20.89         0.57 o                         
   2   5   1        618.52        608.11         4.60 o                         
   3   5   1        180.69        226.38         2.56 o                         
   4   5   1       1295.44       1160.25         7.59 o                         
   5   5   1        547.52        521.63         4.42 o                         
   6   5   1         13.25         18.03         1.01 o                         
   7   5   1          2.40          3.28         1.00 o                         
   8   5   1        235.60        246.32         4.19 o                         
   9   5   1        550.74        586.32         9.18 o                         
  10   5   1       1205.45       1270.76        21.08 o                         
 -10   6   1          0.29          0.10         1.47 o                         
  -9   6   1         37.03         41.36         2.43 o                         
  -8   6   1       2146.99       2124.45        26.18 o                         
  -7   6   1        348.82        345.36         4.32 o                         
  -6   6   1        362.27        366.12         3.84 o                         
  -5   6   1        416.39        413.24         3.96 o                         
  -4   6   1       2198.73       2160.15        12.77 o                         
  -3   6   1          4.80          6.19         0.45 o                         
  -2   6   1       1471.99       1612.05         9.37 o                         
  -1   6   1         96.56        101.57         1.07 o                         
   0   6   1       1844.75       2032.97        11.19 o                         
   1   6   1          9.39          9.31         0.48 o                         
   2   6   1         22.92         24.21         0.73 o                         
   3   6   1         64.38         61.69         1.16 o                         
   4   6   1         13.41         17.04         0.74 o                         
   5   6   1         56.49         56.48         1.46 o                         
   6   6   1        570.98        558.21         5.36 o                         
   7   6   1         19.70         21.12         1.47 o                         
   8   6   1        183.79        196.13         4.20 o                         
   9   6   1        266.63        269.03         5.81 o                         
 -10   7   1         31.04         30.68         2.50 o                         
  -9   7   1        146.13        144.90         4.12 o                         
  -8   7   1        150.58        150.24         3.51 o                         
  -7   7   1        754.74        767.72        11.62 o                         
  -6   7   1        347.67        337.72         3.81 o                         
  -5   7   1       1640.87       1605.76        10.99 o                         
  -4   7   1        221.62        212.49         2.43 o                         
  -3   7   1        336.15        356.57         3.02 o                         
  -2   7   1       1008.81       1028.65         6.23 o                         
  -1   7   1       7165.41       7448.01       136.33 o                         
   0   7   1       2733.90       2760.31        15.38 o                         
   1   7   1       2965.31       2961.14        16.10 o                         
   2   7   1        343.41        341.26         3.14 o                         
   3   7   1       7504.18       7522.80        78.15 o                         
   4   7   1        890.69        916.96         6.91 o                         
   5   7   1       2406.69       2409.16        15.40 o                         
   6   7   1        182.40        181.91         2.92 o                         
   7   7   1          4.28          5.85         1.00 o                         
   8   7   1        270.69        262.73         5.33 o                         
   9   7   1        217.84        201.25         4.67 o                         
 -10   8   1        177.37        182.57         4.91 o                         
  -9   8   1         40.43         32.07         2.12 o                         
  -8   8   1        150.21        156.12         3.50 o                         
  -7   8   1       1500.75       1547.36        15.34 o                         
  -6   8   1         44.25         42.12         1.53 o                         
  -5   8   1        395.25        395.95         4.01 o                         
  -4   8   1         15.47         15.75         0.83 o                         
  -3   8   1          0.12          0.94         0.36 o                         
  -2   8   1        116.23        122.94         1.42 o                         
  -1   8   1       1730.83       1821.59        11.80 o                         
   0   8   1         98.90        105.18         1.55 o                         
   1   8   1        584.46        551.71         3.99 o                         
   2   8   1         19.88         21.17         0.67 o                         
   3   8   1         59.99         61.94         1.10 o                         
   4   8   1          8.59          9.71         0.71 o                         
   5   8   1          0.00          0.57         0.57 o                         
   6   8   1         67.78         67.47         2.64 o                         
   7   8   1         91.18         88.26         2.94 o                         
   8   8   1         21.62         18.01         1.56 o                         
   9   8   1        124.60        130.25         5.16 o                         
  -9   9   1        344.21        341.58         6.45 o                         
  -8   9   1         39.18         37.46         2.05 o                         
  -7   9   1         49.54         49.78         1.94 o                         
  -6   9   1       2168.10       2094.70        16.15 o                         
  -5   9   1        272.87        266.30         3.23 o                         
  -4   9   1        217.69        214.53         2.63 o                         
  -3   9   1         18.38         20.75         0.78 o                         
  -2   9   1        232.90        217.09         2.29 o                         
  -1   9   1        160.31        154.88         2.22 o                         
   0   9   1        661.42        601.30         4.77 o                         
   1   9   1         49.87         55.29         1.31 o                         
   2   9   1        207.69        213.75         2.20 o                         
   3   9   1          2.00          1.42         0.46 o                         
   4   9   1        796.67        759.04         6.93 o                         
   5   9   1        135.62        139.97         2.56 o                         
   6   9   1         55.66         57.86         2.24 o                         
   7   9   1          8.20          6.11         1.32 o                         
   8   9   1        277.24        293.76         5.60 o                         
   9   9   1        124.11        122.65         5.35 o                         
  -9  10   1        105.03         98.58         4.07 o                         
  -8  10   1       2382.77       2396.53        20.84 o                         
  -7  10   1        912.18        901.29        11.08 o                         
  -6  10   1         38.78         44.67         1.71 o                         
  -5  10   1        120.31        115.73         2.22 o                         
  -4  10   1        593.92        587.90         4.95 o                         
  -3  10   1        196.98        194.01         2.26 o                         
  -2  10   1        770.76        725.47         5.61 o                         
  -1  10   1        224.60        237.15         2.97 o                         
   0  10   1        256.50        281.70         2.98 o                         
   1  10   1        482.55        479.89         4.18 o                         
   2  10   1        135.41        130.99         1.73 o                         
   3  10   1        116.92        116.26         1.88 o                         
   4  10   1         12.85         12.00         0.93 o                         
   5  10   1         65.54         62.70         1.87 o                         
   6  10   1        418.34        427.29         5.67 o                         
   7  10   1         34.27         39.60         2.45 o                         
   8  10   1        280.44        275.28         5.68 o                         
  -8  11   1         24.37         15.75         2.77 o                         
  -7  11   1        418.67        422.71         6.73 o                         
  -6  11   1          8.37          7.62         0.95 o                         
  -5  11   1        564.81        577.73         5.52 o                         
  -4  11   1         30.35         35.91         1.37 o                         
  -3  11   1        102.79        101.63         1.83 o                         
  -2  11   1         36.92         35.03         1.41 o                         
  -1  11   1       2046.15       2013.36        14.39 o                         
   0  11   1        540.08        534.62         5.01 o                         
   1  11   1        967.85        994.32         7.79 o                         
   2  11   1         41.25         39.54         1.18 o                         
   3  11   1       2293.76       2288.32        16.98 o                         
   4  11   1        123.03        119.54         2.41 o                         
   5  11   1        739.02        741.06         9.58 o                         
   6  11   1          0.43          0.68         0.87 o                         
   7  11   1          6.62          7.76         1.26 o                         
   8  11   1         88.61         84.66         3.76 o                         
  -8  12   1         10.63          6.16         1.74 o                         
  -7  12   1         95.42         96.77         2.71 o                         
  -6  12   1          4.09          3.93         1.05 o                         
  -5  12   1        249.76        254.55         3.49 o                         
  -4  12   1        451.10        457.57         5.15 o                         
  -3  12   1        437.59        443.85         5.48 o                         
  -2  12   1        518.51        527.06         8.04 o                         
  -1  12   1        312.51        315.63         4.46 o                         
   0  12   1         18.71         17.81         1.33 o                         
   1  12   1       1978.08       1938.54        14.63 o                         
   2  12   1        116.35        114.98         2.14 o                         
   3  12   1        860.70        848.36         6.98 o                         
   4  12   1          1.01          1.88         0.89 o                         
   5  12   1         28.23         32.19         1.42 o                         
   6  12   1        389.11        396.55         6.09 o                         
   7  12   1        444.60        456.80         8.50 o                         
  -7  13   1          0.08          0.36         1.33 o                         
  -6  13   1         83.73         83.35         2.55 o                         
  -5  13   1         93.05         91.47         2.45 o                         
  -4  13   1         16.41         13.90         1.39 o                         
  -3  13   1         89.53         93.04         2.17 o                         
  -2  13   1          0.06          0.60         1.00 o                         
  -1  13   1          9.01          8.49         1.32 o                         
   0  13   1         25.90         20.90         1.55 o                         
   1  13   1         57.73         54.22         1.72 o                         
   2  13   1         86.82         89.49         3.05 o                         
   3  13   1          4.88          1.93         0.88 o                         
   4  13   1          3.72          4.62         0.93 o                         
   5  13   1         22.82         20.95         1.96 o                         
   6  13   1         24.82         21.43         2.08 o                         
  -6  14   1        244.84        245.32         6.79 o                         
  -5  14   1         21.49         18.03         1.45 o                         
  -4  14   1        366.42        350.50         4.85 o                         
  -3  14   1        637.06        635.10         7.70 o                         
  -2  14   1        229.45        229.82         4.50 o                         
  -1  14   1         57.19         57.10         2.72 o                         
   0  14   1        631.98        625.53        10.06 o                         
   1  14   1        680.34        670.69        10.00 o                         
   2  14   1        659.01        664.02         7.32 o                         
   3  14   1        303.07        300.77         4.66 o                         
   4  14   1         50.13         55.61         3.01 o                         
   5  14   1         69.74         64.77         5.30 o                         
  -5  15   1          2.42          3.77         1.81 o                         
  -4  15   1          3.57          4.10         1.69 o                         
  -3  15   1          0.04          1.34         1.49 o                         
  -2  15   1         14.50         12.32         1.71 o                         
  -1  15   1         18.43         14.85         1.96 o                         
   0  15   1         46.93         43.45         2.56 o                         
   1  15   1         64.35         64.62         3.25 o                         
   2  15   1         13.62         14.63         1.27 o                         
   3  15   1        199.62        196.87         4.96 o                         
   4  15   1          7.82          7.75         1.57 o                         
  -4  16   1        297.88        292.24        17.87 o                         
  -3  16   1        617.89        642.57        16.49 o                         
  -2  16   1        205.35        210.04         6.20 o                         
  -1  16   1        476.18        438.93         7.78 o                         
   0  16   1          5.67          6.47         1.80 o                         
   1  16   1        297.66        306.92         6.98 o                         
   2  16   1        280.26        288.93         7.78 o                         
   3  16   1         84.12         83.77         3.58 o                         
 -10   0   2        521.27        530.74         9.70 o                         
  -8   0   2       3568.66       3472.56        55.43 o                         
  -6   0   2       4403.55       4127.99        31.22 o                         
  -4   0   2         64.85         66.76         1.76 o                         
  -2   0   2       3070.47       3353.84        62.37 o                         
   0   0   2        413.67        525.08         4.75 o                         
   4   0   2      13206.59      13808.36       249.60 o                         
   6   0   2         24.31         26.04         1.58 o                         
   8   0   2       1022.37        988.72        17.84 o                         
  10   0   2        129.86        104.08         9.14 o                         
 -11   1   2        116.72        121.22         3.73 o                         
 -10   1   2        121.29        128.85         3.13 o                         
  -9   1   2          0.42          0.56         1.12 o                         
  -8   1   2         40.23         43.57         1.64 o                         
  -7   1   2         93.18         89.21         1.80 o                         
  -6   1   2        148.19        127.71         1.78 o                         
  -5   1   2       2041.44       2229.47        13.25 o                         
  -4   1   2        802.18        851.72         5.69 o                         
  -3   1   2         38.48         52.96         0.75 o                         
  -2   1   2       3770.34       3573.51        54.18 o                         
  -1   1   2       1138.71       1022.38         6.72 o                         
   0   1   2         30.52         41.27         0.56 o                         
   1   1   2       2745.31       2579.32        34.10 o                         
   2   1   2       5008.90       5203.08        79.44 o                         
   3   1   2        336.65        399.09         3.41 o                         
   4   1   2          0.64          2.12         0.48 o                         
   5   1   2         41.28         39.46         1.17 o                         
   6   1   2         20.94         27.60         1.16 o                         
   7   1   2         35.19         38.91         1.76 o                         
   8   1   2        157.84        164.04         3.72 o                         
   9   1   2        383.75        375.31         8.05 o                         
  10   1   2          5.53          4.54         2.54 o                         
 -11   2   2        463.62        459.71         9.23 o                         
 -10   2   2          7.57          7.15         1.26 o                         
  -9   2   2        518.67        527.73         6.58 o                         
  -8   2   2         20.36         18.81         1.20 o                         
  -7   2   2       2021.65       2008.00        12.20 o                         
  -6   2   2          8.77          9.62         0.63 o                         
  -5   2   2       1250.04       1233.08         7.54 o                         
  -4   2   2         68.86         72.92         1.25 o                         
  -3   2   2       2131.70       2234.17        19.41 o                         
  -2   2   2        180.31        182.18         1.48 o                         
   0   2   2         19.75         21.23         0.46 o                         
   1   2   2       1297.62       1314.12         8.68 o                         
   2   2   2         15.87         15.21         0.50 o                         
   3   2   2        770.78        562.14         4.41 o                         
   4   2   2         29.40         27.85         0.93 o                         
   5   2   2        947.51        888.71         7.05 o                         
   6   2   2         53.11         53.78         1.56 o                         
   7   2   2       1152.02       1173.05        10.79 o                         
   8   2   2          0.84          1.20         1.15 o                         
   9   2   2        771.77        805.03        14.43 o                         
  10   2   2         26.30         29.79         4.37 o                         
 -11   3   2        121.44        116.21         4.09 o                         
 -10   3   2        398.59        387.84         6.50 o                         
  -9   3   2        218.60        220.71         3.61 o                         
  -8   3   2       1477.46       1461.57        11.63 o                         
  -7   3   2        151.38        155.81         2.26 o                         
  -6   3   2         60.46         48.80         1.13 o                         
  -5   3   2       4302.34       4408.29        29.45 o                         
  -4   3   2       4479.88       4483.31        83.66 o                         
  -3   3   2       1167.09       1141.22         6.56 o                         
  -2   3   2       3706.88       3510.98        48.33 o                         
  -1   3   2          3.82          2.26         0.27 o                         
   0   3   2       5289.59       5578.80       105.17 o                         
   1   3   2        507.26        564.37         4.39 o                         
   2   3   2        672.80        764.92         5.77 o                         
   3   3   2         69.21         48.39         1.00 o                         
   4   3   2        263.02        276.92         2.80 o                         
   5   3   2        349.86        339.76         3.69 o                         
   6   3   2       1271.94       1239.20         9.68 o                         
   7   3   2         79.75         81.37         2.51 o                         
   8   3   2         32.88         38.11         2.37 o                         
   9   3   2         35.92         26.02         2.09 o                         
  10   3   2        129.42        139.75         6.45 o                         
 -11   4   2          0.42          1.52         1.82 o                         
 -10   4   2        513.92        528.68         7.42 o                         
  -9   4   2        381.31        399.38         6.10 o                         
  -8   4   2       1015.22       1039.25         9.80 o                         
  -7   4   2        240.54        240.82         2.67 o                         
  -6   4   2        465.61        438.03         3.68 o                         
  -5   4   2          1.20          1.19         0.38 o                         
  -4   4   2        589.37        626.77         4.39 o                         
  -3   4   2        231.47        227.72         1.96 o                         
  -2   4   2       5538.55       5435.14        82.77 o                         
  -1   4   2         68.76         69.85         0.87 o                         
   0   4   2       3540.87       3587.67        52.97 o                         
   1   4   2         85.74         87.72         1.57 o                         
   2   4   2        998.98       1064.30         8.09 o                         
   3   4   2         65.76         71.99         1.37 o                         
   4   4   2       3112.95       3258.93        19.44 o                         
   5   4   2        112.38        111.49         1.86 o                         
   6   4   2        141.59        142.73         2.55 o                         
   7   4   2         21.33         28.62         1.53 o                         
   8   4   2        710.86        674.29         9.08 o                         
   9   4   2         82.97         80.92         3.81 o                         
 -11   5   2          9.15          8.07         1.93 o                         
 -10   5   2        178.47        180.56         5.06 o                         
  -9   5   2        502.21        515.74         7.70 o                         
  -8   5   2          5.83          7.25         1.48 o                         
  -7   5   2        100.93         99.46         2.03 o                         
  -6   5   2        320.62        311.58         3.40 o                         
  -5   5   2          1.80         10.09         0.67 o                         
  -4   5   2        220.62        194.31         2.00 o                         
  -3   5   2       1908.33       1804.76        10.00 o                         
  -2   5   2        206.30        204.38         1.70 o                         
  -1   5   2       1204.77       1126.37         6.75 o                         
   0   5   2         92.72         94.22         1.27 o                         
   1   5   2       5762.55       5693.96       113.34 o                         
   2   5   2       3160.30       3245.40        21.61 o                         
   3   5   2        661.43        739.74         6.62 o                         
   4   5   2        100.87        100.70         1.53 o                         
   5   5   2        431.07        410.00         3.86 o                         
   6   5   2        424.81        443.39         5.81 o                         
   7   5   2       1168.19       1141.64        11.29 o                         
   8   5   2        174.81        171.51         3.63 o                         
   9   5   2        291.72        284.18         7.40 o                         
 -11   6   2          0.30         -0.68         1.83 o                         
 -10   6   2        129.68        132.73         3.88 o                         
  -9   6   2        242.13        248.88         5.04 o                         
  -8   6   2        104.85        102.65         2.59 o                         
  -7   6   2        312.58        304.85         3.81 o                         
  -6   6   2         32.75         33.97         1.17 o                         
  -5   6   2        592.67        605.15         4.77 o                         
  -4   6   2        122.88        119.10         1.71 o                         
  -3   6   2        358.40        391.97         3.03 o                         
  -2   6   2        246.77        242.38         2.00 o                         
  -1   6   2          2.88          7.98         0.44 o                         
   0   6   2         63.96         69.89         1.02 o                         
   1   6   2         11.32         16.40         0.65 o                         
   2   6   2         17.47         21.68         1.03 o                         
   3   6   2          0.31          6.27         0.71 o                         
   4   6   2          0.04         -0.09         0.57 o                         
   5   6   2        235.84        230.90         2.75 o                         
   6   6   2        113.82        117.16         2.32 o                         
   7   6   2         48.90         55.57         2.23 o                         
   8   6   2          7.78          7.65         1.36 o                         
   9   6   2          0.50         -0.01         1.64 o                         
 -10   7   2        626.44        642.74         9.90 o                         
  -9   7   2        453.20        457.68         6.57 o                         
  -8   7   2       1226.34       1240.23        13.97 o                         
  -7   7   2        650.44        657.86         6.42 o                         
  -6   7   2        279.32        277.93         3.15 o                         
  -5   7   2       1082.66       1107.25         7.74 o                         
  -4   7   2       7170.93       7107.24        74.19 o                         
  -3   7   2        685.30        721.06         5.07 o                         
  -2   7   2       2573.40       2589.03        13.64 o                         
  -1   7   2         11.74         11.69         0.54 o                         
   0   7   2       5260.96       5116.16        39.35 o                         
   1   7   2        614.21        587.72         5.03 o                         
   2   7   2        137.15        113.00         2.72 o                         
   3   7   2         18.22         13.86         1.05 o                         
   4   7   2        108.62        118.09         2.48 o                         
   5   7   2        437.31        445.88         4.89 o                         
   6   7   2       1732.74       1760.43        24.73 o                         
   7   7   2        173.46        175.29         4.50 o                         
   8   7   2         77.36         77.55         2.73 o                         
   9   7   2          1.41          0.90         1.73 o                         
 -10   8   2         19.34         20.43         3.16 o                         
  -9   8   2        341.19        353.57         6.04 o                         
  -8   8   2         90.62         94.75         3.08 o                         
  -7   8   2         28.15         34.08         1.68 o                         
  -6   8   2        156.79        154.29         2.47 o                         
  -5   8   2         66.50         63.60         1.47 o                         
  -4   8   2          3.54          6.23         0.60 o                         
  -3   8   2         44.86         45.26         0.96 o                         
  -2   8   2        192.73        184.57         1.99 o                         
  -1   8   2         16.08         18.49         0.73 o                         
   0   8   2         57.04         54.98         0.89 o                         
   1   8   2         81.90         85.37         1.28 o                         
   2   8   2         50.90         63.92         1.25 o                         
   3   8   2          2.30          0.51         0.74 o                         
   4   8   2         65.04         80.18         2.50 o                         
   5   8   2         37.12         34.99         1.60 o                         
   6   8   2         43.28         45.85         2.07 o                         
   7   8   2        153.15        152.88         3.65 o                         
   8   8   2         25.14         24.84         2.31 o                         
 -10   9   2          0.55          4.45         1.98 o                         
  -9   9   2        806.85        798.14        11.00 o                         
  -8   9   2          5.13          5.16         1.42 o                         
  -7   9   2         22.72         29.76         1.60 o                         
  -6   9   2          7.73         10.29         1.01 o                         
  -5   9   2          6.86          6.39         0.79 o                         
  -4   9   2         89.68         90.24         1.56 o                         
  -3   9   2        754.56        705.27         5.53 o                         
  -2   9   2          0.10          0.86         0.37 o                         
  -1   9   2        660.37        643.08         5.00 o                         
   0   9   2         89.39         92.05         1.19 o                         
   1   9   2       3377.16       3391.87        19.54 o                         
   2   9   2        845.01        871.71         7.04 o                         
   3   9   2        618.49        646.59         6.83 o                         
   4   9   2         61.34         56.40         1.98 o                         
   5   9   2        445.54        437.77         7.33 o                         
   6   9   2         67.85         69.97         3.45 o                         
   7   9   2       1293.73       1298.55        13.33 o                         
   8   9   2          1.10          1.13         1.35 o                         
  -9  10   2        411.52        417.19         7.98 o                         
  -8  10   2          4.16          1.65         1.65 o                         
  -7  10   2        713.12        702.26         7.24 o                         
  -6  10   2        284.05        290.57         4.02 o                         
  -5  10   2        274.29        271.60         3.59 o                         
  -4  10   2          5.35          5.96         0.66 o                         
  -3  10   2        126.74        121.19         1.66 o                         
  -2  10   2        160.20        154.55         2.19 o                         
  -1  10   2        178.72        173.42         2.50 o                         
   0  10   2        109.04        109.04         1.94 o                         
   1  10   2        168.12        163.57         1.82 o                         
   2  10   2        108.99        109.49         1.77 o                         
   3  10   2       2378.40       2421.38        19.13 o                         
   4  10   2        183.10        188.87         3.86 o                         
   5  10   2        438.24        438.57         8.71 o                         
   6  10   2         85.67         90.29         3.16 o                         
   7  10   2          0.05         -0.94         1.38 o                         
   8  10   2         65.58         59.89         3.68 o                         
  -9  11   2         11.69         12.00         1.93 o                         
  -8  11   2        592.99        602.44         9.34 o                         
  -7  11   2        326.18        326.05         4.84 o                         
  -6  11   2        119.78        116.09         2.61 o                         
  -5  11   2         83.15         75.97         1.91 o                         
  -4  11   2       2377.00       2365.24        15.77 o                         
  -3  11   2        208.30        201.64         2.75 o                         
  -2  11   2        582.28        566.17         5.82 o                         
  -1  11   2         22.24         19.42         1.00 o                         
   0  11   2       1279.37       1265.01         9.97 o                         
   1  11   2          7.91          8.07         0.66 o                         
   2  11   2          0.38          2.89         0.72 o                         
   3  11   2         15.06         18.14         1.17 o                         
   4  11   2         81.42         89.62         2.42 o                         
   5  11   2         62.99         63.75         2.29 o                         
   6  11   2        759.55        769.50         9.60 o                         
   7  11   2          0.18         -1.61         1.61 o                         
  -8  12   2          1.34          1.54         1.62 o                         
  -7  12   2         63.98         71.07         2.60 o                         
  -6  12   2        679.63        660.11         6.71 o                         
  -5  12   2        137.84        139.48         2.59 o                         
  -4  12   2         16.20         14.64         1.03 o                         
  -3  12   2         33.48         34.76         1.81 o                         
  -2  12   2       1534.33       1499.11        14.31 o                         
  -1  12   2        307.82        291.69         4.42 o                         
   0  12   2        727.12        714.68         6.66 o                         
   1  12   2         25.38         26.66         1.34 o                         
   2  12   2         11.27         12.54         0.77 o                         
   3  12   2        292.01        299.71         4.56 o                         
   4  12   2        139.33        145.32         3.72 o                         
   5  12   2         99.73        101.12         4.02 o                         
   6  12   2          0.03          0.66         1.28 o                         
  -7  13   2        298.29        293.35         7.59 o                         
  -6  13   2         69.65         69.42         2.48 o                         
  -5  13   2         40.51         37.81         1.78 o                         
  -4  13   2         12.97         11.26         1.08 o                         
  -3  13   2          4.59          6.36         1.11 o                         
  -2  13   2          0.91          2.14         1.07 o                         
  -1  13   2         52.87         57.55         2.28 o                         
   0  13   2          0.54         -0.38         0.83 o                         
   1  13   2        367.99        370.43         4.91 o                         
   2  13   2         20.37         23.38         1.78 o                         
   3  13   2        269.89        267.75         4.29 o                         
   4  13   2         85.69         82.78         2.70 o                         
   5  13   2          9.79          9.77         1.39 o                         
   6  13   2          3.08          1.04         1.56 o                         
  -6  14   2        626.42        623.89        11.83 o                         
  -5  14   2         77.82         84.76         2.79 o                         
  -4  14   2          0.00          1.53         1.37 o                         
  -3  14   2        472.60        482.46         9.57 o                         
  -2  14   2        364.33        360.90         5.66 o                         
  -1  14   2        936.80        924.21         9.44 o                         
   0  14   2        112.95        116.25         3.18 o                         
   1  14   2         10.58         11.01         1.11 o                         
   2  14   2        297.96        292.49         5.37 o                         
   3  14   2       1301.28       1328.63        14.11 o                         
   4  14   2        566.76        593.92        12.37 o                         
   5  14   2        184.37        182.24         5.33 o                         
  -5  15   2         26.17         29.87         2.72 o                         
  -4  15   2         58.72         55.08         3.07 o                         
  -3  15   2          7.41          4.79         1.47 o                         
  -2  15   2         16.09         19.38         1.72 o                         
  -1  15   2          2.49         -0.34         1.27 o                         
   0  15   2          5.14          5.99         1.29 o                         
   1  15   2          0.07          0.88         1.41 o                         
   2  15   2        408.72        399.63         6.46 o                         
   3  15   2          0.25         -2.06         2.06 o                         
   4  15   2          2.79          6.32         1.98 o                         
  -4  16   2         90.38         88.02         5.52 o                         
  -3  16   2        190.65        209.23         6.41 o                         
  -2  16   2        162.19        165.61         5.78 o                         
  -1  16   2        490.47        489.76        10.03 o                         
   0  16   2         26.81         30.40         2.67 o                         
   1  16   2         70.17         76.98         4.15 o                         
   2  16   2        147.66        150.92         4.84 o                         
 -11   0   3       1190.72       1173.90        18.53 o                         
  -9   0   3       2165.79       2181.94        23.33 o                         
  -7   0   3          0.09          4.36         1.02 o                         
  -5   0   3       6235.64       6235.87       156.81 o                         
  -3   0   3        461.99        482.35         4.15 o                         
   3   0   3        546.48        655.57         7.18 o                         
   5   0   3        827.53        761.18         8.15 o                         
   7   0   3        723.66        669.43        11.75 o                         
   9   0   3        650.30        657.66        21.13 o                         
 -12   1   3         77.54         86.44         4.99 o                         
 -11   1   3         46.79         56.32         2.71 o                         
 -10   1   3          1.78          0.90         1.09 o                         
  -9   1   3        463.04        463.21         6.06 o                         
  -8   1   3        136.77        144.63         2.51 o                         
  -7   1   3          7.52          8.75         0.77 o                         
  -6   1   3       2419.76       2497.39        13.74 o                         
  -5   1   3         69.68         90.08         1.32 o                         
  -4   1   3         13.62         17.11         0.56 o                         
  -3   1   3        112.10        119.14         1.17 o                         
  -2   1   3         15.02         13.61         0.37 o                         
  -1   1   3       1537.26       1507.87         9.04 o                         
   0   1   3        585.52        594.89         4.36 o                         
   1   1   3        396.93        389.61         3.19 o                         
   2   1   3         36.45         42.25         0.88 o                         
   3   1   3         30.84         26.75         0.85 o                         
   4   1   3         53.25         53.46         1.31 o                         
   5   1   3        257.99        261.13         3.18 o                         
   6   1   3        153.55        124.05         2.82 o                         
   7   1   3          7.53          4.25         1.10 o                         
   8   1   3         66.73         65.07         3.28 o                         
   9   1   3         60.25         49.38         5.29 o                         
 -12   2   3          9.40         10.41         2.02 o                         
 -11   2   3         28.97         25.38         1.91 o                         
 -10   2   3        731.20        754.13         8.75 o                         
  -9   2   3         13.92         15.03         1.47 o                         
  -8   2   3        265.60        270.50         3.44 o                         
  -7   2   3        147.67        148.25         2.18 o                         
  -6   2   3       1859.12       1746.20        10.33 o                         
  -5   2   3        135.74        133.39         1.62 o                         
  -4   2   3        889.30        723.50         4.58 o                         
  -3   2   3          1.39          1.46         0.26 o                         
  -2   2   3        935.60        920.00         5.02 o                         
  -1   2   3         66.71         68.39         0.92 o                         
   0   2   3       6436.34       6798.25       100.90 o                         
   1   2   3         34.64         35.14         0.73 o                         
   2   2   3        911.83        961.01         6.75 o                         
   3   2   3         45.18         44.97         1.06 o                         
   4   2   3       2715.53       2647.78        16.70 o                         
   5   2   3         13.87         16.04         1.03 o                         
   6   2   3        930.78       1006.79         9.49 o                         
   7   2   3         10.31         12.38         1.27 o                         
   8   2   3         38.18         44.62         2.41 o                         
   9   2   3          1.54          0.29         2.58 o                         
 -11   3   3        707.49        739.71         9.39 o                         
 -10   3   3         16.08         15.93         1.50 o                         
  -9   3   3        259.51        255.15         4.52 o                         
  -8   3   3       1154.57       1141.10         9.35 o                         
  -7   3   3        611.70        601.72         4.91 o                         
  -6   3   3        227.35        258.56         2.66 o                         
  -5   3   3        427.92        500.03         3.88 o                         
  -4   3   3        279.26        293.33         2.55 o                         
  -3   3   3       4028.03       4153.08        56.74 o                         
  -2   3   3       2787.64       2852.80        29.68 o                         
  -1   3   3        401.56        432.04         3.14 o                         
   0   3   3          1.64          1.31         0.35 o                         
   1   3   3         26.03         26.43         0.68 o                         
   2   3   3        373.58        359.35         3.61 o                         
   3   3   3       1612.98       1612.06        10.59 o                         
   4   3   3        162.52        166.37         2.23 o                         
   5   3   3          5.65          8.94         0.78 o                         
   6   3   3         59.28         71.58         2.08 o                         
   7   3   3        270.03        285.20         4.53 o                         
   8   3   3        335.47        348.23         6.38 o                         
   9   3   3         40.00         25.37         3.02 o                         
 -11   4   3        298.66        310.46         5.53 o                         
 -10   4   3        111.12        116.63         3.36 o                         
  -9   4   3        450.74        455.18         6.64 o                         
  -8   4   3         49.00         49.77         1.75 o                         
  -7   4   3         93.66         94.66         1.74 o                         
  -6   4   3        241.58        239.61         2.57 o                         
  -5   4   3       5140.09       5212.14        42.27 o                         
  -4   4   3         30.51         31.53         0.81 o                         
  -3   4   3       2697.78       2775.03        18.57 o                         
  -2   4   3        422.44        417.49         3.04 o                         
  -1   4   3         30.23         23.28         0.56 o                         
   0   4   3         89.77         86.94         1.15 o                         
   1   4   3       4130.41       3867.96        33.11 o                         
   2   4   3         40.71         37.64         1.16 o                         
   3   4   3       1459.14       1560.78        10.29 o                         
   4   4   3          0.88          1.53         0.64 o                         
   5   4   3        617.59        572.70         6.62 o                         
   6   4   3        126.44        126.79         2.61 o                         
   7   4   3        691.01        656.89         7.60 o                         
   8   4   3         61.04         63.94         3.16 o                         
   9   4   3        121.05        116.18         5.46 o                         
 -11   5   3          0.50         -1.51         1.51 o                         
 -10   5   3         34.33         36.22         2.19 o                         
  -9   5   3        505.29        509.24         7.44 o                         
  -8   5   3        431.74        429.66         4.84 o                         
  -7   5   3        508.38        495.78         4.37 o                         
  -6   5   3       4812.38       4848.70        27.40 o                         
  -5   5   3        344.24        366.12         3.09 o                         
  -4   5   3        193.16        153.74         1.74 o                         
  -3   5   3        655.10        626.11         4.08 o                         
  -2   5   3       1283.17       1241.36         7.89 o                         
  -1   5   3        961.81        925.60         5.94 o                         
   0   5   3        230.58        229.87         2.30 o                         
   1   5   3        898.11        909.23         7.42 o                         
   2   5   3       2374.65       2352.21        17.04 o                         
   3   5   3        750.04        738.03         6.56 o                         
   4   5   3       1540.88       1488.97        10.16 o                         
   5   5   3        245.70        238.57         2.95 o                         
   6   5   3        261.24        242.36         3.58 o                         
   7   5   3        203.25        193.57         3.71 o                         
   8   5   3        726.33        726.28        10.40 o                         
   9   5   3        113.51        113.99         5.11 o                         
 -11   6   3        164.16        166.01         5.16 o                         
 -10   6   3         59.02         64.89         2.82 o                         
  -9   6   3         22.84         22.53         1.79 o                         
  -8   6   3        207.16        202.39         4.25 o                         
  -7   6   3        186.65        185.09         2.90 o                         
  -6   6   3         35.24         45.83         1.17 o                         
  -5   6   3         52.19         47.86         1.12 o                         
  -4   6   3       1105.24       1219.92         7.41 o                         
  -3   6   3         78.59         82.49         1.17 o                         
  -2   6   3         53.28         75.36         1.09 o                         
  -1   6   3         33.90         34.85         0.76 o                         
   0   6   3       1346.51       1392.29         9.64 o                         
   1   6   3         10.06         12.80         0.82 o                         
   2   6   3        360.62        399.17         4.69 o                         
   3   6   3         60.11         65.50         2.04 o                         
   4   6   3         78.13         74.64         1.45 o                         
   5   6   3         69.71         66.11         1.74 o                         
   6   6   3         63.11         57.63         2.34 o                         
   7   6   3        116.39        121.23         3.32 o                         
   8   6   3          0.20          1.13         1.23 o                         
 -11   7   3        435.80        450.52         9.08 o                         
 -10   7   3        137.62        136.97         3.94 o                         
  -9   7   3         75.73         73.19         2.76 o                         
  -8   7   3        242.89        246.97         4.16 o                         
  -7   7   3       2094.87       2069.25        16.33 o                         
  -6   7   3         16.74         22.86         1.02 o                         
  -5   7   3        131.07        151.11         1.87 o                         
  -4   7   3        132.68        133.20         1.66 o                         
  -3   7   3       4031.36       4004.97        22.57 o                         
  -2   7   3       1589.71       1522.72         9.03 o                         
  -1   7   3        829.11        798.29         5.41 o                         
   0   7   3          0.79          0.81         0.40 o                         
   1   7   3         84.95         84.04         1.90 o                         
   2   7   3        452.88        447.70         5.15 o                         
   3   7   3       2739.65       2699.46        19.36 o                         
   4   7   3        321.97        331.93         5.27 o                         
   5   7   3          0.53          1.69         0.86 o                         
   6   7   3         86.74         85.62         2.53 o                         
   7   7   3        990.95       1021.47        10.66 o                         
   8   7   3        168.30        163.99         4.25 o                         
 -10   8   3          0.04          1.10         1.37 o                         
  -9   8   3          9.69          8.36         1.40 o                         
  -8   8   3        283.36        276.82         4.52 o                         
  -7   8   3         32.49         36.60         1.65 o                         
  -6   8   3        177.92        176.13         2.70 o                         
  -5   8   3         54.29         63.61         1.47 o                         
  -4   8   3          2.21          2.37         0.48 o                         
  -3   8   3         31.46         40.23         1.06 o                         
  -2   8   3        177.23        176.85         1.96 o                         
  -1   8   3        312.60        318.04         2.78 o                         
   0   8   3         54.81         54.29         1.04 o                         
   1   8   3         37.94         37.62         1.36 o                         
   2   8   3          0.12          0.56         0.79 o                         
   3   8   3        227.81        241.80         3.88 o                         
   4   8   3         69.32         68.91         2.57 o                         
   5   8   3        237.24        242.70         4.10 o                         
   6   8   3          0.59         -0.29         1.51 o                         
   7   8   3          3.60          2.30         1.24 o                         
   8   8   3         17.76         18.63         1.99 o                         
 -10   9   3         22.10         17.72         2.68 o                         
  -9   9   3         14.22         15.99         1.69 o                         
  -8   9   3        284.62        292.53         4.98 o                         
  -7   9   3        184.71        190.17         3.17 o                         
  -6   9   3       1981.41       2013.35        16.37 o                         
  -5   9   3        312.24        321.24         3.74 o                         
  -4   9   3        469.47        432.88         3.66 o                         
  -3   9   3        193.80        188.46         2.16 o                         
  -2   9   3       1472.80       1426.09         9.24 o                         
  -1   9   3        406.42        410.43         3.49 o                         
   0   9   3        203.32        205.43         2.24 o                         
   1   9   3         41.20         43.39         1.29 o                         
   2   9   3       1583.51       1571.91        14.22 o                         
   3   9   3         81.38         84.13         2.65 o                         
   4   9   3       1210.87       1224.15        15.12 o                         
   5   9   3          1.91          1.51         0.95 o                         
   6   9   3        141.46        134.01         5.87 o                         
   7   9   3        231.08        229.11         5.29 o                         
  -9  10   3        116.23        116.79         3.63 o                         
  -8  10   3         88.61         85.28         2.81 o                         
  -7  10   3          9.36          9.22         1.18 o                         
  -6  10   3        168.07        168.84         2.88 o                         
  -5  10   3        194.96        192.56         2.92 o                         
  -4  10   3       1009.59       1012.63         7.88 o                         
  -3  10   3        334.07        335.99         3.17 o                         
  -2  10   3        376.84        361.59         3.30 o                         
  -1  10   3          6.42          6.44         0.75 o                         
   0  10   3       1181.30       1161.15         7.58 o                         
   1  10   3        184.95        178.27         2.20 o                         
   2  10   3        285.31        270.07         4.47 o                         
   3  10   3        118.32        120.88         3.32 o                         
   4  10   3         27.32         32.23         2.22 o                         
   5  10   3         67.53         69.28         2.56 o                         
   6  10   3        465.96        481.66         9.07 o                         
   7  10   3          0.42          1.43         1.68 o                         
  -9  11   3         31.82         31.41         2.48 o                         
  -8  11   3         16.67         12.27         1.70 o                         
  -7  11   3        577.28        566.87         7.48 o                         
  -6  11   3         46.44         43.83         1.58 o                         
  -5  11   3        207.91        228.92         3.37 o                         
  -4  11   3         81.00         74.01         1.64 o                         
  -3  11   3       1294.92       1368.07        11.17 o                         
  -2  11   3         61.34         66.20         1.57 o                         
  -1  11   3        167.70        176.32         2.02 o                         
   0  11   3         17.37         16.01         0.69 o                         
   1  11   3         47.43         48.80         1.27 o                         
   2  11   3         87.01         84.79         2.23 o                         
   3  11   3       1019.86       1049.11        11.67 o                         
   4  11   3         50.64         53.47         2.09 o                         
   5  11   3         22.73         27.44         1.99 o                         
   6  11   3         60.02         59.53         3.12 o                         
  -8  12   3        116.08        117.44         4.16 o                         
  -7  12   3        152.08        153.44         3.31 o                         
  -6  12   3         27.27         26.84         1.49 o                         
  -5  12   3        475.32        478.93         5.83 o                         
  -4  12   3        155.47        149.78         2.97 o                         
  -3  12   3        225.89        227.89         3.45 o                         
  -2  12   3          2.93          3.75         0.85 o                         
  -1  12   3        408.05        420.10         4.90 o                         
   0  12   3        621.00        625.43         7.44 o                         
   1  12   3        278.89        289.62         3.03 o                         
   2  12   3        145.40        148.03         3.20 o                         
   3  12   3          0.83         -1.06         1.06 o                         
   4  12   3        121.34        122.79         3.24 o                         
   5  12   3        978.64        998.15        12.38 o                         
   6  12   3         61.74         61.50         3.55 o                         
  -8  13   3         43.98         53.25         2.88 o                         
  -7  13   3          0.00         -1.09         1.09 o                         
  -6  13   3        538.56        553.17         7.06 o                         
  -5  13   3        124.74        124.54         3.49 o                         
  -4  13   3          0.02         -0.99         0.99 o                         
  -3  13   3          4.68          3.83         1.17 o                         
  -2  13   3         12.69         11.89         1.33 o                         
  -1  13   3         29.69         29.27         1.53 o                         
   0  13   3         23.47         22.89         1.50 o                         
   1  13   3          0.20         -0.12         0.98 o                         
   2  13   3         86.55         84.85         2.65 o                         
   3  13   3          1.12          0.74         0.91 o                         
   4  13   3         62.96         68.59         3.57 o                         
   5  13   3          0.12          2.11         1.82 o                         
  -7  14   3          9.16          8.05         1.51 o                         
  -6  14   3        352.57        363.57         7.94 o                         
  -5  14   3        396.94        400.42         7.33 o                         
  -4  14   3       1473.38       1492.80        16.09 o                         
  -3  14   3        111.08        114.70         3.12 o                         
  -2  14   3          1.86          2.43         1.26 o                         
  -1  14   3        265.95        264.50         4.36 o                         
   0  14   3        686.85        681.07         7.90 o                         
   1  14   3        476.88        489.08         6.57 o                         
   2  14   3         71.46         69.78         2.64 o                         
   3  14   3         53.29         53.51         2.89 o                         
   4  14   3        316.18        306.96         6.53 o                         
  -5  15   3        285.18        283.19         7.54 o                         
  -4  15   3         56.60         58.15         3.86 o                         
  -3  15   3         22.77         18.36         1.84 o                         
  -2  15   3          4.78          4.59         1.35 o                         
  -1  15   3         33.74         35.48         2.16 o                         
   0  15   3          6.48          3.79         1.06 o                         
   1  15   3         44.18         40.54         1.85 o                         
   2  15   3          9.62          4.83         2.62 o                         
   3  15   3          7.31         10.16         2.00 o                         
  -4  16   3        190.51        206.87         7.18 o                         
  -3  16   3          1.45          2.86         2.14 o                         
  -2  16   3          0.68          0.27         2.31 o                         
  -1  16   3        456.15        474.06         8.85 o                         
   0  16   3        337.21        350.29        10.51 o                         
   1  16   3        463.31        469.66         6.94 o                         
 -12   0   4       1408.75       1486.30        39.89 o                         
 -10   0   4        115.86        123.43         4.33 o                         
  -8   0   4       1087.08       1144.83        14.46 o                         
  -6   0   4        331.64        291.46         4.00 o                         
  -4   0   4       5197.53       5634.95       106.97 o                         
   0   0   4       1157.80       1076.94         9.71 o                         
   2   0   4       1203.97       1086.05        10.15 o                         
   4   0   4        768.70        758.74         9.40 o                         
   6   0   4       2582.48       2594.61        41.33 o                         
   8   0   4        730.95        756.15        32.94 o                         
 -12   1   4         85.30         83.85         4.68 o                         
 -11   1   4         14.59         15.55         1.80 o                         
 -10   1   4         90.45         97.22         2.79 o                         
  -9   1   4        382.98        376.36         5.56 o                         
  -8   1   4        121.52        125.24         2.34 o                         
  -7   1   4          8.87          8.24         0.81 o                         
  -6   1   4        526.69        552.16         4.17 o                         
  -5   1   4         25.57         28.47         0.77 o                         
  -4   1   4          7.79          7.19         0.42 o                         
  -3   1   4        557.09        563.33         3.62 o                         
  -2   1   4         80.88         82.19         0.98 o                         
  -1   1   4         85.20         92.20         1.12 o                         
   0   1   4         19.00         20.04         0.63 o                         
   1   1   4         23.09         24.15         0.66 o                         
   2   1   4         62.78         59.87         1.12 o                         
   3   1   4         98.97         89.71         1.52 o                         
   4   1   4         20.03         14.81         0.86 o                         
   5   1   4          0.25          5.34         0.82 o                         
   6   1   4          4.77          1.04         0.68 o                         
   7   1   4        409.01        375.38         6.35 o                         
   8   1   4         14.62          9.60         2.10 o                         
 -12   2   4         27.37         22.87         2.42 o                         
 -11   2   4          0.04          1.71         1.33 o                         
 -10   2   4        148.55        147.65         3.64 o                         
  -9   2   4       1292.26       1263.69        11.49 o                         
  -8   2   4        104.45        107.64         2.12 o                         
  -7   2   4        774.35        721.51         6.16 o                         
  -6   2   4         15.25         16.75         0.76 o                         
  -5   2   4        374.96        479.71         3.59 o                         
  -4   2   4         66.38         59.89         0.97 o                         
  -2   2   4          1.69          1.13         0.23 o                         
  -1   2   4        396.57        516.89         3.80 o                         
   0   2   4          0.99          1.47         0.29 o                         
   1   2   4       2123.37       2077.52        13.05 o                         
   2   2   4         29.06         28.83         0.84 o                         
   3   2   4       2752.80       2754.90        17.15 o                         
   4   2   4          1.60          1.77         0.66 o                         
   5   2   4          2.11          2.80         0.72 o                         
   6   2   4         20.45         20.38         1.42 o                         
   7   2   4       2297.01       2222.24        24.97 o                         
   8   2   4         64.24         63.42         3.89 o                         
 -12   3   4          2.12          0.38         1.59 o                         
 -11   3   4        460.68        478.23         6.92 o                         
 -10   3   4        495.59        521.87         7.15 o                         
  -9   3   4          0.36          1.49         1.00 o                         
  -8   3   4         17.10         16.40         1.09 o                         
  -7   3   4        288.85        283.26         3.06 o                         
  -6   3   4        688.37        659.98         4.76 o                         
  -5   3   4        677.91        671.80         4.70 o                         
  -4   3   4       1482.73       1463.39         8.63 o                         
  -3   3   4        295.28        286.40         2.31 o                         
  -2   3   4         17.17         16.41         0.61 o                         
  -1   3   4        531.80        515.57         4.09 o                         
   0   3   4       1132.63       1094.70         7.62 o                         
   1   3   4        145.35        147.98         1.65 o                         
   2   3   4         30.65         28.86         0.83 o                         
   3   3   4        343.99        341.32         3.31 o                         
   4   3   4       1523.42       1442.62        10.21 o                         
   5   3   4        982.41        900.33         7.69 o                         
   6   3   4        468.86        392.26         5.65 o                         
   7   3   4        613.41        585.32        10.48 o                         
   8   3   4         56.62         68.42         3.42 o                         
 -12   4   4        626.57        654.23        11.64 o                         
 -11   4   4         66.94         68.06         2.58 o                         
 -10   4   4        114.70        108.79         3.05 o                         
  -9   4   4        135.13        134.39         3.14 o                         
  -8   4   4        695.22        721.42         6.68 o                         
  -7   4   4         18.17         18.67         0.95 o                         
  -6   4   4        760.41        718.89         5.34 o                         
  -5   4   4        528.64        530.26         3.92 o                         
  -4   4   4        219.81        223.75         2.12 o                         
  -3   4   4         20.73         22.08         0.70 o                         
  -2   4   4       1782.31       1792.49        11.35 o                         
  -1   4   4         10.13         12.24         0.50 o                         
   0   4   4       1896.03       1843.88        12.67 o                         
   1   4   4        104.29        105.61         1.84 o                         
   2   4   4        641.30        591.00         4.98 o                         
   3   4   4        102.98        100.85         1.60 o                         
   4   4   4        907.93        888.05         6.78 o                         
   5   4   4         16.32         15.26         1.06 o                         
   6   4   4        623.17        614.46         6.47 o                         
   7   4   4          0.84          1.99         1.09 o                         
   8   4   4         50.31         51.86         3.10 o                         
 -11   5   4        277.13        261.96         5.05 o                         
 -10   5   4         89.26         98.67         2.71 o                         
  -9   5   4        845.79        845.53         9.56 o                         
  -8   5   4          4.70          4.01         0.92 o                         
  -7   5   4        288.90        279.04         3.14 o                         
  -6   5   4        774.29        766.63         5.93 o                         
  -5   5   4       1107.31       1075.70         6.75 o                         
  -4   5   4         31.08         31.17         0.74 o                         
  -3   5   4         55.78         50.54         0.98 o                         
  -2   5   4        620.96        618.07         4.65 o                         
  -1   5   4       3814.98       3827.11        23.00 o                         
   0   5   4       1760.84       1746.46        13.11 o                         
   1   5   4       1687.50       1672.87        12.20 o                         
   2   5   4         13.77         15.58         0.75 o                         
   3   5   4        353.12        339.84         3.63 o                         
   4   5   4        102.23        109.32         1.87 o                         
   5   5   4        414.38        477.49         7.23 o                         
   6   5   4          3.05          6.01         1.16 o                         
   7   5   4        408.94        368.31         5.50 o                         
   8   5   4        147.95        146.90         4.84 o                         
 -11   6   4          4.45          1.96         1.63 o                         
 -10   6   4        216.16        220.81         4.59 o                         
  -9   6   4          5.95          6.42         1.23 o                         
  -8   6   4         37.31         36.04         1.84 o                         
  -7   6   4         65.14         63.56         1.62 o                         
  -6   6   4        288.14        277.25         2.91 o                         
  -5   6   4         79.12         91.50         1.46 o                         
  -4   6   4        158.93        156.35         1.76 o                         
  -3   6   4       4015.45       4027.65        23.73 o                         
  -2   6   4         16.23         17.79         0.75 o                         
  -1   6   4         35.72         35.37         0.84 o                         
   0   6   4         13.41         16.82         0.82 o                         
   1   6   4         19.73         26.17         1.23 o                         
   2   6   4        126.20        122.18         2.52 o                         
   3   6   4         49.12         45.51         1.76 o                         
   4   6   4         10.12         11.46         1.02 o                         
   5   6   4          7.92          8.01         0.92 o                         
   6   6   4         11.22         13.12         1.43 o                         
   7   6   4        526.36        519.37         7.74 o                         
   8   6   4         22.73         20.77         2.19 o                         
 -11   7   4         76.88         84.40         4.13 o                         
 -10   7   4       1444.42       1481.23        16.33 o                         
  -9   7   4         11.23          9.36         1.47 o                         
  -8   7   4         14.24         13.69         1.29 o                         
  -7   7   4        234.68        234.62         2.97 o                         
  -6   7   4       1287.37       1235.96         9.34 o                         
  -5   7   4        964.25        948.84         6.41 o                         
  -4   7   4        831.97        780.58         5.33 o                         
  -3   7   4          0.60          1.58         0.48 o                         
  -2   7   4        810.57        796.88         5.70 o                         
  -1   7   4        414.11        411.83         3.34 o                         
   0   7   4       2567.72       2481.61        18.52 o                         
   1   7   4        294.91        292.41         4.53 o                         
   2   7   4          9.37          9.69         0.97 o                         
   3   7   4        291.46        298.29         5.02 o                         
   4   7   4       3180.62       3195.99        25.60 o                         
   5   7   4        596.22        575.13         7.88 o                         
   6   7   4       1583.32       1518.06        15.27 o                         
   7   7   4        124.24        110.35         3.05 o                         
 -10   8   4         18.29         20.94         1.95 o                         
  -9   8   4        184.61        180.95         3.93 o                         
  -8   8   4         90.75         96.40         2.81 o                         
  -7   8   4         24.55         28.31         1.40 o                         
  -6   8   4         29.13         23.37         1.08 o                         
  -5   8   4        263.00        267.14         2.85 o                         
  -4   8   4        177.66        162.27         1.89 o                         
  -3   8   4        146.35        137.38         2.07 o                         
  -2   8   4          4.68          7.63         0.61 o                         
  -1   8   4          4.88          4.74         0.49 o                         
   0   8   4         28.34         28.49         1.07 o                         
   1   8   4          0.36          0.71         0.68 o                         
   2   8   4        597.46        612.92         6.94 o                         
   3   8   4          0.75          1.73         0.96 o                         
   4   8   4          5.93          9.06         1.53 o                         
   5   8   4          7.32          6.56         1.07 o                         
   6   8   4          5.43          6.23         1.36 o                         
   7   8   4          6.48          6.77         2.12 o                         
 -10   9   4         63.08         61.57         3.76 o                         
  -9   9   4        168.10        170.42         3.95 o                         
  -8   9   4        122.51        124.26         3.23 o                         
  -7   9   4        905.96        921.30         8.81 o                         
  -6   9   4        168.12        160.98         3.15 o                         
  -5   9   4       1523.86       1521.36        10.12 o                         
  -4   9   4         70.28         67.38         1.26 o                         
  -3   9   4         61.47         63.66         1.36 o                         
  -2   9   4          0.53          0.99         0.48 o                         
  -1   9   4       2066.33       2047.49        12.53 o                         
   0   9   4        239.89        242.25         2.89 o                         
   1   9   4        869.03        877.87         8.82 o                         
   2   9   4         18.13         21.06         1.53 o                         
   3   9   4        351.60        364.66         6.56 o                         
   4   9   4        144.70        152.26         4.46 o                         
   5   9   4        420.86        437.84         6.35 o                         
   6   9   4          1.09          2.09         1.65 o                         
   7   9   4        221.61        209.02         6.15 o                         
 -10  10   4         17.80         15.34         2.06 o                         
  -9  10   4         86.60         86.27         3.50 o                         
  -8  10   4         70.65         67.91         2.75 o                         
  -7  10   4        228.26        215.71         3.75 o                         
  -6  10   4        299.69        295.99         3.88 o                         
  -5  10   4        862.45        909.68         7.55 o                         
  -4  10   4          1.30          2.00         0.67 o                         
  -3  10   4        423.98        451.67         5.15 o                         
  -2  10   4        136.05        133.08         2.30 o                         
  -1  10   4        972.17        959.81         7.49 o                         
   0  10   4         34.09         36.74         1.22 o                         
   1  10   4        268.31        261.07         4.96 o                         
   2  10   4         65.53         67.10         2.68 o                         
   3  10   4        109.76        114.93         3.55 o                         
   4  10   4         45.42         44.34         2.79 o                         
   5  10   4        180.79        184.95         3.65 o                         
   6  10   4         68.06         71.98         3.44 o                         
  -9  11   4        165.60        161.91         5.50 o                         
  -8  11   4         66.48         66.41         2.89 o                         
  -7  11   4         73.58         68.01         2.28 o                         
  -6  11   4        440.11        454.49         5.34 o                         
  -5  11   4         62.07         66.84         1.81 o                         
  -4  11   4        184.63        187.89         2.66 o                         
  -3  11   4          0.20          0.60         0.66 o                         
  -2  11   4        312.14        302.43         4.11 o                         
  -1  11   4         97.48         89.90         1.56 o                         
   0  11   4        765.39        760.09         8.62 o                         
   1  11   4        170.84        172.66         3.08 o                         
   2  11   4         25.63         36.15         2.12 o                         
   3  11   4         20.25         19.39         1.85 o                         
   4  11   4        941.89        985.93        14.08 o                         
   5  11   4         23.44         22.78         1.97 o                         
   6  11   4        669.41        641.64        11.69 o                         
  -8  12   4        721.46        736.93        18.48 o                         
  -7  12   4        204.13        205.28         3.68 o                         
  -6  12   4        110.92        115.82         2.46 o                         
  -5  12   4         14.67         12.94         1.38 o                         
  -4  12   4        364.26        352.40         4.96 o                         
  -3  12   4        662.69        657.29         6.42 o                         
  -2  12   4        167.01        167.69         2.57 o                         
  -1  12   4         44.16         47.10         1.23 o                         
   0  12   4        129.38        123.57         2.14 o                         
   1  12   4        138.13        135.31         2.78 o                         
   2  12   4       1730.36       1745.77        17.77 o                         
   3  12   4        104.77        110.26         3.60 o                         
   4  12   4        123.58        130.83         5.47 o                         
   5  12   4         66.70         67.16         2.92 o                         
  -8  13   4        132.77        124.87         4.35 o                         
  -7  13   4         37.64         33.19         1.95 o                         
  -6  13   4          0.05          2.66         1.12 o                         
  -5  13   4         15.15         12.98         1.39 o                         
  -4  13   4         23.95         19.68         1.46 o                         
  -3  13   4          2.60          2.36         1.09 o                         
  -2  13   4        105.62        100.97         2.50 o                         
  -1  13   4        211.31        207.35         4.19 o                         
   0  13   4          4.91          4.28         0.77 o                         
   1  13   4         50.43         49.36         2.33 o                         
   2  13   4          0.75          0.66         0.85 o                         
   3  13   4         15.83         16.02         1.97 o                         
   4  13   4          0.24         -0.67         1.63 o                         
  -7  14   4        470.09        474.65         9.31 o                         
  -6  14   4         20.38         19.12         2.98 o                         
  -5  14   4        146.99        148.00         6.12 o                         
  -4  14   4        357.10        354.64         6.78 o                         
  -3  14   4        429.62        412.07         7.52 o                         
  -2  14   4        420.35        405.92         5.34 o                         
  -1  14   4        271.75        254.67         5.61 o                         
   0  14   4         50.03         57.51         2.67 o                         
   1  14   4        614.95        620.09         9.40 o                         
   2  14   4        301.23        306.40         6.76 o                         
   3  14   4        402.49        425.24         7.78 o                         
  -5  15   4         31.38         26.48         4.67 o                         
  -4  15   4          0.01         -0.14         1.93 o                         
  -3  15   4         58.96         54.17         3.79 o                         
  -2  15   4         28.45         22.94         2.17 o                         
  -1  15   4         24.15         23.99         1.72 o                         
   0  15   4         75.60         70.69         3.10 o                         
   1  15   4          0.44         -1.36         1.90 o                         
   2  15   4          0.01         -1.90         1.99 o                         
  -3  16   4        354.91        402.75        16.77 o                         
  -2  16   4        315.35        326.64         8.78 o                         
  -1  16   4          0.21         -0.70         1.77 o                         
   0  16   4          0.55          2.28         1.28 o                         
 -11   0   5        249.62        269.99         7.34 o                         
  -9   0   5        416.38        361.76         7.60 o                         
  -7   0   5       4595.65       4637.47        38.41 o                         
  -5   0   5       2156.23       2009.78        15.38 o                         
  -3   0   5        624.85        654.39         6.01 o                         
  -1   0   5       2676.23       2652.02        24.08 o                         
   1   0   5        247.64        228.59         3.55 o                         
   3   0   5       5469.42       5385.59        49.37 o                         
   5   0   5       3566.33       3489.92        36.91 o                         
   7   0   5          9.84         19.04         2.66 o                         
 -12   1   5         90.73         87.75         4.84 o                         
 -11   1   5        383.96        388.37         6.24 o                         
 -10   1   5         30.92         30.17         1.90 o                         
  -9   1   5        278.49        263.18         4.34 o                         
  -8   1   5        303.95        285.84         3.89 o                         
  -7   1   5          0.11          1.67         0.57 o                         
  -6   1   5        165.93        166.33         1.97 o                         
  -5   1   5        163.74        144.83         1.71 o                         
  -4   1   5        171.31        200.99         1.88 o                         
  -3   1   5        598.10        676.35         4.46 o                         
  -2   1   5        602.44        724.67         4.56 o                         
  -1   1   5       4712.41       4970.34        76.36 o                         
   0   1   5       2614.32       2801.16        18.48 o                         
   1   1   5        146.14        173.46         2.09 o                         
   2   1   5        128.26        147.51         1.84 o                         
   3   1   5        624.34        622.77         5.10 o                         
   4   1   5        103.05         89.25         2.07 o                         
   5   1   5          0.32         -0.34         1.03 o                         
   6   1   5         75.90         60.84         3.15 o                         
   7   1   5          1.25          3.95         1.48 o                         
   8   1   5         12.64         12.39         3.88 o                         
 -12   2   5        355.60        308.48         5.91 o                         
 -11   2   5         55.09         53.90         2.83 o                         
 -10   2   5        597.63        629.32         7.57 o                         
  -9   2   5         26.90         26.04         1.53 o                         
  -8   2   5         92.69         74.17         2.02 o                         
  -7   2   5         17.36         17.69         0.90 o                         
  -6   2   5       4616.94       4590.09        25.40 o                         
  -5   2   5         21.62         25.99         0.79 o                         
  -4   2   5        265.24        281.03         2.29 o                         
  -3   2   5        175.29        179.06         1.78 o                         
  -2   2   5       1070.01        999.60         6.17 o                         
  -1   2   5         87.66         90.11         1.27 o                         
   0   2   5       5681.96       5768.84        59.88 o                         
   1   2   5         23.46         21.77         0.82 o                         
   2   2   5        391.71        368.04         3.50 o                         
   3   2   5         36.65         37.15         1.18 o                         
   4   2   5       1017.73       1032.10         8.49 o                         
   5   2   5         47.84         50.42         1.71 o                         
   6   2   5        147.28        125.30         3.00 o                         
   7   2   5         28.80         27.19         2.22 o                         
   8   2   5        327.67        318.93        11.10 o                         
 -12   3   5          1.74          1.08         1.73 o                         
 -11   3   5         15.11         16.99         1.67 o                         
 -10   3   5        260.40        270.46         4.48 o                         
  -9   3   5        348.76        372.08         5.51 o                         
  -8   3   5         15.86         21.34         1.28 o                         
  -7   3   5        374.12        385.27         3.71 o                         
  -6   3   5        199.46        195.84         2.18 o                         
  -5   3   5         35.30         37.84         0.94 o                         
  -4   3   5       1701.72       1701.58         9.51 o                         
  -3   3   5       2902.17       2982.10        16.10 o                         
  -2   3   5        768.82        837.35         5.52 o                         
  -1   3   5       2196.64       2328.36        15.39 o                         
   0   3   5          3.93         13.59         0.60 o                         
   1   3   5       1554.22       1455.87         9.08 o                         
   2   3   5        778.24        738.87         5.44 o                         
   3   3   5         17.79         20.26         0.94 o                         
   4   3   5          9.11          8.27         0.87 o                         
   5   3   5        382.06        364.41         4.53 o                         
   6   3   5        406.82        388.25         7.10 o                         
   7   3   5        628.88        609.84         8.70 o                         
   8   3   5          0.09         -0.08         2.34 o                         
 -12   4   5         74.01         80.97         4.79 o                         
 -11   4   5         95.97        103.52         3.11 o                         
 -10   4   5        109.06        104.40         2.86 o                         
  -9   4   5        670.70        634.52         7.37 o                         
  -8   4   5        519.79        535.23         6.23 o                         
  -7   4   5       1125.03       1110.12         7.21 o                         
  -6   4   5         34.65         35.90         1.06 o                         
  -5   4   5        128.67        104.28         1.49 o                         
  -4   4   5         13.36         15.94         0.60 o                         
  -3   4   5       1001.17       1039.58         6.83 o                         
  -2   4   5        145.00        138.72         1.58 o                         
  -1   4   5       1654.76       1623.20        10.13 o                         
   0   4   5          3.34          3.94         0.49 o                         
   1   4   5        504.33        490.74         4.04 o                         
   2   4   5         13.01         12.83         0.63 o                         
   3   4   5       1354.54       1321.02         9.71 o                         
   4   4   5         33.59         31.26         1.33 o                         
   5   4   5       1004.38        990.32         8.67 o                         
   6   4   5         57.95         55.44         2.10 o                         
   7   4   5         32.51         38.09         2.77 o                         
 -11   5   5         70.05         72.85         2.63 o                         
 -10   5   5        178.29        173.67         3.63 o                         
  -9   5   5        315.11        301.03         4.44 o                         
  -8   5   5        982.19        972.97         9.60 o                         
  -7   5   5          5.25          5.00         0.70 o                         
  -6   5   5         50.53         54.04         1.31 o                         
  -5   5   5        656.66        645.04         4.56 o                         
  -4   5   5       1372.29       1324.04         8.05 o                         
  -3   5   5        530.51        498.36         3.96 o                         
  -2   5   5        104.78         78.58         1.38 o                         
  -1   5   5        726.62        754.70         5.26 o                         
   0   5   5       3369.32       3378.86        21.37 o                         
   1   5   5        252.89        253.19         3.22 o                         
   2   5   5        918.46        914.43         6.95 o                         
   3   5   5        317.17        307.91         3.63 o                         
   4   5   5          0.64          0.28         0.67 o                         
   5   5   5        244.80        264.02         3.70 o                         
   6   5   5        361.43        379.38         4.90 o                         
   7   5   5        301.14        299.85         8.11 o                         
 -11   6   5          8.90          6.01         1.62 o                         
 -10   6   5         14.27         17.15         1.52 o                         
  -9   6   5        446.49        450.27         5.55 o                         
  -8   6   5          6.12          4.82         0.92 o                         
  -7   6   5        127.34        125.70         2.09 o                         
  -6   6   5       1117.50       1114.29         7.05 o                         
  -5   6   5         60.53         63.12         1.23 o                         
  -4   6   5          8.70         14.22         0.70 o                         
  -3   6   5        280.97        272.57         2.96 o                         
  -2   6   5        595.27        635.29         5.01 o                         
  -1   6   5         96.53         98.39         1.42 o                         
   0   6   5        357.28        357.04         4.09 o                         
   1   6   5         34.68         35.99         1.46 o                         
   2   6   5        169.09        168.72         2.96 o                         
   3   6   5          3.88          4.06         0.77 o                         
   4   6   5         34.69         39.24         1.40 o                         
   5   6   5          0.15         -0.19         0.90 o                         
   6   6   5        114.53        100.27         4.30 o                         
   7   6   5         11.28         12.16         2.05 o                         
 -11   7   5          0.02         -1.47         1.50 o                         
 -10   7   5        213.39        207.50         4.30 o                         
  -9   7   5        663.95        688.78         6.87 o                         
  -8   7   5        294.40        300.58         3.92 o                         
  -7   7   5        147.50        151.82         2.68 o                         
  -6   7   5         31.42         32.25         1.08 o                         
  -5   7   5        930.04        919.71         6.94 o                         
  -4   7   5        618.32        623.70         4.81 o                         
  -3   7   5       4249.62       4252.11        24.84 o                         
  -2   7   5        424.58        448.76         4.10 o                         
  -1   7   5        833.02        877.69         6.65 o                         
   0   7   5         62.84         59.73         1.53 o                         
   1   7   5       3073.31       3065.50        30.61 o                         
   2   7   5        638.88        660.72         8.29 o                         
   3   7   5        136.91        143.22         3.70 o                         
   4   7   5         24.63         25.10         1.50 o                         
   5   7   5        557.16        537.43         8.04 o                         
   6   7   5        373.08        372.33         6.20 o                         
   7   7   5       1069.30       1062.67        13.28 o                         
 -11   8   5        113.72        117.89         4.16 o                         
 -10   8   5         57.45         59.63         2.57 o                         
  -9   8   5        281.91        262.43         4.36 o                         
  -8   8   5        145.54        153.44         3.03 o                         
  -7   8   5          3.51          3.34         0.86 o                         
  -6   8   5        111.67        111.44         1.87 o                         
  -5   8   5        116.95        107.65         1.85 o                         
  -4   8   5         79.39         79.85         1.66 o                         
  -3   8   5          2.08          1.19         0.57 o                         
  -2   8   5         21.45         23.28         0.96 o                         
  -1   8   5        180.24        181.04         2.05 o                         
   0   8   5         41.37         42.87         1.29 o                         
   1   8   5          7.71          7.06         1.09 o                         
   2   8   5          0.88         -0.17         0.95 o                         
   3   8   5          0.96          2.65         1.22 o                         
   4   8   5          1.69          1.97         0.82 o                         
   5   8   5         35.28         30.84         2.02 o                         
   6   8   5        164.47        161.34         4.07 o                         
 -10   9   5        651.98        657.43        12.01 o                         
  -9   9   5         57.61         54.83         2.52 o                         
  -8   9   5       1260.08       1277.37        12.31 o                         
  -7   9   5         99.52         95.82         2.14 o                         
  -6   9   5         12.43         16.75         0.96 o                         
  -5   9   5          7.87          9.61         0.90 o                         
  -4   9   5        707.45        707.55         6.28 o                         
  -3   9   5        136.22        135.11         2.40 o                         
  -2   9   5          0.64          2.28         0.65 o                         
  -1   9   5        284.35        283.70         2.89 o                         
   0   9   5       2869.28       2889.97        21.43 o                         
   1   9   5        234.11        239.81         4.32 o                         
   2   9   5       1083.80       1098.35        12.08 o                         
   3   9   5        210.55        223.38         5.34 o                         
   4   9   5         19.14         16.66         2.10 o                         
   5   9   5         24.65         25.66         1.67 o                         
   6   9   5        299.75        318.51         6.39 o                         
 -10  10   5         28.97         25.30         2.36 o                         
  -9  10   5        323.40        317.67         5.40 o                         
  -8  10   5        261.84        266.83         4.40 o                         
  -7  10   5          4.16          2.85         1.02 o                         
  -6  10   5        333.33        363.69         4.31 o                         
  -5  10   5        136.83        147.88         2.97 o                         
  -4  10   5        213.15        239.75         4.19 o                         
  -3  10   5          0.61          1.10         0.71 o                         
  -2  10   5        865.21        849.97         6.86 o                         
  -1  10   5        110.97        107.18         1.91 o                         
   0  10   5          0.54          0.30         0.83 o                         
   1  10   5        110.48        119.02         3.38 o                         
   2  10   5        154.57        159.51         4.10 o                         
   3  10   5        129.95        128.74         3.97 o                         
   4  10   5       1080.33       1085.68        16.78 o                         
   5  10   5         86.93         81.87         5.50 o                         
  -9  11   5        219.10        221.74         5.82 o                         
  -8  11   5         13.06         12.70         1.68 o                         
  -7  11   5          4.65          5.36         1.12 o                         
  -6  11   5         58.55         64.30         1.80 o                         
  -5  11   5        467.61        425.64         5.76 o                         
  -4  11   5        140.55        133.74         2.98 o                         
  -3  11   5       1619.38       1589.93        15.25 o                         
  -2  11   5        432.44        417.49         4.48 o                         
  -1  11   5        552.34        548.06         6.38 o                         
   0  11   5         52.83         51.18         1.66 o                         
   1  11   5        692.97        710.55         7.49 o                         
   2  11   5         13.19         14.62         1.72 o                         
   3  11   5          3.84          0.58         1.66 o                         
   4  11   5         64.39         66.09         3.86 o                         
   5  11   5        331.47        334.85         6.40 o                         
  -8  12   5          2.42          3.91         1.97 o                         
  -7  12   5        197.71        196.78         3.90 o                         
  -6  12   5        361.57        357.12         4.93 o                         
  -5  12   5        330.29        315.28         5.05 o                         
  -4  12   5         11.57          9.89         1.19 o                         
  -3  12   5        218.95        224.93         3.84 o                         
  -2  12   5        154.15        150.17         2.81 o                         
  -1  12   5       1309.87       1315.43        10.41 o                         
   0  12   5        185.87        180.76         3.23 o                         
   1  12   5         99.74         97.52         2.16 o                         
   2  12   5         87.77         89.21         3.45 o                         
   3  12   5        205.42        214.60         5.15 o                         
   4  12   5        238.46        247.93         6.91 o                         
  -8  13   5         53.30         53.27         4.22 o                         
  -7  13   5         99.26        104.41         5.04 o                         
  -6  13   5         43.16         46.46         2.49 o                         
  -5  13   5        102.91         98.04         3.16 o                         
  -4  13   5         18.22         25.04         1.58 o                         
  -3  13   5          9.08         12.02         1.11 o                         
  -2  13   5        122.19        104.30         1.96 o                         
  -1  13   5          7.44          4.29         1.10 o                         
   0  13   5        567.23        563.37         7.92 o                         
   1  13   5          1.04         -0.27         0.93 o                         
   2  13   5         58.38         59.02         2.34 o                         
   3  13   5          1.34          0.76         1.77 o                         
  -6  14   5        311.35        318.47         9.73 o                         
  -5  14   5        246.98        243.95         5.07 o                         
  -4  14   5         27.76         22.69         2.37 o                         
  -3  14   5         29.39         31.25         2.21 o                         
  -2  14   5       1077.63       1079.88        11.41 o                         
  -1  14   5        295.12        284.36         4.83 o                         
   0  14   5        200.42        202.76         5.37 o                         
   1  14   5         75.17         69.18         2.97 o                         
   2  14   5         50.46         52.06         2.95 o                         
  -5  15   5          7.16          6.28         2.30 o                         
  -4  15   5         27.10         29.09         3.13 o                         
  -3  15   5         13.96          8.26         2.37 o                         
  -2  15   5         10.74          9.73         1.74 o                         
  -1  15   5        267.53        247.82         5.83 o                         
   0  15   5          0.56         -0.42         1.80 o                         
   1  15   5          5.53          7.53         2.13 o                         
 -12   0   6          9.47          8.77         2.57 o                         
 -10   0   6       2832.84       2815.40        36.42 o                         
  -8   0   6        616.49        607.43         9.25 o                         
  -6   0   6        147.01        146.49         2.64 o                         
  -4   0   6       4230.80       4226.29        38.28 o                         
  -2   0   6        781.46        915.83         8.89 o                         
   0   0   6       5838.41       5495.98        57.03 o                         
   2   0   6       6674.73       6559.05        59.21 o                         
   4   0   6        468.59        494.02         8.72 o                         
   6   0   6        678.94        657.36        12.13 o                         
 -12   1   6         24.51         16.45         2.70 o                         
 -11   1   6          7.81          4.02         1.49 o                         
 -10   1   6        217.74        193.20         3.96 o                         
  -9   1   6         26.92         18.31         1.39 o                         
  -8   1   6       1308.21       1216.51         9.80 o                         
  -7   1   6         66.23         60.07         1.40 o                         
  -6   1   6        153.23        154.33         1.95 o                         
  -5   1   6        935.67        972.59         6.17 o                         
  -4   1   6         65.11         53.31         1.02 o                         
  -3   1   6         49.17         41.64         0.89 o                         
  -2   1   6          0.41          1.57         0.33 o                         
  -1   1   6         68.55         78.95         1.22 o                         
   0   1   6        327.31        325.45         3.63 o                         
   1   1   6        622.08        621.12         6.21 o                         
   2   1   6         99.65        101.86         1.91 o                         
   3   1   6         59.71         60.42         1.44 o                         
   4   1   6         14.07         16.03         1.41 o                         
   5   1   6          5.96          6.47         1.24 o                         
   6   1   6         74.35         74.64         3.04 o                         
   7   1   6         24.53         12.18         2.87 o                         
 -12   2   6         21.90         15.34         2.17 o                         
 -11   2   6        184.40        197.04         4.32 o                         
 -10   2   6          2.36          1.93         1.21 o                         
  -9   2   6        720.86        760.34         8.32 o                         
  -8   2   6         75.48         77.31         2.02 o                         
  -7   2   6         10.62         10.21         0.74 o                         
  -6   2   6        236.82        234.72         2.49 o                         
  -5   2   6       2623.10       2471.51        13.21 o                         
  -4   2   6         60.59         61.34         1.06 o                         
  -3   2   6        899.62        816.31         5.35 o                         
  -2   2   6         45.91         45.35         0.97 o                         
  -1   2   6       2322.74       2472.41        17.21 o                         
   0   2   6         24.48         24.84         0.91 o                         
   1   2   6        637.49        647.70         6.10 o                         
   2   2   6          7.74          7.13         0.70 o                         
   3   2   6        465.12        462.73         4.62 o                         
   4   2   6          6.53          5.75         0.93 o                         
   5   2   6       1311.35       1341.81        16.22 o                         
   6   2   6          0.76         -0.78         1.35 o                         
   7   2   6       1023.37       1076.16        18.03 o                         
 -12   3   6        376.06        372.00         9.43 o                         
 -11   3   6         33.38         36.66         2.70 o                         
 -10   3   6        720.95        689.83         7.79 o                         
  -9   3   6         10.32         16.94         1.44 o                         
  -8   3   6        493.93        460.45         5.06 o                         
  -7   3   6        346.20        354.24         3.37 o                         
  -6   3   6        869.68        847.64         5.94 o                         
  -5   3   6        247.79        267.68         2.55 o                         
  -4   3   6        425.84        466.13         3.67 o                         
  -3   3   6        722.43        742.46         4.95 o                         
  -2   3   6       3415.88       3469.59        19.68 o                         
  -1   3   6       1557.03       1558.26        10.48 o                         
   0   3   6         51.53         51.94         1.27 o                         
   1   3   6        485.33        494.64         4.63 o                         
   2   3   6         89.46         92.66         1.50 o                         
   3   3   6        153.13        158.55         2.26 o                         
   4   3   6        810.14        817.06         8.45 o                         
   5   3   6         33.68         32.96         1.70 o                         
   6   3   6        235.44        230.47         4.55 o                         
   7   3   6        170.08        178.59         8.12 o                         
 -12   4   6         62.02         65.19         3.33 o                         
 -11   4   6        362.26        366.09         5.83 o                         
 -10   4   6        984.18        958.75        10.86 o                         
  -9   4   6         25.91         24.06         1.62 o                         
  -8   4   6         57.94         58.50         1.92 o                         
  -7   4   6         83.45         85.17         1.60 o                         
  -6   4   6        127.46        136.12         1.86 o                         
  -5   4   6        103.46        101.83         1.54 o                         
  -4   4   6       2883.87       2903.93        17.03 o                         
  -3   4   6         24.06         24.61         0.78 o                         
  -2   4   6       1380.27       1453.61         8.96 o                         
  -1   4   6        149.18        142.73         2.02 o                         
   0   4   6       1394.86       1312.51         9.18 o                         
   1   4   6         73.64         71.96         1.25 o                         
   2   4   6       2757.70       2744.84        16.71 o                         
   3   4   6         16.84         16.06         1.03 o                         
   4   4   6        427.20        433.91         4.98 o                         
   5   4   6         50.98         50.80         2.15 o                         
   6   4   6        326.55        293.08         7.22 o                         
   7   4   6         56.23         55.69         4.80 o                         
 -11   5   6         72.28         84.01         2.84 o                         
 -10   5   6         84.55         77.39         2.78 o                         
  -9   5   6        714.04        681.69         7.14 o                         
  -8   5   6       1628.27       1626.08        14.68 o                         
  -7   5   6       1973.22       1892.84        12.92 o                         
  -6   5   6        238.17        232.84         2.64 o                         
  -5   5   6       1663.21       1660.57        10.24 o                         
  -4   5   6          8.01         10.60         0.67 o                         
  -3   5   6        578.73        522.29         4.40 o                         
  -2   5   6         58.83         50.88         0.99 o                         
  -1   5   6         26.58         22.53         0.96 o                         
   0   5   6        100.55         95.48         1.59 o                         
   1   5   6          1.28          1.69         0.51 o                         
   2   5   6        745.38        746.22         6.49 o                         
   3   5   6       1952.34       1947.87        15.83 o                         
   4   5   6        327.61        330.44         3.79 o                         
   5   5   6        254.08        253.07         3.62 o                         
   6   5   6         39.94         42.38         3.20 o                         
 -11   6   6          5.58          4.80         1.64 o                         
 -10   6   6        101.70        104.43         2.94 o                         
  -9   6   6         66.70         68.06         2.30 o                         
  -8   6   6         97.90         98.63         2.39 o                         
  -7   6   6        100.24        104.23         2.02 o                         
  -6   6   6        366.19        360.39         3.39 o                         
  -5   6   6          4.48          8.77         0.72 o                         
  -4   6   6          2.09          2.29         0.49 o                         
  -3   6   6        133.74        152.52         2.16 o                         
  -2   6   6        320.95        319.54         3.39 o                         
  -1   6   6        939.47        984.46         6.61 o                         
   0   6   6          0.07          0.52         0.41 o                         
   1   6   6         10.07         14.37         0.86 o                         
   2   6   6         54.53         55.73         1.44 o                         
   3   6   6        164.84        171.86         2.76 o                         
   4   6   6          3.74          2.36         1.15 o                         
   5   6   6         13.53         15.39         1.34 o                         
   6   6   6         56.11         55.44         3.28 o                         
 -11   7   6        198.70        201.27         4.84 o                         
 -10   7   6        278.31        258.90         4.26 o                         
  -9   7   6        122.21        117.54         2.69 o                         
  -8   7   6          4.52          5.80         0.99 o                         
  -7   7   6        159.22        165.37         2.57 o                         
  -6   7   6       1563.54       1604.07        12.43 o                         
  -5   7   6         13.00         16.62         1.20 o                         
  -4   7   6        640.01        631.56         5.52 o                         
  -3   7   6        586.16        587.78         5.11 o                         
  -2   7   6       4679.34       4732.87        26.88 o                         
  -1   7   6        981.77        990.65         6.82 o                         
   0   7   6        152.12        152.84         2.31 o                         
   1   7   6        268.08        263.39         4.43 o                         
   2   7   6        528.85        527.05         6.19 o                         
   3   7   6        231.43        233.36         4.32 o                         
   4   7   6       1370.55       1373.49        13.73 o                         
   5   7   6         47.47         47.18         2.60 o                         
   6   7   6        332.65        331.36        10.57 o                         
 -11   8   6         62.72         66.21         4.04 o                         
 -10   8   6         12.67         10.04         1.56 o                         
  -9   8   6        121.35        124.29         2.89 o                         
  -8   8   6         46.24         40.77         1.81 o                         
  -7   8   6        283.11        283.28         3.33 o                         
  -6   8   6        160.26        168.12         3.08 o                         
  -5   8   6         58.53         60.41         1.60 o                         
  -4   8   6         11.99         11.18         0.97 o                         
  -3   8   6         25.79         25.88         1.19 o                         
  -2   8   6        550.41        576.57         5.32 o                         
  -1   8   6         16.95         15.04         0.79 o                         
   0   8   6         46.68         50.29         1.69 o                         
   1   8   6          9.48         11.86         1.53 o                         
   2   8   6        491.27        518.04         7.38 o                         
   3   8   6         90.09         96.12         2.90 o                         
   4   8   6          8.44          8.05         1.15 o                         
   5   8   6         15.87         17.99         1.79 o                         
   6   8   6        150.78        169.27        15.46 o                         
 -10   9   6         27.30         25.50         2.74 o                         
  -9   9   6        632.38        620.74         7.26 o                         
  -8   9   6        150.94        151.17         3.02 o                         
  -7   9   6       1145.30       1131.65        10.42 o                         
  -6   9   6         96.23         97.57         2.22 o                         
  -5   9   6        268.86        261.45         4.22 o                         
  -4   9   6         12.23         12.31         1.07 o                         
  -3   9   6       1115.74       1072.34         9.12 o                         
  -2   9   6        189.12        180.16         2.69 o                         
  -1   9   6        275.83        257.77         3.28 o                         
   0   9   6        428.27        421.20         5.73 o                         
   1   9   6         10.98         10.58         1.51 o                         
   2   9   6         20.58         26.14         2.07 o                         
   3   9   6       1315.48       1381.24        16.48 o                         
   4   9   6         16.46         14.43         1.46 o                         
   5   9   6        185.26        190.84         6.02 o                         
 -10  10   6          0.97          1.65         1.55 o                         
  -9  10   6        410.27        419.32         7.24 o                         
  -8  10   6        122.52        116.71         2.80 o                         
  -7  10   6          1.64          2.51         1.04 o                         
  -6  10   6         20.83         20.66         1.24 o                         
  -5  10   6        319.30        296.78         4.49 o                         
  -4  10   6        237.08        234.06         3.78 o                         
  -3  10   6        240.94        224.72         3.32 o                         
  -2  10   6        296.35        303.31         3.71 o                         
  -1  10   6         34.86         38.38         1.44 o                         
   0  10   6        188.71        184.60         3.14 o                         
   1  10   6       1789.24       1861.69        20.16 o                         
   2  10   6        263.84        268.41         5.66 o                         
   3  10   6        357.51        355.29         7.49 o                         
   4  10   6         34.12         35.37         2.27 o                         
   5  10   6        157.99        168.16         6.01 o                         
  -9  11   6        162.89        165.37         4.63 o                         
  -8  11   6          0.66          1.82         0.99 o                         
  -7  11   6         78.05         76.49         2.52 o                         
  -6  11   6        521.34        532.93         7.01 o                         
  -5  11   6        200.72        199.06         4.09 o                         
  -4  11   6        247.20        246.27         3.79 o                         
  -3  11   6         20.29         16.48         1.17 o                         
  -2  11   6       1417.69       1451.97        12.22 o                         
  -1  11   6          3.68          4.67         0.81 o                         
   0  11   6          1.06          0.74         0.75 o                         
   1  11   6        229.17        225.77         3.52 o                         
   2  11   6        292.54        306.40         6.64 o                         
   3  11   6         70.59         72.10         4.07 o                         
   4  11   6        661.13        685.06        12.27 o                         
  -8  12   6        120.06        114.14         4.52 o                         
  -7  12   6          0.66          0.28         1.47 o                         
  -6  12   6        495.20        506.90         6.44 o                         
  -5  12   6        185.31        180.06         3.51 o                         
  -4  12   6        567.38        586.79         7.18 o                         
  -3  12   6         95.05         92.14         2.48 o                         
  -2  12   6         60.23         52.81         2.00 o                         
  -1  12   6         84.22         83.55         1.91 o                         
   0  12   6        477.69        477.79         5.95 o                         
   1  12   6        116.07        120.97         2.58 o                         
   2  12   6         39.55         40.22         2.67 o                         
   3  12   6         18.63         13.62         2.91 o                         
  -7  13   6        223.73        213.93         8.70 o                         
  -6  13   6          9.74         11.39         1.82 o                         
  -5  13   6         53.49         52.66         2.37 o                         
  -4  13   6         84.59         84.49         2.72 o                         
  -3  13   6         16.95         17.27         1.40 o                         
  -2  13   6          1.64         -0.38         0.89 o                         
  -1  13   6         24.37         25.55         1.79 o                         
   0  13   6        169.03        168.05         3.61 o                         
   1  13   6         33.79         33.11         1.68 o                         
   2  13   6         10.90         10.54         1.86 o                         
  -6  14   6         11.16         14.87         3.00 o                         
  -5  14   6        498.00        503.06        12.15 o                         
  -4  14   6        278.48        277.62         9.18 o                         
  -3  14   6        506.47        499.12         8.99 o                         
  -2  14   6         44.29         46.25         2.07 o                         
  -1  14   6          8.28          7.83         1.61 o                         
   0  14   6        530.50        537.63        18.21 o                         
   1  14   6       1188.24       1211.20        15.34 o                         
  -4  15   6         77.95         79.60         4.81 o                         
  -3  15   6          0.41         -0.13         1.93 o                         
  -2  15   6         68.25         54.52         5.20 o                         
  -1  15   6          5.56          4.29         2.63 o                         
 -11   0   7        411.14        386.96        12.56 o                         
  -9   0   7         86.07        116.13         4.67 o                         
  -7   0   7       2529.69       2485.72        22.38 o                         
  -5   0   7        957.42        925.50         8.45 o                         
  -3   0   7       3793.20       3622.71        28.42 o                         
  -1   0   7        280.16        260.66         4.24 o                         
   1   0   7       6723.11       6698.54        64.90 o                         
   3   0   7       1703.43       1691.37        21.27 o                         
   5   0   7          9.72         10.33         2.85 o                         
 -12   1   7        267.86        254.64         5.90 o                         
 -11   1   7         82.40         93.40         3.27 o                         
 -10   1   7         12.60          7.78         1.34 o                         
  -9   1   7        794.01        772.43         8.37 o                         
  -8   1   7        140.23        151.47         2.85 o                         
  -7   1   7         28.15         28.09         1.11 o                         
  -6   1   7          3.67          6.18         0.68 o                         
  -5   1   7        396.39        400.22         3.38 o                         
  -4   1   7         39.30         41.46         1.00 o                         
  -3   1   7         56.98         54.55         1.07 o                         
  -2   1   7        779.71        799.99         5.32 o                         
  -1   1   7          0.11          0.47         0.46 o                         
   0   1   7         21.56         25.72         1.13 o                         
   1   1   7        901.72        913.67         8.58 o                         
   2   1   7        940.77        957.11         8.33 o                         
   3   1   7        305.87        311.89         5.55 o                         
   4   1   7        145.11        146.75         3.68 o                         
   5   1   7         85.31         86.72         3.60 o                         
   6   1   7         57.09         50.17         4.59 o                         
 -12   2   7        324.24        347.82         6.36 o                         
 -11   2   7        123.41        128.98         3.64 o                         
 -10   2   7        221.45        213.52         4.27 o                         
  -9   2   7        235.63        238.43         4.15 o                         
  -8   2   7       2096.38       2056.52        16.32 o                         
  -7   2   7         12.54         12.58         0.83 o                         
  -6   2   7        142.41        143.79         1.92 o                         
  -5   2   7        101.33        102.13         1.53 o                         
  -4   2   7       1813.97       1818.88        10.51 o                         
  -3   2   7         11.76         12.34         0.62 o                         
  -2   2   7       4285.28       4249.26        22.78 o                         
  -1   2   7          0.07          0.36         0.47 o                         
   0   2   7        235.71        249.56         3.17 o                         
   1   2   7          0.80          1.55         0.58 o                         
   2   2   7         39.97         40.52         1.68 o                         
   3   2   7          0.35          0.40         0.90 o                         
   4   2   7        662.83        667.05         7.63 o                         
   5   2   7         15.21         14.19         1.80 o                         
   6   2   7        323.99        316.19        10.02 o                         
 -12   3   7        466.87        469.18         7.47 o                         
 -11   3   7         12.82         10.27         1.62 o                         
 -10   3   7        391.23        377.77         5.58 o                         
  -9   3   7       1442.53       1401.52        12.76 o                         
  -8   3   7         77.13         78.23         2.32 o                         
  -7   3   7        346.09        351.99         3.55 o                         
  -6   3   7        629.84        612.20         4.75 o                         
  -5   3   7        545.72        537.47         4.30 o                         
  -4   3   7        371.61        379.04         3.26 o                         
  -3   3   7        511.15        483.39         3.75 o                         
  -2   3   7        590.56        596.42         4.58 o                         
  -1   3   7        554.75        546.06         6.18 o                         
   0   3   7        482.80        483.80         5.82 o                         
   1   3   7       2685.63       2683.87        20.52 o                         
   2   3   7        638.03        642.10         6.05 o                         
   3   3   7          2.09          2.91         0.86 o                         
   4   3   7        229.43        225.88         3.65 o                         
   5   3   7        341.87        344.05         6.05 o                         
   6   3   7        139.12        138.25         5.85 o                         
 -12   4   7          2.32          3.73         1.96 o                         
 -11   4   7        164.60        157.47         3.75 o                         
 -10   4   7         95.00        101.12         2.87 o                         
  -9   4   7          7.15         11.25         1.27 o                         
  -8   4   7         55.81         56.04         2.00 o                         
  -7   4   7       1594.03       1588.93        10.67 o                         
  -6   4   7         72.59         74.38         1.47 o                         
  -5   4   7       1532.75       1534.23         9.77 o                         
  -4   4   7        252.11        250.06         2.67 o                         
  -3   4   7        826.01        813.05         5.93 o                         
  -2   4   7          2.79          3.22         0.46 o                         
  -1   4   7          4.66          7.76         0.68 o                         
   0   4   7         67.86         69.27         1.61 o                         
   1   4   7       4640.21       4642.65        37.03 o                         
   2   4   7        236.83        240.05         3.60 o                         
   3   4   7        949.44        924.44         8.12 o                         
   4   4   7         47.20         52.71         1.94 o                         
   5   4   7         81.69         78.14         2.52 o                         
   6   4   7          1.35         -0.77         1.67 o                         
 -11   5   7        272.73        292.61         5.67 o                         
 -10   5   7        319.26        345.11         5.47 o                         
  -9   5   7          2.88          1.23         0.98 o                         
  -8   5   7        144.88        152.15         3.14 o                         
  -7   5   7         15.62         17.53         1.03 o                         
  -6   5   7        542.81        538.69         4.60 o                         
  -5   5   7        428.94        425.32         3.97 o                         
  -4   5   7        170.44        164.30         2.06 o                         
  -3   5   7        193.75        187.91         2.46 o                         
  -2   5   7         34.18         36.45         1.11 o                         
  -1   5   7        919.01        917.75         7.18 o                         
   0   5   7       1367.68       1363.23        10.56 o                         
   1   5   7         38.56         39.64         1.08 o                         
   2   5   7        208.36        206.27         3.11 o                         
   3   5   7        121.35        122.89         2.10 o                         
   4   5   7        591.45        584.12         6.41 o                         
   5   5   7        162.92        164.84         3.62 o                         
   6   5   7        335.90        328.34         7.14 o                         
 -11   6   7        145.65        142.72         4.21 o                         
 -10   6   7          4.90          1.29         1.29 o                         
  -9   6   7        268.51        269.90         4.42 o                         
  -8   6   7        106.25        105.49         2.45 o                         
  -7   6   7         62.74         64.36         1.66 o                         
  -6   6   7        773.28        793.00         7.14 o                         
  -5   6   7        790.14        776.38         6.68 o                         
  -4   6   7        445.83        447.49         4.27 o                         
  -3   6   7         36.13         36.08         1.21 o                         
  -2   6   7        901.79        839.63         6.36 o                         
  -1   6   7          7.77          8.72         0.73 o                         
   0   6   7        577.01        575.53         5.64 o                         
   1   6   7          5.70          5.80         1.10 o                         
   2   6   7        678.29        677.81         6.86 o                         
   3   6   7          2.51          1.81         0.83 o                         
   4   6   7         20.06         22.05         1.52 o                         
   5   6   7          1.54          0.31         1.41 o                         
 -11   7   7        491.83        457.47        11.76 o                         
 -10   7   7        185.32        181.79         3.56 o                         
  -9   7   7       1777.93       1794.68        17.16 o                         
  -8   7   7          8.50          9.27         0.96 o                         
  -7   7   7        719.48        725.40         7.36 o                         
  -6   7   7        651.93        649.81         7.44 o                         
  -5   7   7       1303.98       1296.54        11.00 o                         
  -4   7   7        642.07        649.20         6.85 o                         
  -3   7   7        235.71        231.47         3.15 o                         
  -2   7   7         48.84         47.38         1.96 o                         
  -1   7   7       1590.43       1555.12        11.57 o                         
   0   7   7        327.38        321.85         4.03 o                         
   1   7   7       3376.25       3387.07        25.91 o                         
   2   7   7        402.10        389.29         5.40 o                         
   3   7   7         44.54         47.53         1.98 o                         
   4   7   7        269.48        274.79         4.75 o                         
   5   7   7       1122.16       1175.25        19.12 o                         
 -10   8   7        324.77        340.08         5.89 o                         
  -9   8   7        305.92        310.58         4.89 o                         
  -8   8   7        113.94        110.52         2.05 o                         
  -7   8   7         43.77         41.98         1.74 o                         
  -6   8   7          2.66          3.31         0.94 o                         
  -5   8   7       1091.42       1067.36        10.41 o                         
  -4   8   7          3.57          3.68         0.85 o                         
  -3   8   7        126.09        118.63         2.34 o                         
  -2   8   7        109.83        104.90         2.02 o                         
  -1   8   7        171.51        163.60         3.00 o                         
   0   8   7         71.25         69.28         2.10 o                         
   1   8   7        840.04        835.52         8.87 o                         
   2   8   7         69.66         72.94         2.67 o                         
   3   8   7         26.81         31.05         1.66 o                         
   4   8   7          0.24          1.99         1.36 o                         
   5   8   7         23.25         17.92         2.14 o                         
 -10   9   7        111.46        128.30         4.56 o                         
  -9   9   7         16.31         16.08         1.55 o                         
  -8   9   7         17.67         18.57         1.51 o                         
  -7   9   7        136.88        135.08         3.09 o                         
  -6   9   7       1181.02       1209.70        11.86 o                         
  -5   9   7        285.93        281.94         4.56 o                         
  -4   9   7        482.59        474.40         8.62 o                         
  -3   9   7         52.68         54.75         1.91 o                         
  -2   9   7          8.39          9.90         0.87 o                         
  -1   9   7         34.44         38.42         1.78 o                         
   0   9   7        648.16        663.45         7.80 o                         
   1   9   7          2.69          1.77         0.85 o                         
   2   9   7        333.14        325.44         5.12 o                         
   3   9   7        221.29        223.73         4.12 o                         
   4   9   7        694.48        721.28        11.83 o                         
  -9  10   7         14.94         18.05         2.01 o                         
  -8  10   7         71.09         69.25         2.96 o                         
  -7  10   7        381.16        386.22         5.77 o                         
  -6  10   7        646.29        619.78         7.46 o                         
  -5  10   7        578.52        589.26         6.98 o                         
  -4  10   7        182.64        190.45         3.89 o                         
  -3  10   7         54.79         56.85         1.97 o                         
  -2  10   7        275.89        292.48         3.92 o                         
  -1  10   7         34.97         37.83         1.63 o                         
   0  10   7        258.21        255.56         3.62 o                         
   1  10   7        276.23        275.56         4.23 o                         
   2  10   7       1447.54       1464.77        14.55 o                         
   3  10   7        174.38        173.04         3.74 o                         
   4  10   7         11.32         11.75         2.11 o                         
  -9  11   7        738.93        750.24        11.19 o                         
  -8  11   7        132.74        133.98         6.37 o                         
  -7  11   7        346.98        344.83         6.80 o                         
  -6  11   7          0.00         -0.41         1.12 o                         
  -5  11   7        287.16        295.32         4.86 o                         
  -4  11   7         26.33         28.63         1.65 o                         
  -3  11   7          4.13          6.12         1.05 o                         
  -2  11   7          6.86          3.59         1.03 o                         
  -1  11   7        888.29        872.05         8.93 o                         
   0  11   7        120.94        119.28         2.83 o                         
   1  11   7       1911.47       1963.97        17.58 o                         
   2  11   7        368.47        376.95         7.45 o                         
   3  11   7         12.68          9.52         2.42 o                         
  -8  12   7         98.51        106.46         6.62 o                         
  -7  12   7        202.81        215.54        10.83 o                         
  -6  12   7          7.86         11.15         1.48 o                         
  -5  12   7        352.61        334.91         5.17 o                         
  -4  12   7        127.99        125.20         3.22 o                         
  -3  12   7        535.95        518.67         6.45 o                         
  -2  12   7        361.96        358.21         5.29 o                         
  -1  12   7        284.01        266.34         7.81 o                         
   0  12   7         50.59         51.84         2.43 o                         
   1  12   7         33.37         31.69         1.88 o                         
   2  12   7          0.84          2.08         2.43 o                         
  -7  13   7        346.07        263.64        32.61 o                         
  -6  13   7         35.14         31.20         3.33 o                         
  -5  13   7          7.22          4.86         1.59 o                         
  -4  13   7          0.20          1.01         1.24 o                         
  -3  13   7         48.71         50.76         3.28 o                         
  -2  13   7          0.09          0.24         1.03 o                         
  -1  13   7          1.85          1.37         1.28 o                         
   0  13   7          0.36          4.06         1.41 o                         
   1  13   7          0.61         -0.12         1.52 o                         
  -5  14   7         66.06         69.72         4.60 o                         
  -4  14   7         95.10        109.94         5.04 o                         
  -3  14   7        374.83        381.53         7.38 o                         
  -2  14   7        333.65        324.52         7.32 o                         
  -1  14   7         42.39         36.70         2.83 o                         
 -12   0   8         37.40         24.13         2.94 o                         
 -10   0   8        342.68        329.94         7.54 o                         
  -8   0   8        468.29        446.35         8.43 o                         
  -6   0   8      11938.62      11483.23       143.17 o                         
  -4   0   8        444.24        425.09         5.70 o                         
  -2   0   8       1095.75       1114.99        10.87 o                         
   0   0   8       1376.59       1369.34        16.26 o                         
   2   0   8         17.15         17.82         3.25 o                         
   4   0   8       4040.80       4230.68        60.77 o                         
 -12   1   8        243.06        241.30         5.46 o                         
 -11   1   8         42.26         45.55         2.34 o                         
 -10   1   8        284.12        294.62         5.24 o                         
  -9   1   8          1.24          1.47         1.11 o                         
  -8   1   8         95.68         96.46         2.72 o                         
  -7   1   8          8.09          7.88         0.86 o                         
  -6   1   8       1340.98       1328.19         8.57 o                         
  -5   1   8         23.13         23.90         0.96 o                         
  -4   1   8         84.74         89.25         1.54 o                         
  -3   1   8         17.29         22.98         0.85 o                         
  -2   1   8        142.66        133.25         1.75 o                         
  -1   1   8         32.60         27.30         1.21 o                         
   0   1   8          1.35          0.90         0.74 o                         
   1   1   8         37.33         36.70         1.81 o                         
   2   1   8          2.21          4.59         1.27 o                         
   3   1   8        135.58        140.97         4.16 o                         
   4   1   8        329.51        347.26         7.25 o                         
   5   1   8         99.32         91.23        10.49 o                         
 -12   2   8        204.73        207.78         4.94 o                         
 -11   2   8        797.73        832.06         9.71 o                         
 -10   2   8         17.89         18.55         1.67 o                         
  -9   2   8        359.05        364.70         5.40 o                         
  -8   2   8         26.66         27.22         1.49 o                         
  -7   2   8        208.95        207.42         3.02 o                         
  -6   2   8         15.60         15.48         0.97 o                         
  -5   2   8        379.32        385.21         3.45 o                         
  -4   2   8         95.92         93.67         1.60 o                         
  -3   2   8        821.99        805.56         5.77 o                         
  -2   2   8        101.06        103.27         1.72 o                         
  -1   2   8       1101.32       1085.81         8.16 o                         
   0   2   8          6.82          7.92         0.93 o                         
   1   2   8       1107.40       1100.17        13.35 o                         
   2   2   8         20.96         19.83         1.94 o                         
   3   2   8        949.56        964.01        11.39 o                         
   4   2   8         20.18         16.58         1.80 o                         
   5   2   8        166.34        151.29         8.80 o                         
 -12   3   8        295.11        307.17         6.61 o                         
 -11   3   8         34.22         35.48         2.43 o                         
 -10   3   8         34.70         31.91         1.96 o                         
  -9   3   8        355.55        357.59         5.63 o                         
  -8   3   8        474.96        483.80         6.96 o                         
  -7   3   8        116.02        116.70         2.18 o                         
  -6   3   8       1946.86       1939.30        13.11 o                         
  -5   3   8         10.36         10.72         0.70 o                         
  -4   3   8        138.23        139.01         1.83 o                         
  -3   3   8        213.70        194.43         2.45 o                         
  -2   3   8        515.86        505.26         4.99 o                         
  -1   3   8        104.74         97.66         1.93 o                         
   0   3   8        819.59        800.06         8.00 o                         
   1   3   8       1153.88       1161.83        12.65 o                         
   2   3   8       1175.69       1179.74        17.29 o                         
   3   3   8         73.18         65.86         2.60 o                         
   4   3   8        162.65        172.58         4.48 o                         
   5   3   8        147.62        146.66         6.27 o                         
 -12   4   8          1.03          6.40         3.23 o                         
 -11   4   8          2.00          1.43         1.35 o                         
 -10   4   8        154.33        150.63         3.49 o                         
  -9   4   8        351.20        347.26         5.33 o                         
  -8   4   8        127.98        121.63         2.79 o                         
  -7   4   8        621.63        614.65         6.40 o                         
  -6   4   8       6032.54       5982.08        35.43 o                         
  -5   4   8         50.23         52.57         1.52 o                         
  -4   4   8         92.73         98.74         1.55 o                         
  -3   4   8         36.59         37.34         1.10 o                         
  -2   4   8        390.78        380.27         4.44 o                         
  -1   4   8         84.11         87.25         2.01 o                         
   0   4   8        598.86        575.76         5.81 o                         
   1   4   8         19.47         18.11         1.22 o                         
   2   4   8         32.16         33.94         1.57 o                         
   3   4   8         29.50         28.26         2.19 o                         
   4   4   8       1593.52       1621.03        16.05 o                         
   5   4   8         15.19         10.33         2.15 o                         
 -11   5   8          3.26          2.26         1.46 o                         
 -10   5   8         88.75         92.21         2.94 o                         
  -9   5   8        231.25        244.07         4.91 o                         
  -8   5   8        183.41        185.09         3.99 o                         
  -7   5   8          0.59          1.83         0.80 o                         
  -6   5   8       1081.15       1095.74        10.55 o                         
  -5   5   8       1483.01       1476.73        10.86 o                         
  -4   5   8       1188.05       1163.74         9.19 o                         
  -3   5   8       2062.82       2064.88        16.16 o                         
  -2   5   8        457.64        452.51         4.58 o                         
  -1   5   8        330.29        324.59         3.69 o                         
   0   5   8         14.64         16.36         1.35 o                         
   1   5   8         57.32         55.93         1.79 o                         
   2   5   8         32.50         36.75         2.10 o                         
   3   5   8        318.29        317.79         5.18 o                         
   4   5   8         58.54         65.43         2.58 o                         
   5   5   8         21.04         15.90         2.14 o                         
 -11   6   8         38.88         48.00         2.94 o                         
 -10   6   8         46.13         49.49         2.66 o                         
  -9   6   8         84.55         84.07         2.51 o                         
  -8   6   8        376.38        373.47         4.47 o                         
  -7   6   8        830.32        823.37         8.11 o                         
  -6   6   8         39.70         39.91         1.80 o                         
  -5   6   8          0.89          1.43         0.80 o                         
  -4   6   8        208.27        207.57         3.09 o                         
  -3   6   8         33.43         35.31         1.43 o                         
  -2   6   8        143.45        142.62         2.09 o                         
  -1   6   8         21.94         21.23         1.20 o                         
   0   6   8          8.88          8.62         0.84 o                         
   1   6   8        132.49        140.43         2.81 o                         
   2   6   8          2.26          2.01         1.28 o                         
   3   6   8        180.18        168.86         4.27 o                         
   4   6   8         21.13         23.00         2.58 o                         
 -11   7   8          1.93          1.13         1.65 o                         
 -10   7   8        301.21        297.63         5.63 o                         
  -9   7   8        251.53        259.75         3.94 o                         
  -8   7   8        988.51        978.53         9.93 o                         
  -7   7   8        357.35        364.37         5.13 o                         
  -6   7   8       1004.41       1008.99         9.55 o                         
  -5   7   8         80.25         83.48         2.56 o                         
  -4   7   8        796.71        777.90         7.37 o                         
  -3   7   8        166.32        163.90         2.86 o                         
  -2   7   8        685.67        672.64         7.62 o                         
  -1   7   8         26.20         26.66         1.29 o                         
   0   7   8       1640.70       1661.01        17.09 o                         
   1   7   8        924.76        934.39         9.76 o                         
   2   7   8       2360.81       2327.15        29.17 o                         
   3   7   8         90.01         84.56         2.63 o                         
   4   7   8         75.28         80.77         4.52 o                         
 -10   8   8         13.84         13.60         2.64 o                         
  -9   8   8        156.57        155.58         3.71 o                         
  -8   8   8          1.98          2.90         1.19 o                         
  -7   8   8        199.92        199.16         4.39 o                         
  -6   8   8        924.76        945.84        11.95 o                         
  -5   8   8         20.52         20.22         1.42 o                         
  -4   8   8          3.22          0.72         0.91 o                         
  -3   8   8         49.63         50.84         1.83 o                         
  -2   8   8         81.84         76.57         2.08 o                         
  -1   8   8          2.94          3.89         0.73 o                         
   0   8   8         44.01         51.66         3.72 o                         
   1   8   8        136.54        130.52         4.05 o                         
   2   8   8        106.18        110.49         3.60 o                         
   3   8   8         28.98         29.97         2.55 o                         
 -10   9   8          0.37         -1.48         1.57 o                         
  -9   9   8        592.84        616.48         7.69 o                         
  -8   9   8        232.10        229.64         4.45 o                         
  -7   9   8         17.87         17.87         1.91 o                         
  -6   9   8         17.16         15.15         1.70 o                         
  -5   9   8       1004.44        991.17        12.46 o                         
  -4   9   8         63.91         67.20         2.32 o                         
  -3   9   8        924.87        910.61         8.82 o                         
  -2   9   8         79.62         82.29         2.86 o                         
  -1   9   8         26.30         27.44         1.32 o                         
   0   9   8         10.37          9.79         1.40 o                         
   1   9   8        208.34        215.73         3.94 o                         
   2   9   8        108.26        110.48         3.41 o                         
   3   9   8        464.19        477.77         8.09 o                         
  -9  10   8         18.01         15.10         1.80 o                         
  -8  10   8         85.71         86.75         3.04 o                         
  -7  10   8       2034.33       2067.29        20.16 o                         
  -6  10   8        437.35        435.56         6.69 o                         
  -5  10   8        717.78        749.62        14.05 o                         
  -4  10   8        210.15        205.74         3.71 o                         
  -3  10   8          0.03          0.80         0.92 o                         
  -2  10   8          3.12          0.66         1.21 o                         
  -1  10   8        575.23        572.27         7.89 o                         
   0  10   8         54.30         58.72         2.72 o                         
   1  10   8          1.63          1.72         1.28 o                         
   2  10   8          2.61          2.66         1.32 o                         
  -8  11   8        247.92        232.10         8.22 o                         
  -7  11   8         43.07         38.17         2.69 o                         
  -6  11   8        303.57        289.58         5.75 o                         
  -5  11   8         90.30         83.77         3.07 o                         
  -4  11   8        408.15        402.77         6.90 o                         
  -3  11   8        180.06        178.79         4.11 o                         
  -2  11   8        340.33        340.03         5.99 o                         
  -1  11   8        125.25        127.13         3.69 o                         
   0  11   8        605.82        613.02         8.36 o                         
   1  11   8         19.76         17.45         1.74 o                         
   2  11   8        744.55        752.26        10.38 o                         
  -7  12   8         40.68         35.19         3.33 o                         
  -6  12   8         57.39         57.16         3.89 o                         
  -5  12   8         14.48         11.67         1.85 o                         
  -4  12   8         26.71         20.63         1.93 o                         
  -3  12   8         31.85         30.23         1.74 o                         
  -2  12   8        526.38        524.33        13.86 o                         
  -1  12   8        141.22        131.05         3.81 o                         
   0  12   8        523.35        546.65         7.97 o                         
   1  12   8        122.99        122.33         4.37 o                         
  -6  13   8         26.06         20.75         2.55 o                         
  -5  13   8        447.25        442.77         8.34 o                         
  -4  13   8          5.59          4.74         1.84 o                         
  -3  13   8         59.27         57.14         4.26 o                         
  -2  13   8         42.96         40.97         2.38 o                         
  -1  13   8         17.05         21.37         2.82 o                         
 -11   0   9         19.64         20.40         2.47 o                         
  -9   0   9       2200.11       2200.90        27.11 o                         
  -7   0   9         15.20         16.16         1.72 o                         
  -5   0   9        409.21        423.60         6.54 o                         
  -3   0   9       3409.72       3365.88        34.02 o                         
  -1   0   9        198.00        196.01         5.25 o                         
   1   0   9       2512.09       2511.05        37.99 o                         
   3   0   9         18.14         19.27         2.98 o                         
 -12   1   9         40.05         37.18         3.40 o                         
 -11   1   9          8.83          5.91         1.51 o                         
 -10   1   9        165.17        164.52         3.99 o                         
  -9   1   9        142.89        143.14         3.44 o                         
  -8   1   9        405.02        395.80         5.22 o                         
  -7   1   9         78.33         77.41         1.92 o                         
  -6   1   9         93.29         91.63         2.04 o                         
  -5   1   9        281.89        269.27         3.43 o                         
  -4   1   9        474.67        435.40         4.29 o                         
  -3   1   9          2.29          7.04         0.65 o                         
  -2   1   9         24.47         34.07         1.25 o                         
  -1   1   9         68.84         78.40         2.26 o                         
   0   1   9         44.30         49.08         2.20 o                         
   1   1   9         11.32         11.73         1.99 o                         
   2   1   9         81.11         89.29         3.99 o                         
   3   1   9         66.56         78.72         3.82 o                         
   4   1   9         47.65         50.03         4.61 o                         
 -12   2   9          2.84          2.32         1.69 o                         
 -11   2   9         25.57         28.65         2.14 o                         
 -10   2   9        731.81        742.34         8.80 o                         
  -9   2   9          9.83          9.42         1.33 o                         
  -8   2   9        536.54        532.54         6.26 o                         
  -7   2   9        112.54        114.96         2.59 o                         
  -6   2   9        440.63        434.60         5.00 o                         
  -5   2   9        137.15        142.29         2.29 o                         
  -4   2   9        893.74        879.44         6.88 o                         
  -3   2   9          0.06          1.09         0.53 o                         
  -2   2   9        121.51        133.82         2.29 o                         
  -1   2   9         43.05         44.85         1.87 o                         
   0   2   9       1767.26       1795.68        17.59 o                         
   1   2   9         21.84         21.62         1.75 o                         
   2   2   9        784.77        816.15        12.41 o                         
   3   2   9         21.76         18.89         2.09 o                         
   4   2   9         23.84         30.48         3.19 o                         
 -11   3   9        231.04        246.50         4.83 o                         
 -10   3   9         13.65         13.27         1.64 o                         
  -9   3   9        108.95        113.53         3.18 o                         
  -8   3   9        649.28        654.79         8.29 o                         
  -7   3   9        871.92        856.98         8.48 o                         
  -6   3   9        560.13        547.47         6.09 o                         
  -5   3   9        448.82        446.36         4.73 o                         
  -4   3   9        720.21        689.64         6.21 o                         
  -3   3   9       1032.47        949.67         9.07 o                         
  -2   3   9        652.70        632.51         6.02 o                         
  -1   3   9        705.69        688.55         7.26 o                         
   0   3   9        130.45        127.80         3.44 o                         
   1   3   9          0.15          1.91         1.11 o                         
   2   3   9        217.55        222.83         5.87 o                         
   3   3   9         92.87         96.52         4.51 o                         
   4   3   9         56.88         54.00         5.11 o                         
 -11   4   9          8.76          5.46         1.57 o                         
 -10   4   9        241.82        246.69         5.77 o                         
  -9   4   9        875.23        876.30         9.96 o                         
  -8   4   9          3.46          3.45         1.02 o                         
  -7   4   9         45.44         47.26         1.83 o                         
  -6   4   9        174.79        179.80         3.04 o                         
  -5   4   9         68.35         65.18         1.98 o                         
  -4   4   9         55.06         54.32         1.72 o                         
  -3   4   9       1957.84       1901.64        15.68 o                         
  -2   4   9         83.90         90.35         2.27 o                         
  -1   4   9         20.63         27.79         1.61 o                         
   0   4   9         42.62         45.91         1.75 o                         
   1   4   9        813.20        816.10         9.86 o                         
   2   4   9          0.29         -0.32         1.15 o                         
   3   4   9        101.91        105.82         3.76 o                         
   4   4   9         32.61         34.38         2.92 o                         
 -11   5   9         37.17         38.55         2.53 o                         
 -10   5   9         55.60         58.58         2.62 o                         
  -9   5   9        157.49        159.38         3.42 o                         
  -8   5   9         59.02         63.92         2.14 o                         
  -7   5   9        171.49        181.44         3.87 o                         
  -6   5   9        370.64        370.44         5.09 o                         
  -5   5   9        128.50        130.70         3.33 o                         
  -4   5   9        589.99        558.25         6.82 o                         
  -3   5   9         15.92         11.94         1.04 o                         
  -2   5   9        354.25        365.04         5.79 o                         
  -1   5   9         72.77         80.17         2.31 o                         
   0   5   9         54.59         58.33         2.30 o                         
   1   5   9         54.38         55.49         2.12 o                         
   2   5   9        219.04        223.01         3.88 o                         
   3   5   9        662.70        662.47        19.18 o                         
 -11   6   9        516.37        527.57        10.85 o                         
 -10   6   9         73.15         67.05         3.16 o                         
  -9   6   9          5.54          4.02         1.01 o                         
  -8   6   9        104.59        107.65         2.92 o                         
  -7   6   9        105.30        107.26         3.02 o                         
  -6   6   9          1.40          0.29         1.08 o                         
  -5   6   9         86.82         87.29         2.87 o                         
  -4   6   9         10.71          9.77         1.24 o                         
  -3   6   9        100.61         97.46         2.97 o                         
  -2   6   9          0.02          0.86         0.72 o                         
  -1   6   9        142.98        146.05         2.97 o                         
   0   6   9        262.38        262.38         4.55 o                         
   1   6   9          0.34          0.65         1.16 o                         
   2   6   9         86.67         86.06         4.14 o                         
   3   6   9          7.85          3.74         1.34 o                         
 -10   7   9         51.68         50.53         3.33 o                         
  -9   7   9          0.77         -0.17         1.27 o                         
  -8   7   9         85.59         83.51         3.16 o                         
  -7   7   9       1940.30       1967.46        20.97 o                         
  -6   7   9        424.64        422.03         7.04 o                         
  -5   7   9        448.61        455.46         6.34 o                         
  -4   7   9        257.70        249.31         4.11 o                         
  -3   7   9       2081.75       2055.89        22.49 o                         
  -2   7   9        631.60        628.29         7.42 o                         
  -1   7   9       1484.69       1513.36        15.29 o                         
   0   7   9        233.87        238.33         3.92 o                         
   1   7   9         10.76         10.39         1.23 o                         
   2   7   9         81.55         86.49         3.76 o                         
   3   7   9        430.90        412.72        14.66 o                         
 -10   8   9          0.51          0.93         1.67 o                         
  -9   8   9          0.80          2.75         1.43 o                         
  -8   8   9        283.59        288.65         5.36 o                         
  -7   8   9         53.06         50.35         3.14 o                         
  -6   8   9        411.88        425.17         6.72 o                         
  -5   8   9        307.28        310.43         5.53 o                         
  -4   8   9         63.01         65.50         2.51 o                         
  -3   8   9        207.72        196.17         4.87 o                         
  -2   8   9         81.24         85.62         3.51 o                         
  -1   8   9         72.20         68.84         1.99 o                         
   0   8   9          0.91         -0.69         0.75 o                         
   1   8   9         17.88         16.87         1.89 o                         
   2   8   9         12.48         10.72         1.88 o                         
  -9   9   9         59.53         57.47         3.77 o                         
  -8   9   9         50.65         45.09         2.55 o                         
  -7   9   9          7.78          5.93         1.65 o                         
  -6   9   9         55.81         53.54         2.89 o                         
  -5   9   9         52.47         53.44         3.67 o                         
  -4   9   9         27.82         29.20         1.85 o                         
  -3   9   9          0.59         -0.05         1.10 o                         
  -2   9   9        764.32        764.36         9.13 o                         
  -1   9   9        215.04        210.73         3.57 o                         
   0   9   9        194.48        183.16         4.11 o                         
   1   9   9         32.72         33.19         3.44 o                         
   2   9   9        113.27        114.97         5.71 o                         
  -8  10   9         66.74         68.71         3.94 o                         
  -7  10   9         27.00         24.72         2.25 o                         
  -6  10   9         30.93         25.04         2.08 o                         
  -5  10   9         31.13         31.24         2.45 o                         
  -4  10   9        471.30        472.47         8.08 o                         
  -3  10   9        326.63        323.08         5.61 o                         
  -2  10   9         16.42         14.27         1.57 o                         
  -1  10   9         22.01         22.82         2.05 o                         
   0  10   9        174.88        173.01         4.89 o                         
   1  10   9         99.03        101.94         4.14 o                         
  -8  11   9          0.68          0.25         2.64 o                         
  -7  11   9       1258.60       1172.03        27.53 o                         
  -6  11   9        366.74        377.90         8.20 o                         
  -5  11   9        244.44        249.63         5.72 o                         
  -4  11   9         67.54         70.25         3.28 o                         
  -3  11   9        758.11        762.50        13.35 o                         
  -2  11   9          2.15          2.41         1.30 o                         
  -1  11   9        304.59        327.27        11.56 o                         
   0  11   9          1.65          1.14         1.61 o                         
  -6  12   9          0.86          0.88         2.01 o                         
  -5  12   9        911.34        928.46        13.53 o                         
  -4  12   9         54.61         46.01         3.32 o                         
  -3  12   9         53.02         50.89         3.52 o                         
  -2  12   9         37.12         40.71         2.89 o                         
  -1  12   9         82.57         91.31         6.48 o                         
 -10   0  10         36.38         45.09         4.42 o                         
  -8   0  10        557.89        579.14        11.31 o                         
  -6   0  10        993.86       1050.32        12.84 o                         
  -4   0  10       1715.58       1528.23        16.56 o                         
  -2   0  10       2416.39       2307.79        52.39 o                         
   0   0  10          0.70          1.51         2.75 o                         
   2   0  10       1094.39       1151.71        22.72 o                         
 -11   1  10        512.14        545.60         9.29 o                         
 -10   1  10         18.51         20.39         1.85 o                         
  -9   1  10          4.35          3.14         1.08 o                         
  -8   1  10        555.15        550.11         9.81 o                         
  -7   1  10         61.48         66.38         2.05 o                         
  -6   1  10        157.08        156.59         2.87 o                         
  -5   1  10        245.42        234.56         3.30 o                         
  -4   1  10        293.41        271.65         3.88 o                         
  -3   1  10        148.76        147.27         2.35 o                         
  -2   1  10        111.50        109.22         3.17 o                         
  -1   1  10        238.41        251.22         5.02 o                         
   0   1  10          3.15          2.38         2.35 o                         
   1   1  10         88.99         85.47         3.66 o                         
   2   1  10         63.39         70.86         3.60 o                         
   3   1  10         83.33         96.39         7.19 o                         
 -11   2  10          5.79          3.75         1.67 o                         
 -10   2  10        197.84        197.95         4.27 o                         
  -9   2  10        247.57        253.40         4.68 o                         
  -8   2  10        158.64        160.85         3.82 o                         
  -7   2  10       1033.88       1028.28         9.83 o                         
  -6   2  10          0.71         -0.11         0.89 o                         
  -5   2  10        208.53        185.05         3.16 o                         
  -4   2  10         17.69         20.23         1.17 o                         
  -3   2  10        479.34        600.99         6.29 o                         
  -2   2  10          0.20          2.80         1.10 o                         
  -1   2  10        638.26        667.64         9.37 o                         
   0   2  10          2.85          2.28         1.25 o                         
   1   2  10        274.60        272.64         7.05 o                         
   2   2  10          5.87          5.60         2.12 o                         
   3   2  10        887.65        891.31        17.30 o                         
 -11   3  10        707.29        745.40         9.78 o                         
 -10   3  10        403.76        426.38         6.38 o                         
  -9   3  10         56.50         62.78         2.51 o                         
  -8   3  10        523.59        529.11         7.31 o                         
  -7   3  10        258.42        259.69         4.09 o                         
  -6   3  10        307.27        308.60         4.40 o                         
  -5   3  10        164.82        174.26         3.32 o                         
  -4   3  10         97.03        107.91         2.62 o                         
  -3   3  10         20.02         21.33         1.35 o                         
  -2   3  10         75.29         74.32         1.80 o                         
  -1   3  10        471.85        488.47         6.29 o                         
   0   3  10        442.88        451.65         8.80 o                         
   1   3  10         22.30         26.45         2.36 o                         
   2   3  10        142.19        139.79         5.60 o                         
   3   3  10          0.29         -0.08         2.27 o                         
 -11   4  10          2.26          3.29         1.59 o                         
 -10   4  10         54.73         62.36         2.63 o                         
  -9   4  10        118.34        118.54         3.36 o                         
  -8   4  10        126.27        128.24         3.38 o                         
  -7   4  10          0.33          1.18         1.08 o                         
  -6   4  10        531.49        542.07         7.33 o                         
  -5   4  10        355.49        349.05         5.14 o                         
  -4   4  10        879.50        823.75         8.50 o                         
  -3   4  10        159.69        149.68         3.21 o                         
  -2   4  10       1022.71        958.72         9.68 o                         
  -1   4  10          2.50          2.58         0.84 o                         
   0   4  10          0.01          0.58         1.36 o                         
   1   4  10         50.13         51.77         2.87 o                         
   2   4  10        433.21        425.82        14.80 o                         
 -11   5  10          4.10          8.43         1.79 o                         
 -10   5  10        108.29         98.22         4.92 o                         
  -9   5  10        343.73        338.61         5.16 o                         
  -8   5  10          1.86         -0.04         1.29 o                         
  -7   5  10         11.49          8.73         1.37 o                         
  -6   5  10         42.59         44.96         2.06 o                         
  -5   5  10        778.88        785.21        10.40 o                         
  -4   5  10        153.64        144.76         3.59 o                         
  -3   5  10         23.42         22.57         1.55 o                         
  -2   5  10        445.71        450.20         7.17 o                         
  -1   5  10        231.26        232.83         4.26 o                         
   0   5  10        460.91        472.81         6.40 o                         
   1   5  10       1257.36       1269.12        21.83 o                         
   2   5  10         81.53         81.76         3.91 o                         
 -10   6  10        235.45        244.04         5.61 o                         
  -9   6  10          0.04          1.91         1.46 o                         
  -8   6  10        100.38         98.22         3.34 o                         
  -7   6  10         45.49         50.90         2.67 o                         
  -6   6  10        121.63        123.95         3.62 o                         
  -5   6  10        118.28        111.30         3.11 o                         
  -4   6  10        146.28        154.05         3.70 o                         
  -3   6  10         15.99          9.54         1.04 o                         
  -2   6  10          2.86          2.83         1.63 o                         
  -1   6  10         72.57         66.56         2.73 o                         
   0   6  10         26.85         24.50         1.74 o                         
   1   6  10          0.53         -1.43         1.43 o                         
   2   6  10         37.55         34.27         3.03 o                         
 -10   7  10        909.07        945.55        15.73 o                         
  -9   7  10        106.93        114.31         4.36 o                         
  -8   7  10        272.96        272.90         6.32 o                         
  -7   7  10         46.59         44.66         2.78 o                         
  -6   7  10       1055.85       1046.84        11.96 o                         
  -5   7  10        253.37        258.83         5.39 o                         
  -4   7  10        392.45        402.69         6.13 o                         
  -3   7  10        213.75        217.03         4.44 o                         
  -2   7  10          0.14         -0.55         0.86 o                         
  -1   7  10        119.42        116.78         3.16 o                         
   0   7  10       1027.62        989.15        21.60 o                         
   1   7  10         47.96         51.30         2.97 o                         
  -9   8  10        306.80        310.31         7.30 o                         
  -8   8  10         99.09         83.84        10.71 o                         
  -7   8  10          4.75          2.29         1.57 o                         
  -6   8  10         39.16         35.87         2.33 o                         
  -5   8  10        218.74        216.44         4.85 o                         
  -4   8  10         55.25         53.33         2.54 o                         
  -3   8  10         18.16         15.59         1.76 o                         
  -2   8  10          1.60          2.38         1.21 o                         
  -1   8  10         37.92         41.30         3.10 o                         
   0   8  10          1.30          0.80         1.25 o                         
   1   8  10          2.80         -2.17         2.17 o                         
  -8   9  10         11.11          8.93         2.11 o                         
  -7   9  10        108.99        111.82         4.67 o                         
  -6   9  10         22.58         19.65         1.99 o                         
  -5   9  10       1237.14       1253.59        14.59 o                         
  -4   9  10        322.95        295.67         9.67 o                         
  -3   9  10         95.86         93.03         3.14 o                         
  -2   9  10          0.27          1.43         1.36 o                         
  -1   9  10        127.38        119.73         3.71 o                         
   0   9  10         19.48         15.84         2.00 o                         
  -7  10  10        168.17        166.20         5.72 o                         
  -6  10  10        191.13        192.61         6.22 o                         
  -5  10  10         53.64         54.86         3.10 o                         
  -4  10  10          0.27         -0.66         1.45 o                         
  -3  10  10        721.67        724.15        11.60 o                         
  -2  10  10        164.32        157.13         5.32 o                         
  -1  10  10         95.63        100.65         5.06 o                         
  -6  11  10        306.40        299.46         7.33 o                         
  -5  11  10         24.66         18.98         2.39 o                         
  -4  11  10          8.36          5.49         1.71 o                         
  -3  11  10         29.12         32.18         2.51 o                         
  -2  11  10         43.02         36.57         2.26 o                         
 -11   0  11       1188.40       1268.78        21.51 o                         
  -9   0  11        290.85        283.26         7.88 o                         
  -7   0  11        568.14        548.00         9.41 o                         
  -5   0  11       1623.60       1638.20        18.27 o                         
  -3   0  11         68.73         58.63         3.26 o                         
  -1   0  11       1122.47       1201.91        24.84 o                         
   1   0  11        490.52        510.03        27.90 o                         
 -11   1  11        213.42        196.52         5.11 o                         
 -10   1  11          4.62          4.11         1.42 o                         
  -9   1  11        135.83        139.09         4.15 o                         
  -8   1  11         13.93         11.32         1.47 o                         
  -7   1  11         54.10         54.01         2.11 o                         
  -6   1  11        347.00        345.43         4.38 o                         
  -5   1  11        276.09        288.46         3.86 o                         
  -4   1  11         85.80         81.50         1.89 o                         
  -3   1  11         31.09         24.92         1.93 o                         
  -2   1  11         99.52        106.31         3.32 o                         
  -1   1  11         53.66         64.83         3.60 o                         
   0   1  11         67.74         79.57         4.24 o                         
   1   1  11        245.56        241.43        14.98 o                         
 -11   2  11         97.34         93.00         5.36 o                         
 -10   2  11        170.18        159.99         4.59 o                         
  -9   2  11          0.23          0.32         1.47 o                         
  -8   2  11          2.67          2.50         1.52 o                         
  -7   2  11         15.38         15.82         1.39 o                         
  -6   2  11        675.84        667.12         7.62 o                         
  -5   2  11         10.17         11.03         1.34 o                         
  -4   2  11        461.30        425.75         6.71 o                         
  -3   2  11         50.49         53.82         2.51 o                         
  -2   2  11        643.12        639.37         8.90 o                         
  -1   2  11         32.90         33.47         2.61 o                         
   0   2  11        444.02        449.66        10.49 o                         
   1   2  11          1.85          2.03         2.68 o                         
 -10   3  11        111.17        103.83         3.62 o                         
  -9   3  11        134.05        140.33         4.53 o                         
  -8   3  11        266.35        265.95         5.17 o                         
  -7   3  11        114.35        116.21         3.29 o                         
  -6   3  11         49.11         54.39         2.55 o                         
  -5   3  11        131.51        134.58         2.70 o                         
  -4   3  11        299.04        277.20         4.69 o                         
  -3   3  11        542.63        507.34         6.33 o                         
  -2   3  11          2.86          1.45         1.40 o                         
  -1   3  11         34.96         42.89         3.24 o                         
   0   3  11         17.33         11.86         1.92 o                         
   1   3  11         76.80         85.51         7.13 o                         
 -10   4  11          9.91          6.48         2.77 o                         
  -9   4  11        146.08        132.81         4.22 o                         
  -8   4  11        404.50        416.59         6.39 o                         
  -7   4  11        188.94        188.79         4.11 o                         
  -6   4  11        138.53        138.08         3.47 o                         
  -5   4  11        725.60        758.43         9.37 o                         
  -4   4  11         23.34         20.29         1.74 o                         
  -3   4  11         14.60          6.61         1.29 o                         
  -2   4  11         76.59         75.09         3.10 o                         
  -1   4  11        338.82        378.23         7.65 o                         
   0   4  11         11.02          8.49         2.02 o                         
   1   4  11        214.08        193.02         7.00 o                         
 -10   5  11         26.06         28.53         2.77 o                         
  -9   5  11         70.17         75.35         3.73 o                         
  -8   5  11        168.13        179.26         4.84 o                         
  -7   5  11         34.63         39.22         2.29 o                         
  -6   5  11         30.55         32.29         2.07 o                         
  -5   5  11        569.83        576.61         8.26 o                         
  -4   5  11        528.50        548.43         6.72 o                         
  -3   5  11        337.21        367.01         6.74 o                         
  -2   5  11       1114.20       1137.98        14.13 o                         
  -1   5  11        105.15        101.92         5.50 o                         
   0   5  11        106.17        123.57         5.91 o                         
   1   5  11        163.52        167.69         6.09 o                         
  -9   6  11        223.59        231.57         8.30 o                         
  -8   6  11         26.13         24.34         2.18 o                         
  -7   6  11        256.17        250.01         6.23 o                         
  -6   6  11          7.44          7.26         1.73 o                         
  -5   6  11          3.50          1.50         1.33 o                         
  -4   6  11         97.97         79.88         2.97 o                         
  -3   6  11         82.11         86.75         3.04 o                         
  -2   6  11         36.98         39.20         2.94 o                         
  -1   6  11         56.96         56.58         3.59 o                         
   0   6  11          1.02          2.47         2.14 o                         
  -9   7  11        682.12        687.70        13.32 o                         
  -8   7  11        254.97        257.07         8.15 o                         
  -7   7  11        267.61        263.92         6.18 o                         
  -6   7  11         30.57         24.54         2.24 o                         
  -5   7  11          0.72          1.40         1.25 o                         
  -4   7  11         67.69         65.06         3.03 o                         
  -3   7  11       1016.54       1001.67        21.64 o                         
  -2   7  11         32.64         33.49         3.34 o                         
  -1   7  11         16.48         20.88         2.16 o                         
   0   7  11         19.12         12.06         2.71 o                         
  -8   8  11        156.30        145.01         7.79 o                         
  -7   8  11         43.52         42.35         4.30 o                         
  -6   8  11          1.15          1.82         1.48 o                         
  -5   8  11          3.57          2.20         1.52 o                         
  -4   8  11        182.35        182.95         5.22 o                         
  -3   8  11          1.53          1.55         1.74 o                         
  -2   8  11         35.52         32.55         3.18 o                         
  -1   8  11         29.55         28.55         3.86 o                         
  -7   9  11        202.76        198.26         5.73 o                         
  -6   9  11         33.79         25.99         3.19 o                         
  -5   9  11          3.33          2.49         1.94 o                         
  -4   9  11        336.00        363.68         8.50 o                         
  -3   9  11          5.64          9.42         2.12 o                         
  -2   9  11        447.14        481.25        13.28 o                         
 -10   0  12        178.75        168.57         7.49 o                         
  -8   0  12        972.84        987.35        15.40 o                         
  -6   0  12        244.73        241.12         5.45 o                         
  -4   0  12        601.30        617.79        11.17 o                         
  -2   0  12        881.24        930.18        20.60 o                         
   0   0  12        164.09        130.04        11.03 o                         
 -10   1  12         17.11         11.76         2.00 o                         
  -9   1  12        372.07        377.16         8.80 o                         
  -8   1  12        249.93        275.60         6.26 o                         
  -7   1  12          0.50          0.94         1.27 o                         
  -6   1  12          0.14          0.11         1.18 o                         
  -5   1  12         80.85         83.92         2.72 o                         
  -4   1  12         87.07         84.10         2.69 o                         
  -3   1  12         28.15         27.95         3.00 o                         
  -2   1  12         37.01         30.44         2.89 o                         
  -1   1  12          3.40          2.67         3.80 o                         
   0   1  12         48.09         47.92        13.58 o                         
 -10   2  12          7.18          5.07         1.83 o                         
  -9   2  12        778.62        806.25        18.57 o                         
  -8   2  12         32.70         26.91         2.36 o                         
  -7   2  12         33.04         33.50         2.12 o                         
  -6   2  12        113.01        113.87         2.91 o                         
  -5   2  12        433.77        426.69         5.45 o                         
  -4   2  12         51.97         50.27         2.62 o                         
  -3   2  12        462.40        484.22         7.97 o                         
  -2   2  12         13.99         15.31         2.12 o                         
  -1   2  12         59.97         77.71         5.97 o                         
   0   2  12         36.78         41.18         5.95 o                         
  -9   3  12        149.10        146.48         5.77 o                         
  -8   3  12         56.33         62.72         3.29 o                         
  -7   3  12         60.40         50.46         2.90 o                         
  -6   3  12        198.03        185.67         3.63 o                         
  -5   3  12          2.22          2.20         1.12 o                         
  -4   3  12          8.14          9.05         1.43 o                         
  -3   3  12        347.99        343.19        11.52 o                         
  -2   3  12        422.84        449.55         8.83 o                         
  -1   3  12        454.77        504.78        20.03 o                         
  -9   4  12         62.10         58.93         3.51 o                         
  -8   4  12        557.66        568.51         9.45 o                         
  -7   4  12         44.87         44.40         2.51 o                         
  -6   4  12         60.27         56.27         2.92 o                         
  -5   4  12         94.81         97.93         3.05 o                         
  -4   4  12         79.71         77.27         3.10 o                         
  -3   4  12          0.09          2.47         2.01 o                         
  -2   4  12        442.91        475.75        11.50 o                         
  -1   4  12         46.07         46.88         4.73 o                         
  -9   5  12         26.21         23.89         2.71 o                         
  -8   5  12        378.08        370.86         8.88 o                         
  -7   5  12        785.04        811.61        23.83 o                         
  -6   5  12        348.40        362.52         6.13 o                         
  -5   5  12        689.02        699.27        11.36 o                         
  -4   5  12         46.04         43.16         2.62 o                         
  -3   5  12          0.04          0.64         1.62 o                         
  -2   5  12         20.55         14.98         2.83 o                         
  -1   5  12         50.47         50.44         5.34 o                         
  -8   6  12          9.01          6.83         2.89 o                         
  -7   6  12          0.66         -1.42         2.01 o                         
  -6   6  12        122.09        119.70         7.80 o                         
  -5   6  12         11.28          8.33         1.94 o                         
  -4   6  12         29.36         35.28         3.72 o                         
  -3   6  12         21.38         24.50         4.33 o                         
  -2   6  12        141.48        137.64         5.88 o                         
  -7   7  12          9.38          5.07         2.24 o                         
  -6   7  12        376.15        361.25         9.95 o                         
  -5   7  12         27.35         29.40         3.02 o                         
  -4   7  12         20.59         16.75         2.42 o                         
  -3   7  12        183.61        165.32        10.50 o                         
  -7   0  13         92.40         86.20         6.90 o                         
  -5   0  13        239.21        272.18         8.89 o                         
  -3   0  13       1124.50        733.78        38.56 o                         
  -8   1  13         32.75         41.15         3.62 o                         
  -7   1  13        753.13        784.25        14.31 o                         
  -6   1  13         23.83         20.20         3.23 o                         
  -5   1  13        114.32        108.19         5.95 o                         
  -4   1  13        130.86        132.12         8.57 o                         
  -3   1  13         13.53          6.22         3.43 o                         
  -8   2  13        429.97        452.73        10.18 o                         
  -7   2  13         67.39         61.74         4.04 o                         
  -6   2  13       1057.47       1098.87        24.85 o                         
  -5   2  13         11.16          9.29         1.82 o                         
  -4   2  13         79.48         92.56         4.99 o                         
  -3   2  13         12.51         16.29         3.04 o                         
  -8   3  13         39.26         43.88         4.49 o                         
  -7   3  13        445.83        481.59        12.68 o                         
  -6   3  13        135.24        134.99         5.69 o                         
  -5   3  13        127.81        124.48         5.49 o                         
  -4   3  13         78.57         86.14         4.99 o                         
  -3   3  13         62.36         72.05         5.20 o                         
  -7   4  13         11.70         14.81         2.72 o                         
  -6   4  13         48.43         44.51         4.19 o                         
  -5   4  13         81.23         89.93         4.88 o                         
  -4   4  13        163.60        176.05         6.55 o                         
                                                                                
